# Supplementary material for: inDAGO: a user-friendly interface for seamless dual and bulk RNA-Seq analysis
Source: Front Bioinform. 2025 Nov 21;5:1696823. doi: 10.3389/fbinf.2025.1696823 (PMC12678335; doi:10.3389/fbinf.2025.1696823)
Supplement: Supplementary file 1 [file Table2.xlsx]

## Sheet: Sheet1
Supplementary Table 2. Details of per-sample assignment count.
GeneID	Samples
	GSM1480297	GSM1480298	GSM1480299	GSM1480300	GSM1480301	GSM1480302	GSM1480291	GSM1480292	GSM1480293	GSM1480294	GSM1480295	GSM1480296
Gm26206	0	0	0	0	0	0	0	0	0	0	0	0
Xkr4	1179	790	155	607	961	816	4	0	0	0	2	0
Rp1	1	1	0	1	0	0	21	10	17	4	1	0
Sox17	112	202	97	113	47	89	18	28	20	8	3	11
Gm22307	0	0	1	0	0	0	0	0	0	0	0	0
Gm37323	0	0	0	0	0	0	0	0	0	0	0	0
Gm39586	0	0	0	0	0	0	0	0	0	0	0	0
Gm46082	0	0	0	0	0	0	0	0	0	0	0	0
Gm29874	0	0	0	0	0	0	0	0	0	0	0	0
Mrpl15	318	237	349	303	292	274	578	490	501	343	315	352
Lypla1	886	712	1276	1244	1223	1066	1108	1139	959	907	716	767
Tcea1	1485	1341	1532	1204	1049	953	1215	1123	973	811	449	468
Rgs20	4	3	15	4	2	2	169	169	139	64	28	16
Gm16041	0	0	0	0	0	0	2	4	0	0	0	0
Atp6v1h	781	774	1089	1015	1010	914	1406	1452	1791	1607	1351	1312
Oprk1	0	0	0	0	0	0	0	0	0	0	0	0
Npbwr1	2	0	0	0	0	0	0	0	0	0	0	0
Gm46206	2	1	6	3	5	4	4	3	5	2	1	3
4732440D04Rik	52	46	29	31	28	22	73	65	19	33	18	10
Rb1cc1	1580	1472	1206	1044	1728	1670	1313	1399	1361	1329	748	656
Alkal1	0	0	0	0	0	0	0	0	0	0	0	0
St18	0	0	0	1	0	0	0	0	1	0	0	0
Pcmtd1	1409	1303	1458	1695	2151	2064	1157	1003	1099	1197	1515	1537
Gm23274	0	0	0	0	0	0	0	0	0	0	0	0
Gm26901	0	1	1	0	0	1	7	3	8	4	0	5
Gm39589	0	0	0	0	0	0	0	0	0	0	0	0
Sntg1	1	0	1	0	0	0	0	0	0	0	1	0
Gm30719	0	0	0	0	0	0	0	0	0	0	0	0
Gm24765	0	0	0	0	0	0	0	0	0	0	0	0
Rrs1	1673	1799	2116	1638	785	537	1197	1061	1057	934	379	403
Adhfe1	18	15	15	21	24	24	26	55	174	197	249	255
2610203C22Rik	5	3	4	4	17	12	19	15	27	53	20	12
Vxn	17	6	15	18	84	77	5	8	9	7	6	5
Mybl1	1122	758	401	369	503	395	368	433	206	216	50	67
Vcpip1	1812	1630	1312	1199	1412	1132	1757	1973	1602	1444	518	469
1700034P13Rik	2	1	1	2	0	1	0	0	2	0	2	1
Gm39590	1	0	0	0	0	0	0	1	0	0	0	0
Sgk3	271	217	143	144	203	227	204	163	51	58	40	35
Mcmdc2	333	313	423	410	174	138	141	115	91	85	54	56
Snhg6	36	42	49	48	26	26	47	51	29	25	9	16
Snord87	0	0	0	0	0	0	0	0	0	0	0	0
Tcf24	83	35	30	42	20	25	14	13	13	32	27	20
Ppp1r42	2	1	1	0	1	0	1	1	1	6	1	1
LOC115487608	0	0	0	0	0	0	0	0	0	0	0	0
Cops5	1143	1060	1190	1040	965	832	1561	1738	1435	1233	741	769
Cspp1	673	608	494	433	539	555	561	627	469	497	254	265
Arfgef1	3425	3591	3293	2966	2967	2762	3691	3525	3009	3066	2286	2209
Cpa6	94	124	91	64	72	65	0	0	0	0	0	0
Gm25253	0	0	0	0	0	0	0	0	0	0	0	0
Prex2	386	550	145	146	134	156	126	144	22	37	61	40
Gm24173	0	0	0	0	0	0	0	0	0	0	0	0
A830018L16Rik	14	8	2	2	0	2	5	2	2	9	0	0
Gm30898	0	0	0	0	0	0	0	0	0	0	0	0
Gm30974	0	0	0	0	0	0	0	0	0	0	0	0
Gm22633	0	0	1	0	1	0	1	2	0	0	2	2
Gm39591	0	0	0	0	0	0	0	0	0	0	0	0
Mir6341	0	0	0	0	0	0	0	0	0	0	0	0
Gm17644	0	0	0	0	0	0	0	0	0	0	0	0
Sulf1	916	1015	345	564	452	386	45	68	11	11	18	18
Slco5a1	38	15	24	9	10	5	14	7	18	8	2	1
Gm39592	0	0	0	0	0	0	0	0	0	0	0	0
Prdm14	8	11	12	12	18	15	5	9	5	3	0	0
Ncoa2	2370	2519	3183	2740	3216	3148	2354	2547	1448	1266	726	743
Gm23169	0	0	0	0	0	0	0	0	1	0	0	0
Gm39595	0	0	0	0	0	0	0	0	0	0	0	0
Tram1	1472	1475	1402	1284	1018	941	2315	2705	3923	3076	4534	4609
Lactb2	141	119	134	121	179	177	288	336	200	182	343	376
Xkr9	0	0	0	0	0	0	0	0	0	0	4	4
Gm26273	0	0	0	0	0	0	0	0	0	0	0	0
Gm5523	0	4	3	1	1	2	0	2	1	1	1	6
Gm31195	0	0	0	0	0	0	0	0	0	0	0	0
Gm39596	0	0	0	1	0	0	0	0	0	0	0	0
Eya1	284	391	415	374	499	629	1	2	1	1	0	1
Msc	5	2	3	2	2	1	56	47	39	19	1	2
Gm9947	0	0	0	0	0	1	20	11	16	4	1	3
Trpa1	0	0	0	0	0	0	0	0	0	0	0	0
Kcnb2	4	0	0	1	2	1	1	0	0	0	0	0
Gm51415	0	0	0	0	0	0	0	0	0	0	0	0
Gm51616	0	0	0	0	2	0	0	0	0	0	0	0
Gm51617	0	0	0	1	2	0	0	0	0	0	0	0
Gm25168	0	0	0	0	0	0	0	0	0	0	0	0
Terf1	273	243	190	149	174	227	221	228	152	139	158	124
Sbspon	731	922	381	392	242	244	10	13	3	19	0	1
Gm31523	15	16	30	21	11	16	0	1	0	0	0	0
4930444P10Rik	4	2	1	3	6	1	1	0	0	1	0	0
Rpl7	17192	20714	17402	15321	11906	10715	18259	18289	15054	13531	4836	4649
Rdh10	2316	1854	1794	1249	1273	1381	534	755	618	606	112	107
Stau2	641	637	796	661	614	548	681	737	709	552	294	321
Gm7568	1	0	0	1	1	2	0	0	0	0	0	0
C130013N14Rik	5	3	6	2	8	2	2	7	6	6	3	4
Ube2w	837	776	779	706	894	752	456	456	374	371	221	249
Eloc	4019	3687	3378	2839	2697	2518	1632	1561	1094	940	629	614
D030040B21Rik	1	1	2	4	0	1	0	0	1	0	0	0
Tmem70	484	428	603	518	499	466	436	382	415	372	447	505
Ly96	33	21	54	38	52	31	75	89	167	144	106	87
Jph1	199	163	215	183	136	109	81	49	55	44	42	43
Gm46085	0	0	0	0	0	0	0	0	0	0	1	0
Gm31982	0	0	0	0	0	0	0	0	0	0	0	0
Gm28783	0	0	0	0	0	0	0	0	0	0	0	0
Gdap1	2	2	22	18	14	10	2	2	1	1	0	1
Gm28784	0	0	0	0	0	0	0	0	0	0	0	0
Gm39597	0	0	0	0	0	0	0	0	0	0	0	0
Pi15	118	226	164	265	108	72	11	9	4	1	2	2
Gm28154	1	8	1	0	4	3	0	0	0	0	0	0
Gm16070	2	8	3	2	1	0	0	2	0	0	0	0
Crispld1	408	758	303	293	255	267	8	10	5	3	1	8
Crisp4	0	0	0	0	0	0	0	0	0	0	0	0
Defb44-ps	0	0	0	0	0	0	0	1	0	0	0	0
Defb18	0	0	0	0	0	0	0	0	0	0	0	0
Defb41	0	0	0	0	0	0	0	0	0	0	0	0
Gm15825	0	0	0	0	0	0	0	0	0	0	0	0
Tfap2d	0	0	0	1	0	0	0	0	0	0	0	0
Tfap2b	1717	1546	1556	1795	2105	2644	1934	1724	203	61	100	90
Gm32651	0	0	0	0	0	0	0	0	0	0	0	0
Pkhd1	0	0	0	0	0	1	15	23	3	0	0	0
4930486I03Rik	0	0	0	0	0	0	0	0	0	0	0	0
Gm24162	0	0	0	0	0	0	0	0	0	0	0	0
Lincmd1	0	0	0	0	0	0	0	0	0	0	0	0
Mir206	0	0	0	0	0	0	0	0	0	0	0	0
Mir133b	0	0	0	0	0	0	0	0	0	0	0	0
Il17a	0	0	0	0	0	0	0	0	0	0	0	0
Il17f	2	0	2	0	0	0	0	0	1	0	0	2
Mcm3	1390	1168	731	501	142	115	1723	1449	1096	349	548	587
Gm24723	0	0	0	0	0	0	0	0	0	0	0	0
6720483E21Rik	0	4	1	1	0	0	1	2	0	0	0	0
Paqr8	170	173	113	91	85	77	38	38	4	6	1	1
Gm24171	0	0	0	0	0	0	0	0	0	0	0	0
Gm51618	0	0	0	0	0	0	0	0	0	0	0	0
Efhc1	88	77	38	62	75	77	33	37	4	11	4	5
Tram2	143	108	64	75	90	89	113	98	54	57	51	52
Tmem14a	55	85	79	111	91	103	48	51	5	13	6	3
Gm32947	0	0	0	0	0	0	0	0	0	0	0	0
Gm28836	0	0	0	2	0	0	0	0	0	0	0	0
Gsta3	4	2	3	4	8	5	6	8	32	89	38	35
Gm4956	0	0	0	0	0	0	0	0	0	0	0	0
Khdc1a	0	0	0	0	3	0	0	1	0	0	0	0
Khdc1c	1	0	2	0	2	4	0	0	0	0	0	0
Gm33147	0	0	1	1	0	0	0	0	0	0	0	0
Khdc1b	1	1	1	2	1	3	0	0	0	0	0	0
Kcnq5	1084	1115	884	951	1657	2260	1	4	2	2	1	3
Rims1	1	1	1	0	1	0	0	0	0	0	0	0
Gm7759	0	0	0	0	0	0	0	0	0	0	0	0
Ppp1r14bl	0	0	0	0	0	0	0	0	0	2	0	0
Gm30442	0	0	0	0	0	0	0	0	0	0	0	0
Gm29506	0	0	0	0	0	0	0	0	0	0	0	0
Mir30a	0	0	0	0	0	0	0	0	0	0	0	0
Mir30c-2	0	0	0	0	0	0	0	0	0	0	1	0
Ogfrl1	382	345	629	401	405	406	3278	3059	7345	6033	3051	2766
Gm19673	0	0	3	0	0	0	3	2	13	6	15	5
Gm28822	0	0	0	0	0	0	0	0	0	0	0	0
B3gat2	35	56	67	52	23	47	42	54	64	63	28	43
Smap1	740	808	852	815	777	739	476	564	600	536	452	440
Gm53062	0	0	0	0	0	0	1	1	0	0	0	0
Sdhaf4	99	72	94	133	89	123	180	148	102	101	112	106
Fam135a	949	852	647	563	841	926	559	586	531	509	312	359
Col9a1	264	774	1949	1541	208	185	857	1686	3256	3986	5124	5897
Col19a1	7	6	3	5	0	0	1	3	1	3	3	1
Gm26418	0	0	0	0	0	0	0	0	0	0	0	0
Lmbrd1	1281	1225	1299	1493	1522	1551	1265	1456	1229	1395	648	563
Gm29414	0	0	0	0	0	0	0	0	0	0	0	0
Adgrb3	1	0	0	0	0	0	0	0	0	0	0	0
Gm20172	0	0	0	0	0	0	0	0	0	0	0	0
Gm22260	0	0	0	0	0	0	0	0	0	0	0	0
Gm25294	0	0	0	0	0	0	0	0	0	0	0	0
Gm9884	0	0	0	0	0	0	0	0	0	0	0	0
Gm53060	0	0	0	0	0	0	0	0	0	0	0	0
Gm39614	0	0	0	0	0	0	0	0	0	0	0	0
Gm31076	0	0	0	0	0	0	0	0	0	0	0	0
Gm31136	0	0	0	0	0	0	0	0	0	0	0	0
4931408C20Rik	0	0	0	0	0	0	0	0	0	0	0	0
Gm5524	0	0	0	0	0	0	0	0	0	0	0	0
Gm597	0	0	0	0	0	0	0	0	0	0	0	0
Gm45942	0	0	0	0	0	0	0	0	0	0	0	0
Mir6342	0	0	0	0	0	0	0	0	0	0	0	0
Gm31465	0	0	0	0	0	0	0	0	0	0	0	0
Gm31525	0	0	0	0	0	0	0	0	0	0	0	0
Gm31581	0	0	0	0	0	0	0	0	0	0	0	0
Gm39615	0	0	0	0	0	0	0	1	0	0	0	0
LOC115487655	0	0	0	0	0	0	0	0	0	0	0	0
Phf3	2842	2530	1936	1774	2274	2234	2668	2779	1843	1722	816	788
Gm7256	0	0	0	0	0	0	0	0	0	0	0	0
Ptp4a1	6362	6418	5074	4237	3872	3365	5633	5283	3281	2967	1935	1931
LOC115487084	15	19	12	5	9	6	4	10	2	4	7	5
Gm29669	0	1	0	0	0	0	0	0	0	1	1	1
Gm28644	0	1	2	1	2	2	0	1	4	3	10	13
4931428L18Rik	0	0	0	0	0	0	0	0	0	0	0	0
Lgsn	0	0	0	0	0	0	0	0	0	0	0	0
Dnaaf6	0	0	0	0	0	0	0	0	0	0	0	0
Gm26145	0	0	0	0	0	0	0	0	0	0	0	0
Gm4850	0	0	0	0	2	0	0	0	0	0	0	0
LOC115487662	0	0	0	0	0	0	0	0	0	0	0	0
Gm23032	0	0	0	0	0	0	0	0	0	0	0	0
Gm51754	0	0	0	0	0	0	0	0	0	0	0	0
Khdrbs2	0	4	3	0	0	1	0	0	0	0	0	0
Gm25814	0	0	0	0	0	0	0	0	0	0	0	0
Gm9839	0	0	0	0	0	0	0	0	0	0	0	1
Gm5415	0	1	2	0	0	0	0	0	0	0	0	0
Gm24732	0	0	0	0	0	0	0	0	0	0	0	0
Gm39616	0	0	0	0	0	0	0	0	0	0	0	0
Gm24901	0	0	0	0	0	0	0	0	0	0	0	0
Gm39617	0	0	0	0	0	0	0	0	0	0	0	0
Gm25792	0	0	0	0	0	0	0	0	0	0	0	0
Gm23453	0	0	0	0	0	0	0	0	0	0	0	0
Prim2	429	390	346	276	179	179	544	510	374	239	197	169
1700001G17Rik	9	9	4	11	4	5	2	3	9	3	1	2
Gm32229	2	0	1	0	3	1	0	3	3	0	0	1
Rab23	320	271	246	243	341	355	192	213	48	47	43	46
Bag2	800	1067	2230	1905	1269	1029	529	572	707	598	220	229
Zfp451	897	924	1265	1142	642	640	844	904	672	528	194	215
Gm15455	121	131	102	97	68	71	104	118	86	70	46	39
Bend6	3	4	1	1	3	0	8	6	3	13	5	8
Gm38471	0	0	0	0	0	0	0	0	0	1	0	0
Dst	34440	40284	21519	33194	63759	51988	7529	7331	4682	5640	3816	3705
Mir6896	0	0	0	0	0	0	0	0	0	0	0	0
Gm51742	3	0	4	9	5	2	0	3	1	3	1	0
Gm26788	1	0	3	6	2	2	3	3	3	1	0	1
Mir5103	1	0	0	0	0	1	0	1	2	0	1	1
n-TEttc1	1	0	0	0	0	1	0	0	0	0	0	0
Ccdc115	252	215	240	137	90	98	246	288	221	174	117	153
Imp4	784	691	637	476	321	355	974	907	962	762	431	464
Gm32504	3	4	0	1	0	1	24	29	44	36	32	46
Ptpn18	45	50	63	46	14	14	1042	1280	1165	1292	936	1125
4930568A12Rik	0	0	0	0	0	0	0	0	0	0	1	0
Gm32566	1	1	1	0	0	0	26	25	18	16	11	11
Prss39	0	0	0	0	0	0	0	1	2	2	2	0
Cfc1	0	0	0	0	0	0	0	0	0	0	0	0
Prss40	1	1	2	2	2	2	0	0	0	0	0	0
Amer3	0	0	0	0	0	0	0	0	0	0	0	0
AA619741	0	0	0	0	1	0	0	0	0	0	0	0
Gm38647	0	0	0	0	0	0	0	0	0	0	0	0
Arhgef4	282	357	424	272	295	319	124	134	89	109	12	8
Gm32920	0	1	4	2	0	1	0	0	0	2	0	0
Gm32790	7	8	10	5	6	4	10	5	3	7	1	1
Fam168b	6016	5627	6542	5789	5138	4695	4187	4735	4068	3476	1752	1710
Plekhb2	491	558	399	360	312	270	1395	1426	327	375	264	250
Gm25096	0	0	0	0	0	0	0	0	0	0	0	0
Gm25634	0	0	0	0	0	0	0	0	0	0	0	0
1110002O04Rik	0	0	0	0	0	0	0	0	0	0	0	0
Gm33176	0	0	0	0	0	0	1	0	0	0	0	0
Gm39622	0	0	0	0	0	0	0	0	0	0	2	0
Gm33222	1	0	0	0	0	0	0	0	1	1	0	0
Gm39623	0	0	0	0	0	0	0	0	0	0	0	0
Gm39624	0	4	4	0	2	3	3	0	1	1	0	1
Hs6st1	4272	3834	3694	3676	2173	1804	3564	3754	5192	4766	2091	2093
Gm33280	23	25	23	13	25	12	6	12	2	1	0	3
Uggt1	2900	2357	2192	2095	1917	2009	2699	2663	3079	2360	2521	2656
Mir6897	0	0	0	0	0	0	0	0	1	0	0	0
Gm39625	0	0	0	0	0	0	0	0	1	0	0	0
Neurl3	205	300	62	30	44	26	64	79	7	6	15	17
Arid5a	19865	14461	7116	7077	10950	10913	4007	3979	1645	1381	1731	1888
Kansl3	2414	2367	2261	2055	2029	1857	2328	2442	1845	1688	844	863
Mir6898	3	5	3	3	11	9	0	0	0	0	0	0
Fer1l5	2	1	4	4	5	6	0	3	2	0	0	1
Lman2l	436	342	356	300	328	290	786	878	398	352	469	447
Gm33401	1	0	0	0	0	0	0	0	1	0	1	0
Gm33454	3	5	4	1	2	1	12	6	4	9	1	7
Cnnm4	1564	1348	990	688	647	612	680	731	341	204	285	320
Cnnm3	396	266	118	121	101	173	516	453	318	239	319	346
Ankrd23	142	129	108	117	131	134	156	238	113	108	125	154
Ankrd39	105	110	140	114	104	129	145	174	112	91	102	132
Sema4c	7325	5397	5475	4595	2671	2595	6743	6183	2423	2136	999	820
Fam178b	24	15	25	18	21	20	45	49	93	43	6	2
Cox5b	668	608	886	826	509	525	933	856	966	764	639	648
Actr1b	3532	3379	3288	3231	3149	2844	2493	2902	2737	2353	1639	1621
Gm33533	5	6	4	3	7	1	0	1	0	1	0	0
4933424G06Rik	7	7	10	7	3	2	2	1	0	1	0	1
Zap70	2	19	14	11	2	5	1	4	0	0	1	0
Tmem131	2910	2651	2678	2654	2822	2703	1911	2208	2045	1737	953	953
Vwa3b	15	7	2	8	7	8	2	1	2	0	0	0
Gm39626	0	0	0	0	0	0	0	0	0	0	0	0
Gm37020	0	0	0	0	0	0	1	0	0	0	0	0
Cnga3	4	17	3	3	6	3	0	3	0	0	0	0
Inpp4a	784	646	689	574	912	881	372	429	388	402	139	148
4930439A04Rik	1	0	0	0	0	0	0	0	0	0	0	0
Coa5	805	732	842	799	793	768	1494	1647	1952	1580	1055	1221
Unc50	531	508	463	423	397	438	558	663	573	499	375	344
Mgat4a	1017	990	821	713	852	791	1694	1752	1684	1535	1074	1058
4930594C11Rik	9	5	6	7	6	2	11	3	9	17	9	17
Gm39627	0	2	1	0	0	0	1	6	1	1	0	0
Cracdl	29	14	59	36	22	14	1048	1197	1130	982	706	709
4930556I23Rik	0	0	0	0	0	0	2	2	0	1	2	0
4930470B04Rik	0	0	0	0	0	0	1	2	0	0	0	0
Gm39628	0	0	1	2	0	0	4	6	5	4	4	7
Tsga10	28	41	41	40	43	49	52	59	36	48	18	20
Lipt1	17	23	27	16	38	23	39	36	48	53	13	16
Mitd1	191	220	250	201	333	257	157	177	117	88	124	122
Mrpl30	594	532	603	648	537	448	655	721	478	442	277	268
Lyg2	0	0	0	0	0	0	0	0	0	0	0	0
Lyg1	0	0	0	0	0	0	0	1	3	10	2	1
Txndc9	1019	883	970	843	913	851	1418	1694	1477	1521	496	465
Eif5b	4063	3820	4778	4106	3297	2685	4397	4608	5516	5959	2466	2520
Gm34448	1	3	4	5	2	3	1	1	1	10	0	5
Rev1	550	549	738	597	452	439	566	557	650	596	388	372
Gm5099	2	0	0	0	0	0	0	0	0	0	0	0
Aff3	383	337	342	289	248	234	5	5	3	1	0	0
Gm16150	3	2	9	6	2	4	1	1	0	0	0	0
Gm34596	1	4	0	1	0	0	0	0	0	0	0	0
LOC115487659	0	0	0	0	0	0	0	0	0	0	0	0
Lonrf2	0	5	0	1	0	1	1	0	1	1	0	0
Chst10	22	9	48	29	30	47	14	18	22	13	1	1
Gm51581	0	0	0	0	0	0	0	0	0	0	0	0
Nms	0	0	0	0	0	0	0	0	0	0	0	0
Gm35171	0	0	0	0	0	0	0	0	0	0	0	0
Pdcl3	1280	1119	1691	1842	2021	1832	978	1199	719	627	230	315
Gm35222	0	0	0	0	0	0	0	0	0	0	0	0
Mir6349	0	0	0	0	0	0	0	0	0	0	0	0
Npas2	24	26	15	30	12	12	177	313	256	318	469	386
Rpl31	608	656	621	551	357	291	754	846	592	469	235	216
Tbc1d8	491	476	309	251	248	292	962	1339	2392	2326	4223	4655
Gm24826	0	0	0	0	0	0	0	0	0	0	0	0
Cnot11	950	810	610	535	409	479	489	512	419	311	159	169
Snord89	21	17	14	13	3	4	9	3	4	8	0	0
Rnf149	3019	3246	2044	1718	820	746	1710	1871	2557	2385	1954	1966
LOC115485772	0	0	0	0	0	0	0	0	0	0	0	0
Gm51620	0	0	0	0	1	0	0	1	1	0	0	0
Creg2	32	22	27	27	1	1	0	1	7	5	0	0
D930019O06Rik	21	25	23	20	0	0	1	0	1	2	0	1
Rfx8	1	2	1	2	2	0	0	2	1	2	1	0
Gm3646	0	2	0	0	0	0	0	0	0	0	0	0
1700066B17Rik	0	0	0	0	0	0	0	0	1	0	0	0
Gm35600	0	0	0	0	0	0	0	0	0	0	0	0
Map4k4	6043	5791	6253	5804	6125	5973	4333	4720	4495	4874	985	925
Gm16894	1	0	9	7	7	9	0	0	0	1	0	0
Il1r2	12	13	44	93	114	89	6	4	0	2	12	3
Gm35741	0	0	1	2	0	0	0	0	0	0	0	0
Il1r1	399	473	371	416	273	258	650	707	135	194	123	115
Il1rl2	228	363	127	116	73	78	173	222	90	119	307	316
Il1rl1	13	23	92	24	9	5	3	2	7	2	2	1
Il18r1	92	51	39	28	4	5	634	535	347	764	453	630
Il18rap	15	10	16	7	5	2	76	112	70	101	196	227
Gm35801	0	0	0	0	0	0	0	0	0	0	0	0
Slc9a4	0	3	14	14	22	19	13	13	311	694	2852	3273
Slc9a2	19	10	8	3	6	6	34	48	51	80	408	423
Gm37915	1	2	1	0	1	0	0	0	0	0	0	0
Mfsd9	33	19	17	15	6	13	83	45	65	77	72	83
Tmem182	26	24	51	68	61	77	8	3	6	8	2	5
4930448I06Rik	0	0	0	0	0	0	0	0	0	0	0	0
Gm39631	0	0	0	0	0	0	0	0	0	0	0	0
Gm35935	0	0	0	0	0	0	0	0	0	0	0	0
Gm29260	0	0	0	0	0	0	0	0	0	0	0	0
Gm28175	0	0	0	0	0	0	0	0	0	0	0	0
Gm46088	0	0	0	0	0	0	0	0	0	0	0	0
Gm36678	0	0	0	0	0	0	0	0	0	0	0	0
Gm46089	0	0	0	0	0	0	0	0	0	0	0	0
Gm36822	0	0	0	0	0	0	0	0	0	0	0	0
Gm30248	0	0	0	0	0	0	0	0	0	0	0	0
Pantr1	0	0	0	0	0	0	0	0	0	0	0	0
Gm46091	0	0	0	0	0	0	0	0	0	0	0	0
Pou3f3	0	1	0	0	0	0	0	1	1	0	0	0
2900092D14Rik	0	0	1	0	0	0	0	0	0	0	0	0
Pantr2	0	0	0	0	0	0	0	0	0	0	0	0
Dalir	0	0	0	0	0	0	0	0	0	0	0	0
Mrps9	516	415	450	460	380	318	634	676	413	355	178	158
Gm23126	0	0	0	0	0	0	0	0	0	0	0	0
Gm39633	0	0	0	2	0	0	0	0	1	0	0	0
Gpr45	0	0	1	0	1	0	1	0	0	0	0	0
Tgfbrap1	671	521	572	469	622	665	665	681	743	656	490	541
Gm28782	0	0	1	1	0	1	3	4	4	2	2	3
8430432A02Rik	5	2	8	1	1	0	2	5	3	2	0	1
AI597479	402	280	357	362	432	553	277	271	206	187	149	149
Fhl2	906	1068	1801	1695	1188	1134	339	467	174	209	14	21
Gm29040	0	0	0	2	0	0	0	4	0	1	0	0
LOC115487086	0	0	0	0	0	0	0	1	0	0	0	0
Nck2	1742	1785	2259	2120	1908	1935	3871	4506	613	734	406	376
Gm38628	1	0	1	0	1	0	1	0	0	0	0	0
Gm30634	0	0	0	0	0	0	0	1	0	0	0	0
Ecrg4	3407	4141	11952	9228	1442	1155	42	35	23	12	0	2
Uxs1	318	244	221	161	135	151	790	599	246	230	319	334
Tpp2	2442	3031	3412	2630	1983	1519	2434	2767	3074	3013	1478	1329
Mettl21c	2	0	1	0	2	0	1	0	1	2	3	0
Gm8251	45	39	38	25	27	7	27	26	28	18	14	20
Tex30	663	527	493	338	268	234	505	430	451	312	481	394
Poglut2	1414	1180	1286	1190	883	833	523	468	355	293	217	179
Bivm	199	131	165	132	162	206	232	209	128	180	106	90
Ercc5	827	743	741	724	844	809	435	462	349	351	194	242
Mettl21e	0	0	0	0	0	0	0	0	0	0	0	0
Gm28893	0	0	0	0	0	0	0	0	1	1	0	0
Gm39635	0	0	0	0	1	0	0	0	0	0	1	4
Gulp1	618	874	718	932	873	852	128	237	185	341	515	610
4930521E06Rik	1	2	2	0	2	1	1	0	3	1	1	1
Col3a1	1348	1841	3194	3281	2069	1712	437	782	723	444	696	764
Col5a2	5397	4973	1588	2323	4754	4879	61	87	79	49	47	59
Gm39637	0	0	0	0	0	0	0	0	0	0	0	0
Gm23216	0	0	0	0	0	0	0	0	0	0	0	0
Gm51621	0	0	0	0	0	0	0	0	0	0	0	0
Gm23974	0	0	0	0	0	0	0	0	0	0	0	0
Wdr75	989	869	921	721	473	446	999	894	590	443	256	295
Gm30900	0	0	0	0	1	0	0	0	0	0	0	0
Slc40a1	77	80	21	13	21	33	167	137	45	61	112	130
Stk-ps2	0	0	0	0	0	0	0	0	0	0	0	0
Dnah7b	114	159	78	130	217	185	18	13	2	2	2	8
Gm31046	0	0	0	0	0	0	0	0	0	0	0	0
n-R5s211	0	0	0	0	0	0	0	0	0	0	0	0
Dnah7c	24	37	17	22	39	37	6	6	3	0	2	0
Slc39a10	2018	2214	2263	1854	2029	1862	560	551	503	289	438	473
Gm39638	0	0	1	0	1	0	0	0	0	0	0	0
Gm39639	0	0	0	0	0	0	0	0	0	0	0	0
Mir6350	0	0	0	0	0	0	0	0	0	0	0	0
C230029F24Rik	0	0	0	0	0	0	0	0	0	0	0	0
Gm39640	0	0	0	0	0	0	0	0	0	0	0	0
Gm28321	0	0	0	0	0	0	0	0	0	1	0	0
Tmeff2	45	41	9	17	11	12	2	4	1	0	0	1
9330175M20Rik	0	1	0	2	2	1	0	0	0	0	0	0
Cavin2	4044	4451	2487	2826	4697	5172	933	940	274	344	72	65
Nabp1	5296	4763	4078	4372	7814	6720	4599	6568	3473	4183	2182	2103
Gm17767	0	0	1	1	0	4	1	3	1	10	8	11
Gm31636	0	0	0	0	0	0	0	0	0	0	0	0
Myo1b	1600	1906	2128	1663	1812	1761	1630	1745	634	535	154	169
Gm33795	0	0	1	0	0	1	0	0	0	0	0	0
Stat4	3	3	19	29	25	23	31	26	1	0	2	2
Gm31812	1	1	0	2	3	3	2	2	1	2	0	1
Stat1	534	626	1059	891	969	734	837	883	1058	661	787	726
Gls	12884	11264	11383	9432	8465	7343	5419	5567	2347	2306	748	812
Gm31867	0	0	0	0	0	0	0	0	0	0	0	0
Gm31955	0	0	0	0	0	0	0	0	0	0	0	0
Gm23460	0	0	0	0	0	0	0	0	0	0	0	0
Nab1	1950	2098	2854	2374	2986	2603	3099	4065	3733	3498	1276	1119
Gm553	2	1	1	2	2	0	9	6	1	2	2	1
Nemp2	120	109	91	70	78	116	149	172	42	21	22	15
Gm28178	0	1	1	0	0	0	0	0	0	0	0	0
Mfsd6	1145	1058	866	853	1558	1526	2370	2574	3863	3164	1961	1967
Inpp1	505	478	366	394	455	513	320	354	296	248	160	130
Hibch	376	357	597	586	605	538	423	401	530	536	487	479
1700019D03Rik	209	347	1146	1007	1044	906	18	16	32	18	209	185
Mstn	0	0	0	0	2	0	0	0	0	0	0	0
1700019A02Rik	0	3	2	1	0	0	0	0	0	0	0	0
Pms1	104	117	95	67	67	65	157	140	64	34	59	54
Ormdl1	121	88	54	54	67	72	411	375	271	231	248	229
Osgepl1	123	149	146	145	154	181	102	116	89	76	61	64
Asnsd1	187	167	144	132	99	106	459	451	609	594	304	379
Asdurf	0	0	0	0	0	0	0	0	0	0	0	0
Dnah7a	17	23	11	12	31	25	0	1	0	0	0	0
Gm32311	9	5	8	10	1	6	7	4	6	2	3	3
Stk17b	858	721	1195	832	516	467	315	368	291	223	348	358
Hecw2	93	78	200	160	259	241	19	12	5	4	50	41
Mir7681	0	0	0	0	0	0	0	0	0	0	0	0
Gm51622	0	0	0	0	0	0	0	0	0	0	0	0
Gm25829	0	0	0	0	0	0	0	0	0	0	0	0
Ccdc150	6	1	2	6	3	1	4	5	2	2	0	0
Gtf3c3	350	286	273	261	319	408	349	389	183	173	177	199
Gm34066	0	1	0	0	1	0	0	1	0	0	0	0
Pgap1	232	242	238	240	229	232	305	315	90	93	69	77
Gm51623	0	0	0	0	0	0	0	0	0	0	0	0
Ankrd44	1380	1463	529	599	674	628	284	311	35	53	15	20
4930444A19Rik	0	1	0	0	0	0	0	0	0	0	0	0
Sf3b1	20179	19071	18340	15585	11598	11972	15939	16924	13479	13068	6841	6629
Coq10b	6114	5911	5462	4853	4064	3482	5185	5304	4803	4198	2202	1925
Hspd1	5726	5619	5426	3773	2181	1872	6628	6329	5765	3896	3049	3406
Hspe1	1369	1295	1171	863	460	386	1437	1464	1270	880	571	552
Mob4	1207	1082	1239	1154	1373	1210	1341	1451	897	774	492	455
Rftn2	227	246	76	99	82	167	364	286	20	13	93	88
Gm51743	5	2	0	2	3	0	1	2	0	1	0	2
Gm10561	10	11	12	12	6	12	36	20	1	1	10	17
Mars2	234	228	295	214	124	111	264	299	249	174	158	141
Boll	50	45	62	36	27	18	49	57	35	14	15	15
Plcl1	558	1045	1125	960	912	1009	75	67	95	258	876	836
Gm6644	1334	893	928	767	577	496	615	611	504	392	329	313
Gm39642	0	0	1	0	1	0	0	0	0	0	0	0
Gm32949	0	0	0	1	0	1	0	0	0	0	0	0
9130227L01Rik	0	0	0	0	0	0	0	0	0	0	0	0
1700003I22Rik	0	0	0	0	0	0	0	0	0	0	0	0
Hsfy2	0	0	0	0	0	0	0	0	0	0	0	0
Satb2	22	21	8	8	2	9	16	16	15	11	14	11
Gm51624	0	0	0	0	0	0	0	0	0	0	0	0
9130024F11Rik	2	0	0	0	0	0	4	2	2	1	0	0
Gm38484	0	0	0	0	0	0	0	0	0	0	0	0
1700126A01Rik	0	0	0	0	0	0	0	0	0	0	0	0
BC055402	0	0	0	0	0	0	0	0	0	0	2	3
4930558J18Rik	8	6	8	9	4	4	10	8	5	2	6	5
1700066M21Rik	66	50	97	72	58	64	51	67	92	39	64	77
Tyw5	195	175	229	216	212	201	223	213	107	80	46	65
Maip1	285	300	311	270	183	178	517	519	422	347	184	187
Gm22371	0	0	0	0	0	0	0	0	0	0	0	0
LOC115487664	0	0	0	0	0	0	0	0	0	0	0	0
Spats2l	1244	978	965	1160	1753	1478	369	291	19	43	12	17
LOC115487684	0	0	0	0	0	0	0	0	0	0	0	0
Kctd18	177	172	197	193	191	225	176	188	63	82	17	51
Sgo2a	115	101	87	53	23	14	86	91	69	37	111	88
Aox1	561	714	299	454	305	327	219	194	7	33	21	20
Aox3	4	2	2	5	3	3	5	21	21	43	129	150
Gm39643	0	0	0	0	0	0	0	0	0	0	3	1
Aox4	2	0	4	2	2	0	2	8	15	23	1	2
Aox2	0	0	4	3	0	0	8	20	20	16	12	5
Gm15759	0	0	0	0	0	0	1	1	0	1	0	0
Gm39644	1	4	1	4	2	1	1	1	2	2	2	0
Bzw1	9927	10373	10104	8157	6416	5176	8878	9784	7400	6412	2827	2808
Clk1	8382	6757	4136	3752	4809	6575	5876	6088	3024	2570	1924	2379
Ppil3	197	148	201	166	187	176	198	250	206	182	87	74
Nif3l1	256	204	173	123	151	149	320	281	259	207	133	155
Orc2	692	523	420	328	394	366	562	552	447	359	321	315
Gm23966	5	1	0	0	2	0	0	2	0	1	0	2
Gm15834	9	13	9	16	4	8	10	16	5	12	7	3
Fam126b	149	142	151	123	139	148	251	277	256	259	259	223
Ndufb3	507	484	692	670	497	510	774	750	629	612	518	520
Gm20257	25	24	35	51	36	26	25	26	26	17	12	15
Flacc1	5	4	4	2	1	3	0	6	2	1	0	2
Cflar	1844	2117	2726	2637	2698	2195	1114	1443	1650	1769	710	593
Gm39646	1	3	1	3	2	1	0	0	0	0	0	0
Casp8	541	548	340	343	290	306	804	837	576	500	418	377
Gm28802	8	3	9	6	0	3	0	3	3	1	0	0
Trak2	3939	3771	3759	3193	3260	2827	1582	2009	2197	2206	939	930
Stradb	138	112	129	113	196	192	93	89	161	160	98	130
C2cd6	1	0	0	0	1	1	2	1	0	0	0	0
Gm29018	0	0	0	0	0	0	0	0	0	0	0	0
Gm25502	0	0	0	0	0	0	0	0	0	0	0	0
Tmem237	503	432	399	369	289	290	230	237	101	77	29	30
Mpp4	14	22	10	17	11	14	2	2	5	9	0	1
Als2	1260	1491	1659	1514	1579	1131	554	734	587	553	392	404
Gm33667	4	3	7	10	2	7	4	1	5	1	4	3
Cdk15	14	21	50	86	48	27	0	1	0	3	0	0
Gm51625	0	0	0	1	1	0	0	0	0	0	0	0
Gm33724	3	5	0	2	1	2	0	0	0	0	0	0
Gm33774	6	5	3	4	0	1	0	1	0	0	0	0
Fzd7	9579	5379	7820	8418	5553	6881	790	811	344	289	115	110
Gm973	1	10	6	4	6	7	12	23	14	16	1	4
Gm28411	0	0	0	0	0	0	0	0	0	1	0	0
Gm39648	0	0	0	0	0	0	0	0	1	1	0	0
Gm33833	1	0	0	0	0	0	1	0	1	0	0	0
Sumo1	1285	1283	1143	990	976	847	1317	1434	1417	1089	715	626
Nop58	14865	17192	18049	15686	12050	9614	5880	5893	3826	3331	2787	2557
Snord70	12	4	4	4	7	6	5	3	0	0	2	8
LOC115485825	17	9	9	9	9	15	12	3	3	4	1	6
Gm26287	26	20	4	8	5	20	5	5	1	2	7	5
Snord11	7	3	3	1	1	3	0	1	0	1	3	0
Bmpr2	4054	4749	5478	5121	3419	2975	2159	2068	1165	1151	481	527
Fam117b	1834	1593	1737	1224	858	745	818	885	1035	847	590	435
Ica1l	49	37	24	25	21	23	13	8	11	7	17	16
Wdr12	474	416	440	297	183	165	395	371	378	250	134	168
Carf	103	132	133	122	163	171	109	97	57	64	43	77
Nbeal1	1706	1750	1670	1731	2636	2139	1068	1066	622	720	433	387
Cyp20a1	385	333	279	275	324	293	574	546	484	372	391	390
Abi2	313	199	303	227	244	185	126	106	53	31	9	10
Raph1	1169	1205	1537	1270	1095	1022	1083	1312	1095	1000	819	701
Gm11578	16	16	5	6	5	10	8	17	15	18	9	9
Gm38388	0	1	1	1	0	0	0	0	0	0	0	1
Gm51626	0	0	0	0	0	0	0	1	0	0	0	1
Cd28	0	0	0	0	0	0	0	0	0	0	2	8
2310016D23Rik	0	0	0	0	0	0	0	0	0	0	1	0
Gm38137	0	0	0	0	0	0	0	1	0	0	0	0
Gm39650	0	0	0	0	0	0	0	0	0	0	0	0
Ctla4	0	0	1	1	0	0	0	0	0	0	0	0
Gm34649	0	0	0	2	1	1	0	0	0	0	0	0
Icos	1	1	2	0	1	0	0	1	0	0	0	0
LOC105243939	0	0	0	0	0	0	0	0	0	0	0	0
9530026F06Rik	0	0	0	0	0	0	0	0	0	0	0	0
Pard3b	470	437	350	316	182	203	439	373	642	528	89	69
Pard3bos1	1	0	0	0	1	1	0	0	0	0	2	0
Pard3bos2	1	0	0	0	0	0	0	0	1	0	0	0
Gm34881	1	0	1	2	4	2	0	0	2	0	1	0
Nrp2	868	1172	1158	1507	781	631	178	245	398	284	45	41
Gm29083	2	6	2	4	3	0	0	0	1	2	1	0
4930487H11Rik	4	3	7	4	1	3	1	0	1	2	0	1
Gm4208	5	4	0	4	0	0	0	0	0	0	0	0
Gm35120	0	0	1	2	0	0	0	0	0	0	0	0
Gm39652	0	0	0	0	0	0	0	0	0	0	0	0
Gm35252	0	0	1	1	0	0	0	0	0	1	0	0
Gm38513	0	0	1	1	0	0	0	0	0	1	0	0
Ino80d	1886	1796	1989	1724	1589	1319	1805	2025	1354	1292	611	521
Ino80dos	30	39	34	31	31	28	41	34	22	8	3	10
Ndufs1	1381	1228	1783	1559	1317	1198	1363	1465	1386	1172	1534	1542
Eef1b2	12365	14072	10780	8989	5183	4722	19980	21268	20411	18177	6204	6101
Gm26457	17	9	27	22	10	10	20	8	14	11	3	6
Snora41	51	33	47	57	20	30	38	36	19	15	8	11
Gpr1	24	10	5	5	3	2	5	4	0	0	1	0
Zdbf2	280	311	127	69	29	32	153	75	15	13	2	2
1700039I01Rik	0	0	0	0	0	0	0	0	0	0	0	0
Gm11608	0	0	0	0	0	0	0	0	0	0	0	0
Gm23448	0	0	0	0	0	0	0	0	0	0	0	0
Gm35393	0	0	0	0	0	0	0	0	0	0	0	0
Adam23	12	12	8	11	7	4	0	1	0	1	0	0
Gm22281	0	0	0	0	0	0	0	0	0	0	0	0
Gm39653	0	0	0	0	0	0	0	0	0	0	0	0
Dytn	0	0	0	0	0	0	0	1	1	3	3	1
Mdh1b	0	3	0	0	0	0	2	0	2	3	0	1
Fastkd2	486	329	340	250	292	270	593	585	457	370	279	313
4933402D24Rik	4	1	1	1	2	0	1	4	0	1	0	3
Gm13749	2	0	0	1	1	1	0	2	0	0	0	0
Klf7	2118	1983	2465	2446	2865	2752	2291	2232	2082	1966	331	332
Mir6899	0	0	0	0	0	0	0	0	0	0	0	0
Gm13748	4	5	2	3	2	7	2	4	2	0	1	0
Gm35880	0	0	0	0	0	0	0	0	0	0	0	0
Gm39654	0	0	0	1	0	0	0	0	0	0	0	0
Gm35803	0	0	0	0	0	0	4	1	0	0	1	0
Gm36148	1	0	0	0	0	0	0	0	0	0	0	0
Creb1	958	815	782	732	840	825	1145	1091	783	670	332	365
Mettl21a	194	189	225	179	251	238	169	133	63	83	56	78
Gm29152	1	0	0	0	1	0	0	0	2	0	0	0
2810408I11Rik	51	49	23	23	19	16	30	30	55	24	67	65
Ccnyl1	1934	1942	1159	992	976	808	482	635	325	243	138	130
Fzd5	3191	2301	1538	1035	1228	1380	1018	1228	2348	1766	632	583
Plekhm3	761	675	362	431	578	642	303	273	107	104	86	63
Gm51628	0	0	0	0	0	0	0	1	0	0	0	0
Gm51627	0	0	0	0	0	0	1	1	0	1	0	0
Gm24788	0	0	0	0	0	0	0	0	0	0	0	0
Akr1cl	0	0	0	0	0	0	0	0	0	0	0	0
Cryge	0	0	0	0	0	0	0	0	0	0	0	0
Crygd	0	0	0	0	0	0	0	0	0	0	0	0
Crygc	0	0	0	0	0	0	0	0	0	0	0	0
Crygb	0	0	0	0	0	0	0	0	0	0	0	0
Cryga	0	0	0	0	0	0	0	0	0	0	0	0
D630023F18Rik	3	4	10	14	5	7	0	1	0	0	0	0
Gm36358	0	0	0	0	0	1	0	0	0	1	0	0
Idh1	616	574	726	925	1304	1415	530	496	336	430	193	218
Pikfyve	677	539	468	452	642	629	562	549	360	336	576	659
Pth2r	1	0	1	1	0	0	1	0	1	0	4	0
LOC115487656	0	0	1	0	0	0	0	0	0	0	0	0
Crygf	0	0	0	0	0	0	0	0	0	0	0	0
Map2	867	1038	1009	1164	794	629	837	717	241	274	62	50
Gm51629	0	0	0	0	0	0	0	0	0	0	0	0
Gm24729	0	0	0	0	0	0	0	0	0	0	0	0
Unc80	9	23	9	17	1	3	11	30	1	9	1	0
Gm39655	0	0	0	0	0	0	0	0	0	0	0	0
Rpe	307	270	382	306	291	298	382	454	492	387	442	513
Kansl1l	643	599	614	426	450	324	186	214	55	54	30	32
Gm46093	97	78	46	36	37	46	23	26	16	23	8	12
Acadl	557	611	550	609	273	210	543	606	677	842	111	84
Gm27934	0	0	0	0	0	0	0	0	0	0	0	0
Gm25832	0	0	0	0	0	0	0	0	0	0	0	0
Myl1	3	3	0	2	0	0	1	1	0	0	0	0
Lancl1	422	439	455	452	432	441	330	339	219	165	108	101
LOC115487097	10	5	5	5	6	9	4	5	1	0	1	1
Cps1	0	0	0	0	0	0	0	1	1	0	0	0
Gm26342	0	0	0	0	0	0	0	0	0	0	0	0
Gm39658	0	0	0	0	0	0	0	0	0	0	0	0
Erbb4	3	5	6	3	0	1	51	71	83	62	45	15
Gm51744	0	0	0	0	0	0	0	0	0	0	0	0
Gm28497	3	3	3	2	3	2	5	8	4	7	5	1
Ikzf2	498	493	426	386	305	328	338	353	178	203	409	465
Gm29822	2	0	0	2	1	0	0	0	0	0	0	0
Spag16	1	0	0	0	2	1	0	0	0	1	0	0
Gm23879	0	0	0	0	0	0	0	0	0	0	0	0
Gm23422	0	0	0	0	0	0	0	0	0	0	0	0
LOC115487661	0	0	0	0	0	0	0	0	0	0	0	0
Vwc2l	0	0	0	0	0	0	0	0	0	0	0	0
Gm29906	0	0	0	0	0	0	0	0	0	0	0	0
Bard1	138	144	74	68	21	23	126	97	62	30	82	55
Abca12	89	104	30	38	21	16	2	0	0	0	0	0
Gm39659	0	0	0	0	0	0	0	0	0	0	0	0
Atic	1470	1028	1222	959	748	753	1644	1425	903	622	459	543
Fn1	1562	1532	644	610	680	407	259	334	113	50	58	83
Apol7d	0	0	0	0	0	0	0	0	0	0	0	0
Gm46094	0	0	0	0	0	0	0	0	0	0	0	0
Gm39660	0	0	0	0	0	0	0	0	0	0	0	0
Gm30160	0	0	0	0	0	0	0	0	0	0	0	0
Gm30308	0	0	0	0	0	0	0	0	0	0	0	0
Gm45958	0	0	0	0	0	0	0	0	0	0	0	0
Gm8883	0	0	0	0	0	0	0	0	0	0	0	0
Gm28818	0	0	0	0	0	1	0	2	0	0	0	0
4933417E11Rik	0	0	0	0	0	0	1	0	0	0	0	0
Gm4319	0	0	0	0	0	0	0	0	0	0	0	0
Mreg	643	701	491	327	271	256	55	50	52	28	14	12
Gm51630	0	0	0	0	0	0	0	0	0	0	0	0
Gm25360	2	1	4	2	0	0	2	3	0	0	0	1
Gm23472	0	0	0	1	0	0	0	1	1	1	0	0
D230017M19Rik	14	10	16	17	15	8	6	5	4	5	2	1
Gm24497	0	0	0	1	0	1	2	1	0	0	0	1
Gm25939	0	0	0	1	0	0	0	0	0	0	0	0
Pecr	302	218	279	265	123	159	195	151	237	207	223	200
Tmem169	8	9	14	11	16	24	0	0	0	0	0	0
Gm51631	1	0	0	0	0	0	0	0	0	0	0	0
Xrcc5	1201	1185	1235	1179	977	935	558	522	418	434	416	383
Gm39661	6	3	3	1	2	2	0	0	0	0	1	0
Marchf4	26	29	17	13	23	32	0	0	1	2	0	0
Smarcal1	701	582	684	612	632	681	475	420	271	268	206	221
Gm39662	1	1	2	2	0	1	0	2	1	1	0	1
Ankar	0	0	1	0	1	1	0	1	0	0	0	0
Rpl37a	2178	2558	2173	1954	1357	1250	3099	3264	2315	2096	938	978
Gm51632	0	0	5	10	7	3	0	0	0	0	0	0
Gm39663	3	10	21	18	30	28	0	0	1	0	0	4
Gm30788	4	4	19	27	17	12	1	0	0	0	0	0
Gm30847	0	1	0	0	0	1	0	0	0	0	0	0
Igfbp2	6133	3730	28173	28440	25919	24609	17	21	51	57	23	25
Igfbp5	87316	97231	105630	55055	38935	41450	55392	52863	21159	26191	8832	9245
Gm51633	1	1	27	28	34	37	0	0	0	0	0	0
Gm31047	6	1	72	59	54	63	0	0	3	6	3	2
Gm31137	1	1	4	3	5	6	2	0	0	0	0	0
Tnp1	0	0	0	0	0	0	0	0	0	0	0	0
1700027A15Rik	0	0	1	1	0	1	0	0	0	0	0	0
Gm31254	0	0	0	0	0	0	1	2	0	0	0	0
Gm29185	0	0	13	4	14	11	0	0	0	0	0	0
Gm31197	0	0	0	0	0	0	0	0	0	0	0	0
Gm31344	12	5	7	10	4	6	2	0	0	0	0	0
Pinc	64	81	100	88	91	81	107	120	114	159	223	219
D530049I02Rik	5	5	12	14	5	5	5	7	8	13	16	19
C530043A13Rik	613	861	613	555	179	222	2830	2680	121	175	110	111
6030407O03Rik	2	4	4	2	1	0	0	0	1	0	0	0
Gm29183	16	79	24	14	12	5	3	0	0	1	0	0
Mir6351	0	0	0	0	0	1	0	0	0	0	0	0
Tns1	6486	5601	23080	27578	35720	32713	235	454	237	212	807	783
Gm39664	1	0	4	0	2	0	0	1	1	0	0	0
Gm31637	0	0	0	0	0	0	0	0	0	0	0	0
Rufy4	130	117	228	170	84	78	21	30	15	16	15	6
Cxcr2	1	3	6	2	1	0	0	2	1	3	0	0
Cxcr1	0	0	0	0	0	0	0	0	0	0	0	0
Mir1928	0	0	0	0	0	0	0	0	0	0	0	0
Gm31691	0	0	0	0	0	0	0	0	0	0	0	0
Gm25524	0	0	0	0	0	0	0	0	0	0	0	0
Arpc2	5192	4904	5916	5465	5336	4461	4923	5453	4352	4408	1815	1671
Gpbar1	0	1	1	1	1	1	0	2	0	0	0	1
Aamp	2953	2683	3025	2410	1906	1876	2549	2853	2837	2470	1436	1321
Gm28364	109	68	52	63	65	81	87	85	45	53	16	22
Pnkd	551	564	802	745	868	820	371	395	400	336	195	209
Tmbim1	3092	3165	3934	3725	3409	3093	4061	4594	5060	5220	2676	2783
Catip	21	8	19	12	22	20	1	0	0	1	1	1
Slc11a1	31	43	26	33	12	9	14	7	4	2	1	0
Ctdsp1	1546	1270	1419	1320	1395	1468	1318	1274	1044	960	644	579
Mir26b	1	3	0	1	0	0	0	1	1	0	1	0
Vil1	17	29	26	27	16	12	2	6	3	5	2	3
Usp37	1876	2048	1934	1822	1466	919	1386	1378	859	565	368	356
Cnot9	793	694	558	441	424	479	907	966	655	407	394	458
Plcd4	152	146	125	71	138	106	25	33	15	22	12	10
Zfp142	1712	1439	1227	1035	1151	1074	727	810	583	452	187	189
Bcs1l	251	229	266	247	188	199	334	343	338	273	163	176
Rnf25	607	704	686	563	521	568	667	668	421	368	255	212
Stk36	206	149	85	83	81	103	151	176	47	44	17	19
Ttll4	1725	1368	1279	863	717	590	1889	1802	1501	1293	622	667
Cyp27a1	131	157	170	156	202	201	15	12	8	0	0	4
Prkag3	3	9	20	18	22	24	0	0	0	0	0	0
Wnt6	762	648	1673	1796	2217	2345	11	4	3	1	2	2
Gm29539	24	17	48	43	47	39	0	1	0	0	0	0
Gm32099	27	10	20	16	28	21	0	0	0	0	0	0
Wnt10a	2194	2081	1037	1152	1172	944	4	11	4	3	9	0
n-TGgcc3	0	0	0	0	0	0	0	0	0	1	0	0
Gm32275	0	1	1	0	0	0	0	2	0	0	0	0
Gm16582	0	0	0	0	0	0	0	0	0	0	0	0
Cdk5r2	4	6	0	3	1	0	0	0	0	0	0	0
Fev	0	0	0	0	0	0	0	0	0	0	0	0
Cryba2	0	0	0	0	0	0	1	0	0	0	0	0
Mir375	0	0	0	0	0	0	0	0	0	0	0	0
Cfap65	0	0	0	0	1	1	1	1	0	0	1	0
Ihh	6	16	4	1	2	2	0	6	1	1	0	0
Nhej1	70	63	62	52	80	81	57	74	74	64	30	38
Slc23a3	201	151	98	76	89	83	70	99	38	68	26	25
Cnppd1	810	624	583	498	491	567	946	1127	1390	1591	637	591
Retreg2	938	763	591	475	551	610	1592	1693	1297	1253	861	813
Zfand2b	303	178	280	220	327	293	406	480	437	391	292	288
Abcb6	386	300	396	353	248	254	314	347	515	469	462	461
Atg9a	1023	847	1081	936	1013	1090	886	1101	1292	1182	1289	1339
Ankzf1	157	118	112	95	132	161	283	303	247	176	138	163
Glb1l	290	292	235	267	310	313	257	223	89	81	41	22
Stk16	799	603	749	677	589	612	962	989	610	547	401	433
Tuba4a	9244	6912	5322	4743	3720	3327	6502	5798	3213	2551	3708	4147
A630095N17Rik	1	3	0	0	2	1	0	5	0	0	0	0
Dnajb2	997	1038	1287	1046	1307	1168	1350	1690	1304	1194	705	612
Ptprn	21	30	34	41	39	36	32	29	13	23	5	3
Resp18	0	1	2	0	0	0	0	0	1	0	0	1
Dnpep	919	695	658	528	556	571	1286	1432	1186	1073	741	699
Des	400	282	106	184	106	100	38	26	7	6	10	10
Gm15179	0	0	0	1	0	0	0	0	0	0	0	0
Speg	1491	1314	3118	3379	4428	4578	178	225	38	44	44	47
Gmppa	1080	1010	1655	1756	1741	1721	1130	1411	1448	1403	1170	1122
Asic4	38	52	38	42	44	60	4	5	1	0	0	0
Gm32506	0	1	4	1	1	1	0	0	0	0	0	0
Chpf	2336	2367	2435	2030	1473	1334	1138	1146	1435	1150	741	750
Tmem198	316	276	241	249	217	188	73	79	55	40	71	81
Obsl1	1309	1343	1564	1189	900	967	345	448	110	56	19	19
Inha	104	118	222	229	184	217	168	180	36	15	25	19
Stk11ip	530	381	288	305	298	367	691	832	488	617	266	264
Slc4a3	1206	1042	1640	1752	1496	1720	532	583	169	242	98	107
Gm32622	0	0	0	2	1	1	0	0	1	1	0	0
Gm29065	0	0	0	0	0	0	0	0	0	0	0	0
Gm32737	0	0	0	0	0	0	0	0	0	0	0	0
Gm17751	0	0	0	0	0	0	0	0	0	0	0	0
Mir6343	0	0	0	0	0	0	0	0	0	0	0	0
Epha4	2680	2770	2682	1759	1356	1386	341	338	188	160	27	34
Mir6352	0	0	0	0	0	0	0	0	0	0	0	0
Gm32793	1	0	0	0	0	0	0	0	0	0	0	0
Gm32974	0	0	0	0	0	0	0	0	0	0	0	0
Gm33083	0	0	0	0	0	0	0	0	0	0	0	0
Gm33030	0	0	0	0	0	0	0	0	0	0	0	0
Gm26263	0	0	0	0	0	0	0	0	0	0	0	0
Pax3	2	0	0	0	0	0	0	0	0	0	1	0
Gm33152	0	0	0	0	0	0	0	0	0	0	0	0
Gm2102	0	0	0	0	0	0	0	0	0	0	0	0
Sgpp2	2	3	0	1	2	1	0	0	0	0	0	0
Gm51634	0	0	0	0	0	0	0	0	0	0	0	0
Farsb	431	331	371	299	268	225	452	404	326	264	339	330
Mogat1	0	1	1	0	1	4	0	0	0	0	2	10
Gm39665	0	0	0	0	0	0	0	1	0	0	0	0
Gm29611	0	0	0	0	0	0	0	0	0	0	0	0
Acsl3	3079	2899	2098	1803	1077	964	3565	3047	2548	2393	639	631
Utp14b	313	276	300	256	164	153	207	184	175	164	43	64
Gm51635	10	7	4	3	3	1	4	7	0	3	0	1
Gm38631	5	4	3	4	2	6	2	6	1	6	0	1
Gm33693	1	1	2	0	0	0	0	0	0	0	0	0
Gm29536	0	0	0	0	0	0	0	0	0	0	0	0
Kcne4	234	369	213	357	85	95	20	60	12	12	2	5
LOC115487654	0	0	0	0	0	0	0	0	0	0	0	0
Scg2	0	0	0	0	0	0	0	0	0	0	0	0
Gm24160	0	0	0	0	0	0	0	0	0	0	0	0
Ap1s3	134	111	148	94	56	50	262	291	206	142	168	139
Wdfy1	572	507	533	491	485	492	1149	1186	579	765	461	437
Mrpl44	156	137	177	126	71	96	300	296	256	196	220	256
Gm39666	0	0	0	0	0	0	0	0	0	0	0	0
Serpine2	435	450	510	349	211	192	55	65	59	68	37	13
Gm33970	0	0	0	0	0	0	0	0	0	0	0	0
Gm23934	0	0	0	0	0	1	0	0	0	1	1	0
Fam124b	0	0	1	1	0	0	0	1	0	0	0	0
LOC108167342	0	0	1	0	0	0	0	0	0	0	0	0
2310015K22Rik	0	0	0	0	0	0	0	0	0	0	0	0
Gm34098	2	0	0	0	0	1	0	1	1	0	1	1
Cul3	4812	4767	5659	4839	4133	3569	4005	4225	3772	3597	1661	1690
Gm39667	0	2	1	1	1	2	2	0	0	0	0	0
Gm38673	0	0	0	0	0	0	0	0	0	0	0	0
1700016L21Rik	0	0	0	0	0	0	0	0	0	0	0	0
Dock10	97	143	51	47	41	37	23	23	95	48	5	1
Nyap2	0	0	0	0	0	0	0	0	0	0	0	0
Mir6344	0	0	0	0	0	0	0	0	0	0	0	0
Irs1	1446	948	685	657	973	1217	1049	1120	181	199	753	1103
Rhbdd1	1199	983	1372	1481	1372	1348	1191	1127	536	533	399	391
Gm46095	0	0	3	2	2	0	13	15	1	1	2	2
Col4a4	49	57	338	403	127	87	14	14	3	7	2	5
Col4a3	32	92	299	316	156	107	8	5	1	3	0	0
C430014B12Rik	8	5	11	7	9	10	2	6	6	9	5	6
Mff	909	823	1101	1094	1097	951	798	843	732	686	476	515
Gm39668	30	33	41	30	28	33	72	56	51	32	12	14
Tm4sf20	1	0	0	1	0	0	0	2	0	0	0	0
Gm34286	1	0	0	0	0	0	1	1	5	1	2	2
Gm17764	0	0	0	0	0	0	0	0	1	0	0	0
Gm34450	1	1	0	0	1	1	1	0	2	1	3	5
Agfg1	2297	2254	2861	2406	1869	1564	3422	3461	5019	4666	1395	1369
Slc19a3	25	32	29	53	56	66	14	11	0	2	0	0
Krtap28-13	0	1	0	1	1	1	0	0	0	0	0	0
Ccl20	10	0	22	5	2	0	26	26	309	249	161	178
Daw1	0	0	2	0	0	3	0	3	3	1	1	0
Sphkap	0	0	0	0	0	0	0	0	0	0	0	0
Pid1	40	39	75	86	93	87	3	6	0	2	0	0
Mir6353	0	0	0	0	0	0	0	0	0	0	0	0
Dner	0	0	0	1	0	0	0	0	0	0	0	0
Mir5126	0	0	0	0	0	0	0	0	0	0	0	0
Gm51637	0	0	0	0	0	1	0	0	0	0	0	0
Trip12	5615	5561	5550	5585	6586	6385	4220	4714	4171	4599	2412	2375
Fbxo36	6	6	13	11	15	13	44	50	75	56	53	51
Slc16a14	2	4	6	13	23	28	0	0	0	1	1	0
Gm39669	0	0	1	0	0	0	0	0	0	0	0	0
A530032D15Rik	1	2	2	1	6	4	4	4	1	1	0	0
A530040E14Rik	10	9	9	13	11	10	6	3	3	5	1	0
Gm38510	0	0	0	0	0	0	0	0	0	0	0	0
Gm7609	0	0	0	1	0	0	1	7	2	1	0	0
C130026I21Rik	16	15	17	23	18	21	9	8	16	11	2	2
Gm2619	6	6	2	1	2	3	3	7	0	0	0	1
Gm7592	2	1	2	2	0	1	10	18	11	9	2	2
Gm2427	38	47	32	39	46	57	29	25	17	31	3	6
Sp110	126	115	153	150	182	163	82	97	60	48	19	14
Sp140	334	319	317	326	436	452	273	272	219	244	51	51
Sp100	216	267	69	114	135	126	125	138	24	49	11	7
A630001G21Rik	5	5	6	6	9	3	17	17	26	14	6	12
Mir8096	0	0	0	0	0	0	0	0	0	0	0	0
9930111H07Rik	0	0	0	0	0	0	0	0	0	0	0	0
Cab39	2768	3136	3709	3281	2998	2650	4020	4527	4124	3685	1817	1850
Itm2c	6147	5759	9013	7838	7059	6729	2856	2867	2697	2374	1396	1349
Gm32302	3	0	4	2	1	8	0	1	0	0	0	0
Gm51745	1	0	1	1	7	1	0	0	0	0	0	0
4933407L21Rik	5	2	5	4	8	5	0	0	2	2	0	0
Gpr55	1	6	11	5	9	7	7	6	140	38	6	1
Gm41905	0	0	0	0	0	0	0	0	1	0	0	0
Spata3	2	5	0	0	0	0	0	1	1	1	0	0
2810459M11Rik	99	71	32	30	6	10	15	20	215	117	92	112
Psmd1	3821	2899	4012	3465	2974	2455	3683	3836	4112	3496	1814	1881
Gm22786	0	1	0	0	0	0	0	0	0	0	0	0
Htr2b	23	19	36	36	7	8	21	8	29	26	6	8
Armc9	503	359	336	360	493	436	256	239	112	95	43	30
Gm46098	1	0	0	0	0	3	3	0	0	0	0	0
Gm16341	4	2	0	1	1	1	0	2	0	0	0	0
Gm28626	1	0	0	0	2	0	0	2	0	1	0	0
B3gnt7	32	37	16	23	14	19	308	381	25	14	4	5
Ncl	36328	32698	34970	25816	15004	13116	31447	27887	22463	17294	6053	6278
Snora75	39	33	44	44	21	19	21	16	21	13	7	5
Gm24148	23	15	28	31	9	19	30	19	10	8	1	2
Snord82	0	0	0	0	0	1	0	0	0	0	0	0
C130036L24Rik	13	30	12	21	12	9	15	16	17	12	8	8
Nmur1	0	1	0	0	0	0	0	0	1	0	0	0
Tex44	0	0	0	0	0	0	0	0	0	0	0	0
Gm32700	0	0	1	0	0	0	4	3	0	0	0	0
Gm32758	0	0	1	0	0	0	0	1	0	0	0	2
Gm41907	0	0	0	0	0	0	4	3	3	1	0	0
Ptma	22403	17402	16330	15350	9991	9287	21909	20387	13300	11098	4804	4692
Pde6d	260	207	270	235	287	331	174	159	62	52	48	38
Cops7b	215	150	172	146	131	138	237	229	211	161	171	145
Gm41908	3	0	0	0	0	2	0	0	0	0	0	0
Nppc	174	118	65	47	50	72	10	20	6	5	10	8
Dis3l2	347	322	443	350	244	235	566	549	556	463	180	166
Gm41909	0	0	0	0	0	0	0	0	0	0	0	0
Gm28375	5	1	4	2	0	2	2	0	1	1	0	1
Gm41910	24	12	22	20	16	6	14	16	20	39	14	16
Gm29371	6	2	5	6	1	1	1	0	1	2	4	1
Alppl2	0	2	0	0	1	0	0	0	0	0	0	0
Alpi	1	0	1	0	1	1	0	1	1	0	0	0
Akp3	3	3	1	3	0	0	0	2	0	4	0	0
Ecel1	25	26	21	20	5	7	0	3	2	4	0	1
Gm51638	0	1	0	0	0	0	0	0	0	0	0	0
Gm33292	0	2	0	1	0	1	0	0	0	0	0	0
Prss56	5	3	1	1	0	1	2	4	0	2	0	0
Chrnd	0	0	0	0	0	0	0	0	0	0	0	0
Chrng	0	0	0	0	0	0	0	0	0	1	0	0
Eif4e2	1374	1490	1569	1352	1165	1091	1423	1490	1966	1855	902	850
Efhd1	48	101	233	142	330	232	17	34	35	53	140	158
Gm41911	0	1	2	2	2	2	0	1	0	0	0	0
Gigyf2	1097	857	798	770	927	1044	1337	1414	1022	971	1149	1431
Gm22549	0	0	0	0	0	0	0	0	0	0	0	0
Kcnj13	18	36	148	145	59	72	7	7	9	5	13	10
Snorc	5	14	1	0	0	2	85	84	1	0	0	1
Ngef	30	27	12	4	4	0	540	593	104	90	139	114
Gm46099	0	0	0	0	0	0	0	0	0	0	0	0
Neu2	2	3	2	0	1	0	51	44	31	25	51	41
Inpp5d	24	43	25	22	15	23	5	10	12	3	6	13
Gm33470	0	0	0	0	0	0	0	0	0	0	0	0
Gm33517	0	1	0	0	2	0	0	0	0	0	0	0
Atg16l1	637	569	691	596	561	640	751	806	657	504	314	408
Gm25395	0	0	1	0	0	0	2	0	3	2	0	0
Scarna6	1	0	0	2	0	3	2	5	2	1	0	0
Sag	7	21	11	13	5	4	11	14	8	12	2	1
Dgkd	1635	1435	1717	1399	1183	1037	2268	2426	1865	1875	884	862
Gm19582	0	0	3	0	0	0	0	1	1	0	2	1
Usp40	332	353	375	354	435	440	266	287	215	221	240	262
Ugt1a10	0	0	0	0	0	0	0	0	0	0	0	0
Ugt1a9	0	0	0	0	0	0	0	0	0	0	0	0
Ugt1a8	0	0	0	0	0	0	0	0	0	0	0	0
Ugt1a7c	1	0	1	1	1	0	0	0	1	0	0	0
Ugt1a6b	215	474	793	821	776	719	1	2	3	5	2	2
Ugt1a6a	118	282	416	445	499	461	1	1	3	2	2	3
Ugt1a5	0	0	0	0	0	1	0	0	0	0	0	0
Ugt1a2	0	0	0	1	2	1	0	0	0	0	0	0
Dnajb3	16	9	12	6	7	5	0	9	4	1	2	0
Ugt1a1	1	4	3	4	1	0	0	0	0	0	0	0
Mroh2a	6	1	22	16	10	6	2	0	2	3	0	0
Hjurp	606	641	451	430	328	398	872	998	702	583	391	371
Trpm8	0	0	0	0	1	2	0	0	0	0	0	0
Gm51639	0	0	0	0	0	0	0	1	0	0	0	0
Spp2	0	1	0	0	0	0	0	0	0	0	0	0
Gm29538	0	0	1	0	0	0	0	0	0	0	0	0
Gm28888	2	2	1	1	1	3	0	0	0	0	0	0
Glrp1	31	46	11	30	16	30	0	1	0	0	0	0
Gm19589	4	11	4	3	0	0	1	2	0	0	0	0
Gm41912	0	1	0	0	1	1	0	0	0	0	0	0
Arl4c	3131	3887	5246	4222	2895	3182	573	768	317	316	96	93
Platr5	0	0	0	1	0	0	0	2	0	0	0	1
Gm34194	1	1	3	2	1	5	17	18	28	28	35	35
1700067G17Rik	0	0	0	0	1	0	0	1	0	0	3	0
Sh3bp4	1350	1356	2093	2484	3291	2920	2595	2687	3752	3787	3302	2769
Gm34331	6	5	2	3	3	3	11	4	6	1	9	8
C030007H22Rik	0	0	0	0	0	0	0	0	0	0	0	0
Gm41913	0	0	0	0	0	0	0	0	0	0	0	0
Agap1	979	686	969	899	660	642	1486	1681	1826	1532	1507	1500
Gm41914	6	5	2	5	2	4	5	10	4	10	8	6
4933400F21Rik	0	0	0	1	0	0	1	1	2	0	2	0
Gbx2	0	1	0	2	0	1	0	0	1	1	0	1
LOC102637806	0	1	0	0	0	0	0	0	0	0	0	0
Asb18	0	0	0	0	0	0	0	0	0	0	0	0
Gm41915	0	0	0	0	0	0	0	0	0	0	0	0
Gm34616	0	0	0	0	0	0	0	0	0	0	0	0
Iqca	0	0	0	2	1	3	1	0	0	0	0	0
4930434B07Rik	0	0	0	0	0	0	0	0	0	0	0	0
Ackr3	4083	4161	8354	8275	11961	9960	570	566	230	178	899	1177
Gm34930	2	7	3	8	7	16	1	0	0	0	1	2
2700003A03Rik	11	13	13	11	41	32	4	3	3	1	2	5
Gm34992	0	0	0	2	1	1	1	0	0	0	0	0
Gm28722	0	0	0	1	2	0	0	0	0	0	0	0
Gm35048	0	2	1	1	0	0	0	0	0	0	0	0
Gm35141	0	0	0	0	0	0	0	0	0	0	0	0
Gm41917	0	0	0	0	0	0	0	0	0	0	0	0
Gm35192	0	0	0	0	0	0	0	0	0	0	0	0
Cops8	1827	1706	2063	1721	1551	1438	1496	1591	1197	1014	497	530
Gm35242	0	0	0	0	0	1	2	9	0	0	0	0
Gm9991	0	0	0	0	0	0	0	0	0	0	0	0
Gm35332	0	0	0	0	0	0	0	0	0	0	0	0
Gm41918	7	2	2	5	2	0	2	7	0	1	0	0
Col6a3	1019	1764	746	1500	1248	706	1909	5953	525	1042	653	339
Gm35381	3	1	2	1	7	0	1	1	0	0	0	0
Mlph	100	102	47	47	23	18	4691	4124	681	960	928	1096
Prlh	0	0	0	0	0	0	11	12	3	6	1	1
Rab17	29	56	48	50	28	32	795	1188	632	705	212	233
Lrrfip1	2342	2294	2379	2291	2522	2004	4088	4610	3999	4093	830	835
Rbm44	16	10	13	6	11	16	4	3	0	2	0	0
Ramp1	268	290	309	252	198	191	406	300	254	316	263	232
Ube2f	981	1022	1477	1297	977	786	1473	1416	1300	1265	902	835
Scly	220	189	234	206	177	159	844	883	872	769	795	926
Espnl	13	19	29	34	21	9	37	58	22	26	13	8
Klhl30	10	19	3	7	4	1	2	8	2	1	2	0
Erfe	37	34	17	15	16	10	107	88	68	64	39	26
Ilkap	762	717	782	757	762	736	985	1084	673	574	386	384
1700020N18Rik	0	0	1	0	0	0	2	0	0	0	2	1
Hes6	233	148	133	109	274	299	452	503	375	337	202	217
Per2	1314	1678	2147	2348	3337	3244	5655	6113	2911	3272	842	827
Gm35591	34	19	45	44	47	37	47	44	47	36	13	12
Gm28382	4	4	7	20	132	110	13	10	1	1	2	5
Traf3ip1	148	118	163	172	199	200	256	239	111	111	69	79
Asb1	289	220	227	187	244	330	151	190	50	52	27	36
Gm28380	0	0	0	0	0	0	0	0	0	0	0	0
Twist2	12	12	33	27	23	33	5	2	0	0	0	0
Gm46117	0	0	1	0	0	0	0	0	0	0	0	0
Gm46242	1	0	2	5	1	0	0	0	0	1	0	0
Hdac4	2187	2119	1471	1296	1800	1776	799	947	378	360	213	173
LOC108167659	10	5	15	9	6	9	7	4	4	0	2	2
Gm35992	1	1	0	0	2	0	0	0	0	0	0	0
Ndufa10	1203	1058	1389	1377	955	895	1839	1650	2205	1945	1416	1448
Mir6900	0	0	0	0	0	0	0	0	0	0	0	0
Olfr1416	0	0	0	0	0	0	0	0	0	0	0	0
Olfr1415	0	0	0	0	0	0	0	0	0	0	0	0
Olfr1414	0	0	0	0	0	0	0	0	0	0	0	0
Olfr1413	0	0	0	0	0	0	0	0	0	0	0	0
Olfr1412	0	0	0	0	0	0	0	0	0	0	0	0
Olfr1411	0	0	0	0	0	0	0	0	0	0	0	0
Olfr1410	0	0	0	0	0	0	0	0	0	0	0	0
Olfr12	0	0	0	0	0	0	0	0	0	0	0	0
Cops9	556	623	687	778	642	591	715	774	674	690	579	556
Otos	1	2	0	2	1	2	0	2	0	0	0	0
Gm29483	10	11	14	10	1	0	1	0	1	0	2	5
Gm36102	0	0	3	0	0	1	0	1	0	0	0	0
Gm29481	8	9	11	12	8	5	3	0	1	0	0	0
Gpc1	2073	2129	1864	1700	1162	1186	933	1075	674	552	285	302
Gm29480	3	6	1	0	1	0	0	0	0	0	0	0
Mir149	0	1	0	0	0	0	0	0	0	0	0	0
Ankmy1	29	39	34	26	23	15	10	7	6	11	6	3
Gm36184	26	40	35	17	19	13	0	6	2	7	0	0
LOC115487694	0	0	0	0	0	0	0	0	0	0	0	0
Dusp28	147	116	126	143	105	96	175	172	157	101	88	61
5033417F24Rik	10	12	14	8	5	8	8	15	11	11	4	3
Rnpepl1	1064	868	751	659	799	994	1157	1418	1669	1448	1200	1190
9430060I03Rik	2	2	3	3	1	0	3	1	1	2	0	0
Capn10	203	177	130	118	150	171	197	221	111	94	101	121
Gpr35	93	69	29	23	43	31	31	62	218	133	14	10
Gm36424	0	0	0	0	0	0	0	0	0	0	0	0
Aqp12	0	2	0	0	0	0	0	0	1	0	0	0
Kif1a	797	1011	337	322	128	99	15	31	15	14	21	23
Gm36472	0	0	0	0	0	0	0	0	0	0	0	0
Agxt	0	2	1	0	0	0	0	2	4	2	1	1
Mab21l4	185	180	56	36	0	1	102	147	225	264	0	0
Crocc2	6	3	4	4	4	2	8	5	1	1	2	0
Sned1	970	1499	1938	1488	940	1172	624	719	185	258	213	202
Mir6901	0	0	0	0	0	0	0	0	0	0	0	0
Mterf4	112	97	76	84	97	94	201	198	154	143	84	104
Gm28535	5	3	1	0	2	1	7	6	9	4	3	4
Pask	279	221	205	195	124	102	308	277	252	199	143	135
Ppp1r7	683	539	582	600	638	696	870	827	624	494	408	454
Mir6902	0	0	0	0	0	0	0	0	1	1	0	0
Mir6345	1	0	0	0	0	0	0	1	0	1	0	1
Gm26446	0	0	0	0	0	0	0	1	0	1	0	1
Ano7	7	1	1	3	0	0	1	8	1	5	0	3
Hdlbp	24709	24245	23238	19651	19840	17044	16783	19496	27144	23816	18658	18585
Septin2	5159	4720	5964	5597	5429	4767	4017	4416	3491	3405	1713	1819
Farp2	267	221	170	176	254	202	336	323	345	257	242	254
Gm41920	3	2	3	4	4	1	5	2	0	3	2	5
Stk25	2273	2025	2170	1834	1765	1809	2688	3132	2958	2936	2284	2729
Bok	806	529	965	868	753	676	89	116	16	14	14	14
Thap4	575	441	517	439	356	376	466	551	509	444	190	180
Atg4b	1257	1089	1047	959	910	846	1147	1186	863	773	436	436
Dtymk	834	671	623	534	395	361	1129	1031	702	487	478	506
Ing5	1283	1172	1166	935	1042	1024	1002	1061	560	458	237	259
Gm22089	0	0	0	0	0	0	0	0	0	0	0	0
D2hgdh	75	46	65	55	54	62	134	124	80	75	67	66
Gal3st2	11	2	6	4	2	5	3	3	4	1	0	0
Gal3st2b	15	20	10	14	15	10	4	9	5	12	2	0
Gm7889	37	22	20	9	19	23	36	29	19	27	27	27
Gal3st2c	2	7	3	2	4	6	0	4	0	2	0	1
Neu4	0	0	0	0	1	0	0	0	0	0	0	0
Pdcd1	0	1	0	1	0	1	1	0	0	0	0	1
Gm23389	0	0	0	0	0	0	0	0	0	0	0	0
4930440C22Rik	0	0	0	0	0	0	0	0	0	0	0	0
Fam174a	299	272	297	270	356	366	323	320	192	231	224	233
St8sia4	21	37	31	28	36	36	18	10	5	6	10	6
Gm30431	1	0	0	0	0	0	0	0	0	0	0	1
4930598F16Rik	0	0	0	0	0	0	0	0	0	0	0	0
Gm22360	0	0	0	0	0	0	0	0	0	1	1	0
1700063A18Rik	0	0	0	0	0	0	0	0	0	0	0	0
Gm30490	0	0	0	0	0	0	0	0	0	0	0	0
4930533P14Rik	0	0	0	0	0	0	0	0	0	0	0	0
Gm26245	0	0	0	0	0	0	0	0	0	0	0	0
Gm26078	0	0	0	0	0	0	0	0	0	0	0	0
Slco4c1	0	4	1	2	0	0	8	3	37	38	135	118
Panct2	0	0	0	2	4	3	19	9	49	90	234	278
Slco6b1	0	0	0	0	0	0	0	0	0	0	0	0
Slco6c1	0	0	0	0	0	0	0	0	0	0	0	0
Gm7133	0	0	0	0	0	0	0	0	0	0	0	0
Gm7135	0	0	0	0	0	0	0	0	0	0	0	0
Macir	509	440	517	494	325	277	777	906	771	648	341	343
Ppip5k2	1075	1002	789	607	552	582	1456	1350	976	909	425	466
Gin1	69	71	83	65	73	88	112	113	100	75	66	70
Pam	3027	2602	2726	2545	2106	2064	2847	2510	1065	1009	367	315
Gm31771	0	0	0	0	0	0	0	0	0	0	0	0
B230216N24Rik	2	5	4	4	3	4	10	10	6	8	1	2
Gm24465	0	0	0	0	0	0	0	0	0	0	0	0
Gm51640	4	1	0	0	2	0	3	6	1	4	0	0
1810006J02Rik	2	5	1	0	5	2	0	0	0	0	1	0
Gm29461	0	0	0	0	0	0	0	0	0	0	0	0
Slco6d1	1	0	0	0	2	0	2	1	0	1	0	1
Gm7967	1	0	2	2	6	1	0	0	0	0	0	0
Gm51641	0	0	0	0	0	0	0	0	0	0	0	0
Cntnap5b	0	0	0	0	0	0	4	3	2	6	0	0
Gm41923	0	0	0	0	0	0	0	0	0	0	0	0
Gm23602	0	0	0	0	0	0	0	0	0	0	0	0
Gm29667	62	62	75	65	53	39	48	49	50	65	33	34
Gm20268	0	0	0	0	0	0	0	0	0	0	0	0
Gm31973	0	0	0	0	0	0	0	0	0	0	0	0
LOC115487674	0	0	0	0	0	0	0	0	0	0	0	0
Gm24122	0	0	0	0	0	0	0	0	0	0	0	0
Gm22034	0	0	0	0	0	0	0	0	0	0	0	0
Gm41924	0	0	0	0	0	0	0	0	0	0	0	0
Cdh20	3	1	0	0	0	0	0	0	0	0	0	0
Gm41925	0	0	0	0	0	0	0	0	0	0	0	0
Gm29012	0	0	0	0	0	0	0	0	0	0	0	0
Rnf152	153	156	75	80	233	320	25	27	3	1	5	3
Gm17634	1	0	0	0	0	5	1	0	0	0	0	0
Gm28403	0	0	1	0	0	0	1	0	0	0	0	0
LOC115487637	0	0	0	0	0	0	0	0	0	0	0	0
Pign	1086	1142	900	795	758	690	1186	1142	548	541	401	429
Relch	1008	890	729	670	746	988	1175	1284	1212	1329	938	1156
Tnfrsf11a	744	617	1201	1254	1911	1979	318	264	434	487	812	967
Gm41926	30	39	80	108	141	115	16	11	18	21	6	6
Gm41927	0	0	0	0	0	0	0	0	0	0	0	0
Gm26214	0	0	0	0	0	0	0	0	0	0	0	0
Gm7160	5	7	7	5	4	12	5	12	12	11	1	11
Zcchc2	1935	1699	2016	1589	1255	1182	860	930	948	855	403	465
Gm20753	1	0	1	4	3	0	0	0	2	0	0	0
Phlpp1	1087	1169	1305	1135	1126	1126	1605	1678	1086	1129	599	504
Gm41928	0	1	3	0	1	0	2	1	0	0	0	0
Bcl2	1006	999	626	495	428	433	1215	975	106	112	20	20
Mir3473f	0	0	0	0	0	0	0	0	0	0	0	0
Gm37053	0	1	0	1	0	0	0	0	0	0	0	0
Kdsr	812	800	520	469	606	469	719	716	759	861	323	337
Vps4b	1711	1695	1833	1706	1734	1582	2383	2490	2570	2633	1280	1309
Serpinb5	5156	5427	2226	3331	6042	4216	2531	2893	674	1169	735	730
Serpinb12	8	0	3	4	12	9	0	0	0	1	0	1
Serpinb13	0	0	0	0	0	0	0	0	0	0	0	0
Serpinb3a	0	0	0	0	0	0	0	0	0	0	0	0
Serpinb3d	0	0	0	0	0	0	0	0	0	0	0	0
Serpinb3b	0	0	0	0	0	0	0	0	0	0	0	0
Serpinb3c	0	3	0	0	0	0	0	1	2	2	2	0
Serpinb11	1125	1214	10	4	1	0	16	25	10	13	13	6
Serpinb7	2	1	0	0	0	0	0	0	0	0	0	0
Gm24553	0	0	0	0	0	0	0	0	0	0	0	0
Serpinb2	7	7	5	4	2	1	1	1	0	0	0	0
Serpinb10	463	414	35	29	95	63	1	1	0	0	0	0
Serpinb8	59	62	53	26	21	14	64	101	69	84	12	12
Gm15389	0	0	0	0	0	0	0	0	0	0	0	0
Gm24267	1	2	1	0	0	0	0	0	0	0	0	1
Gm22438	0	0	0	0	0	0	0	0	0	0	0	0
D830032E09Rik	0	0	0	0	0	0	0	0	0	0	0	0
Gm41929	0	0	0	0	0	0	0	0	0	0	0	0
LOC115487113	0	0	0	0	0	0	0	0	0	0	0	0
Gm22159	0	0	0	0	0	0	0	0	0	0	0	0
Cdh7	0	0	0	0	0	0	0	0	0	0	0	0
Gm41930	0	0	0	0	0	0	0	0	0	0	0	0
Cdh19	29	26	8	7	1	3	6	9	15	16	41	32
n-TKctt7	0	0	0	0	0	0	0	0	0	0	0	0
4921525D07Rik	0	0	0	0	0	0	0	0	0	0	0	0
Dsel	857	883	1003	849	833	776	376	352	309	309	148	181
Gm32810	3	5	12	10	10	16	0	0	0	0	0	1
Gm22331	0	0	0	0	0	0	0	0	0	0	0	0
Gm41932	0	0	0	0	0	0	0	0	0	0	0	0
Gm46244	0	0	0	0	0	0	0	0	0	0	0	0
Gm32985	0	0	0	0	0	0	0	0	0	0	0	0
Gm33042	0	0	0	0	0	0	0	0	0	0	0	0
LOC108167704	0	0	0	0	0	0	0	0	0	0	0	0
Cntnap5a	0	0	0	0	0	0	0	0	0	0	0	0
Gm24030	0	0	0	0	0	0	0	0	0	0	0	0
B020011L13Rik	0	0	0	0	0	0	0	0	0	0	0	0
Tsn	918	788	925	823	768	629	1364	1280	1190	881	875	905
Nifk	1424	1555	1755	1278	624	494	1356	1294	1189	1149	474	483
Gm28867	0	0	0	1	0	0	0	0	0	0	0	0
Clasp1	2475	2266	1966	2289	3514	3085	1496	1494	888	1026	483	494
Gm26080	0	0	0	0	0	0	0	0	0	0	0	0
2900060B14Rik	10	15	16	3	2	4	4	7	6	2	4	13
Tfcp2l1	500	319	169	115	168	96	1490	1560	660	620	863	745
Gli2	129	74	267	309	379	304	36	47	2	0	0	0
Gm51642	0	0	0	1	1	0	0	0	0	0	0	0
Mir6346	0	0	0	0	0	0	0	0	0	0	0	0
Gm41934	2	3	0	0	1	0	1	4	0	0	0	1
Gm46144	0	0	0	0	0	0	1	1	0	1	0	0
Gm33388	4	2	0	0	1	0	12	15	0	2	0	1
Inhbb	398	419	172	207	93	169	4476	4347	880	738	267	343
Gm41935	0	2	0	0	0	0	5	7	1	1	2	0
Gm33490	7	4	6	2	2	2	27	16	10	2	3	7
Gm33575	0	3	3	0	1	0	4	0	0	1	0	0
LOC115487115	1	2	7	3	1	1	14	9	0	1	2	4
Gm46145	0	0	1	3	0	0	0	0	0	0	0	0
Ralb	1207	1471	1597	1337	1169	917	3105	3161	2253	2282	665	700
Tmem185b	864	895	627	560	420	399	889	878	340	357	164	156
3830432H09Rik	27	29	9	4	3	3	150	109	49	46	7	3
Epb41l5	391	413	298	187	154	156	1289	1220	570	672	327	296
Ptpn4	1340	1297	1345	1072	1064	858	1492	1353	729	658	337	378
Gm28209	11	13	28	28	41	33	0	0	0	0	0	0
Tmem177	34	15	20	17	25	26	66	42	10	9	27	19
Cfap221	0	2	7	4	3	2	0	0	0	0	0	0
Gm33817	0	0	0	0	0	0	0	0	0	0	0	0
Sctr	1	2	3	1	0	1	0	0	1	1	0	0
Gm33764	0	0	0	0	0	0	0	0	0	1	0	0
Gm41936	0	0	0	0	0	0	0	0	0	0	0	0
Tmem37	45	46	188	142	67	92	37	29	113	88	26	21
Gm41937	0	0	0	0	0	1	0	0	0	0	0	0
Gm41938	0	0	0	0	0	0	0	0	0	0	0	0
Dbi	1743	1857	3210	3239	4893	3952	4527	4384	12593	12411	6211	6197
3110009E18Rik	48	45	37	37	22	29	36	55	28	36	13	14
Steap3	295	245	210	142	79	74	292	320	810	988	1307	1405
C1ql2	9	0	2	2	0	0	0	0	0	0	0	0
Gm46154	0	0	0	0	0	0	0	0	0	0	0	0
Marco	6	0	1	1	0	0	0	0	0	0	0	0
Gm41939	0	0	0	0	0	0	0	0	0	0	0	0
En1	2	4	0	2	0	1	0	0	0	0	0	0
Gm34352	0	0	0	0	0	0	0	0	0	0	0	0
2610027F03Rik	0	0	0	0	0	0	1	0	0	0	0	0
Gm29345	0	0	0	0	0	0	0	0	0	0	0	0
Gm34584	0	0	0	0	0	0	0	0	0	0	0	0
Gm34641	0	0	0	0	0	0	0	0	0	0	0	0
Gm34698	0	0	0	0	0	0	0	0	0	0	0	0
Celrr	0	0	0	0	0	0	0	0	0	0	0	0
Gm46155	0	0	0	0	0	0	0	0	0	0	0	0
Gm41940	0	0	0	0	0	1	0	0	0	0	0	0
Insig2	928	898	673	696	839	809	577	584	225	277	305	307
2210011K15Rik	0	0	0	0	0	0	0	0	0	0	0	0
Gm35243	1	1	3	1	1	0	0	0	1	0	1	3
Ccdc93	674	490	489	447	603	620	473	433	366	352	281	287
Htr5b	2	0	1	1	0	1	0	0	0	0	0	0
Ddx18	493	420	409	288	215	165	542	503	378	300	207	185
Gm28590	0	0	0	0	0	0	0	0	0	0	0	0
Gm25771	0	0	0	0	0	0	0	0	0	0	0	0
Dpp10	0	0	0	1	0	0	0	1	0	8	3	4
Gm24791	0	0	0	0	0	0	0	0	0	0	0	0
Gm41941	0	0	0	0	0	0	0	0	0	0	0	0
Gm25578	0	0	0	0	0	0	0	0	0	0	0	0
Gm35355	0	0	0	0	0	0	0	0	0	0	0	0
Actr3	4491	4357	6676	5600	5867	5008	3698	4161	5163	4981	2016	2141
Slc35f5	1717	1810	1425	1331	1493	1236	1987	1967	1517	1503	1161	965
Gpr39	2	1	2	7	2	1	17	24	13	9	4	7
Gm41943	0	0	0	1	0	1	0	0	0	0	0	0
Lypd1	1	1	4	7	3	4	0	2	0	0	0	0
Nckap5	140	158	494	426	423	407	265	408	18	53	38	33
Gm35562	1	1	3	0	0	2	1	2	0	1	0	0
LOC102639337	0	0	1	0	0	0	0	0	0	0	0	0
Gm41945	0	0	0	0	0	0	0	0	0	0	0	0
Mgat5	770	774	876	959	829	747	1660	2246	228	226	324	282
Gm51747	0	0	0	0	0	0	0	0	0	0	0	0
Gm23370	0	0	0	0	0	0	0	0	0	0	0	0
Gm23734	0	0	0	0	0	0	0	0	0	0	0	0
Gm51746	0	0	3	2	0	0	4	4	0	0	1	0
Gm41947	0	0	0	2	0	0	1	1	0	0	2	2
Tmem163	1	2	2	5	1	0	0	2	0	0	0	1
Gm35993	0	0	0	0	0	0	0	0	0	0	0	0
Acmsd	2	0	3	2	5	1	0	0	1	0	0	1
2900009J06Rik	4	8	6	3	9	5	2	5	1	2	1	3
Ccnt2	917	814	890	703	634	639	1359	1531	1189	1170	651	680
Map3k19	0	0	0	1	1	0	0	1	2	1	0	1
Rab3gap1	1350	1377	1257	1118	1233	1199	1627	1748	1517	1529	1340	1255
Zranb3	283	285	228	220	156	188	265	271	185	113	189	160
Gm28800	16	3	6	8	7	4	7	12	8	7	9	7
R3hdm1	1607	1434	1483	1297	1311	1300	1681	1734	1583	1325	753	784
Mir128-1	0	0	0	0	1	0	0	0	0	0	0	0
Ubxn4	2772	3191	4198	4268	3811	3065	2907	3688	3626	3537	1734	1608
Gm41949	56	52	54	65	44	44	58	73	26	23	37	32
Lct	10	5	48	63	62	63	1	2	1	0	0	1
Mcm6	1451	1306	931	605	173	156	2767	2361	2049	780	1308	1325
Dars	1209	1015	1298	1046	948	885	1828	1827	1596	1143	870	875
Gm23902	0	0	0	0	0	0	0	0	0	0	0	0
LOC115487618	0	0	0	0	0	0	0	0	0	0	0	0
Gm41950	0	0	0	0	0	0	0	0	0	0	0	0
Cxcr4	720	533	268	188	193	301	1222	1293	118	71	16	23
Gm23056	0	0	0	0	0	0	0	0	0	0	0	0
Thsd7b	4	12	2	1	1	1	0	0	0	0	0	0
Gm36347	0	0	0	0	0	0	0	0	0	0	0	0
Gm41951	0	0	0	0	0	0	0	1	0	0	0	0
Cd55b	18	17	13	3	5	1	131	121	110	161	87	71
Cd55os	0	0	0	1	0	0	10	4	5	14	0	2
Cd55	146	159	89	65	53	45	1823	1838	1424	1648	582	624
Gm16083	2	0	1	0	2	0	5	3	4	0	1	4
Zp3r	0	0	0	0	0	0	0	0	0	0	0	0
Gm23623	0	0	0	0	0	0	0	0	0	0	0	0
C4bp	1	0	0	0	0	0	1	0	0	0	0	0
C4bp-ps1	1	3	3	2	6	1	8	11	8	10	5	3
Pfkfb2	984	1037	1413	1216	994	909	2440	2268	3442	3574	1817	1847
Yod1	663	1105	1166	1173	468	333	951	757	834	1093	541	496
AA986860	47	45	70	65	36	37	875	711	699	821	307	282
Gm28857	0	1	3	2	2	0	15	18	9	22	6	6
Gm28856	0	0	0	0	0	0	2	6	2	3	4	2
Fcamr	0	1	1	3	5	8	20	11	63	55	212	227
Gm15848	0	0	0	1	1	0	1	1	18	20	76	55
Pigr	16	13	948	452	690	599	422	731	16916	13039	28390	29901
Fcmr	4	8	2	0	0	0	5	3	1	1	0	1
Il24	318	864	480	421	147	94	44	96	477	356	15	7
Il20	0	0	0	0	0	0	0	1	0	3	0	0
Il19	25	38	32	30	30	20	1	2	3	1	0	2
Gm41952	0	0	0	0	0	0	0	0	0	0	0	0
Il10	15	15	32	29	12	6	3	4	4	4	2	6
Mapkapk2	7873	8950	10413	9221	7460	6392	5444	6112	4052	3824	1197	1046
Gm51643	0	0	0	0	1	1	0	0	0	0	0	0
Dyrk3	469	374	300	219	89	102	924	826	1146	1003	328	296
Eif2d	1019	782	898	816	847	846	1052	1075	983	893	666	609
Rassf5	573	500	534	494	493	359	297	347	310	336	36	57
Gm28913	20	15	29	24	29	18	3	14	6	7	12	15
Ikbke	799	707	506	441	630	802	212	193	179	127	239	259
Gm51644	2	0	0	1	1	2	1	0	2	0	2	1
Srgap2	1079	1072	932	775	710	787	780	855	497	573	277	233
Fam72a	62	47	25	22	25	33	36	30	18	10	13	9
Avpr1b	1	0	1	0	0	0	0	0	1	0	0	0
Ctse	1	4	13	9	1	2	99	179	295	203	253	258
Rab7b	201	175	169	131	84	118	881	1749	1985	1995	1065	1094
Gm30104	16	7	3	1	0	3	5	6	8	6	3	0
Slc26a9	329	215	84	66	17	34	530	534	823	843	251	210
Pm20d1	263	405	774	757	476	547	96	96	104	128	147	166
Slc41a1	6577	6945	7287	7069	6187	5368	3160	3226	3394	2990	4127	5428
Rab29	81	68	127	166	231	245	123	171	125	127	46	49
Nucks1	1641	1530	1564	1264	1080	951	2204	2154	1479	959	986	999
Slc45a3	258	248	306	243	154	101	1990	1965	1482	1426	598	640
Elk4	535	531	591	574	410	337	488	450	422	337	118	111
Mfsd4a	623	554	594	526	400	335	579	601	467	387	932	1013
4833413N01Rik	0	0	0	0	0	0	0	0	0	0	0	0
Gm37120	35	36	38	37	34	30	41	63	29	34	13	12
Cdk18	457	408	992	954	560	490	1059	1619	1223	1148	829	884
Gm30153	0	0	0	0	0	0	0	0	1	0	0	0
Gm30242	0	2	0	1	1	0	0	0	0	0	0	0
Gm29695	9	8	1	0	0	0	0	0	0	0	0	0
Lemd1	0	2	2	1	0	0	0	0	0	0	0	0
Mir135b	0	0	0	0	0	0	0	0	0	0	0	0
Gm29630	0	0	0	0	0	0	0	0	0	0	0	0
Gm38446	0	0	0	0	0	0	0	0	0	0	0	0
Gm51645	0	0	0	0	0	0	0	0	0	1	0	0
Klhdc8a	8	11	34	15	7	6	39	56	119	54	6	10
Nuak2	536	696	1570	1254	423	337	581	712	656	858	163	129
Gm30744	18	27	96	85	17	17	19	21	23	55	7	14
F730311O21Rik	2	0	1	1	0	1	0	2	0	0	0	0
Tmcc2	480	394	299	267	241	262	576	536	36	30	46	30
LOC115487632	0	0	0	0	0	0	0	0	0	0	0	0
Dstyk	1169	1046	1001	888	997	940	1046	1071	339	362	309	310
6030442K20Rik	3	4	4	1	1	1	2	3	0	0	2	1
Rbbp5	495	369	287	250	322	315	637	768	600	481	380	441
Tmem81	59	41	27	31	45	62	46	42	26	28	15	21
Cntn2	2189	2614	341	572	137	121	2	7	1	4	1	2
Gm51646	0	1	0	0	0	0	0	0	0	0	5	1
Nfasc	37	42	86	95	15	11	10	22	74	153	64	67
Gm46157	0	0	0	0	0	0	0	0	0	1	0	0
Gm10538	0	0	0	0	0	0	0	0	0	0	0	0
Gm31101	0	0	0	0	0	0	0	0	2	1	12	6
Lrrn2	532	276	141	162	489	459	37	64	1	9	1	6
Gm31159	7	3	0	0	1	5	1	1	1	0	0	1
Gm38687	4	1	1	2	0	2	2	0	3	2	1	0
Mdm4	2115	2012	1843	1703	2242	2273	2441	2402	1578	1567	946	993
Gm41953	0	0	0	0	0	0	0	0	0	0	0	0
n-TKctt26	0	0	0	0	0	0	0	0	0	0	0	0
n-TKctt25	0	0	0	0	0	0	0	0	0	0	0	0
Pik3c2b	590	381	454	364	612	659	594	569	426	482	570	675
Gm28609	2	0	0	0	0	0	0	0	0	1	0	0
Gm51647	0	0	0	0	0	0	1	0	0	0	0	0
Ppp1r15b	4644	4253	4738	4019	4666	2918	3130	3318	2822	2279	2316	2050
Plekha6	173	196	169	244	226	232	1923	1785	778	780	499	653
Gm51648	1	1	0	1	0	0	0	1	0	0	0	0
Gm19461	0	0	1	0	0	0	4	2	3	2	1	5
Golt1a	0	0	1	0	0	1	0	0	5	8	0	0
Kiss1	0	0	1	0	0	0	0	1	4	0	0	0
Ren1	3	3	1	1	1	0	0	0	0	0	0	0
Etnk2	14	3	2	5	6	6	4	8	2	4	2	0
Sox13	315	220	173	97	64	67	182	216	123	65	42	48
Snrpe	738	697	647	597	439	410	974	877	683	579	275	230
Zc3h11a	7671	7894	8354	7538	7473	6542	7101	7336	5994	5751	2448	2176
Zbed6	2757	2394	3133	2997	2507	2230	2905	2576	2390	2294	1052	910
Lax1	39	46	47	67	298	253	13	8	3	7	0	1
Atp2b4	1381	1171	1697	1824	7422	5970	184	197	32	34	20	17
Mir6903	0	0	0	0	0	0	0	0	0	0	0	0
Gm41954	0	0	0	0	0	0	0	0	0	0	0	0
Gm28441	0	0	2	0	0	0	0	0	0	0	0	0
Gm31515	0	0	0	2	0	0	0	0	0	0	0	0
Optc	152	181	374	448	826	703	16	15	0	1	3	1
Prelp	10488	11735	2674	3690	5981	6653	1805	2042	51	66	31	49
Bmncr	9	19	12	18	17	10	0	0	1	0	0	0
Fmod	3146	4250	37577	32989	16081	13111	6	16	75	56	9	18
Gm19497	16	7	11	14	17	15	5	11	1	8	3	4
Btg2	43418	27654	17166	17336	21147	28680	19665	20727	5842	6064	7366	9005
Gm31974	12	15	6	5	2	13	4	0	0	0	1	1
Gm32039	4	6	3	3	3	8	4	7	1	0	1	1
Chit1	4	1	0	3	4	2	28	20	12	14	7	5
Gm46158	0	1	2	2	2	0	2	0	0	0	0	0
Chil1	9108	11770	4922	5539	1077	791	3152	2916	141	124	94	80
Mybph	936	1279	980	1090	232	178	63	60	8	3	3	5
Adora1	188	135	185	160	72	65	96	74	60	39	18	6
Gm32221	3	0	0	1	1	1	0	0	0	0	0	0
Gm24517	0	0	0	0	0	0	0	0	0	0	0	0
Myoparr	0	0	1	0	0	0	0	0	0	0	0	0
Myog	3	0	0	1	1	0	0	0	0	0	0	0
Ppfia4	58	103	99	62	48	39	15	29	33	23	21	25
Gm32267	7	6	1	1	2	1	0	3	1	0	3	2
Tmem183a	2019	1820	1863	1523	1330	1258	2703	2720	3147	2811	1570	1704
Mgat4f	0	0	0	0	0	1	1	0	0	0	0	0
Cyb5r1	730	562	573	450	375	313	965	984	1149	990	742	830
Adipor1	3012	3205	3041	2760	2936	2822	3805	4204	3413	3146	1963	1902
Klhl12	400	363	281	268	369	350	605	532	308	243	250	223
Rabif	463	454	315	306	221	646	614	744	410	389	176	263
Gm25612	15	28	7	11	3	32	22	19	8	14	1	12
Gm46159	0	0	0	0	0	0	0	0	0	2	0	0
Mgat4e	1	0	2	0	0	0	1	2	0	0	0	0
Gm46160	0	0	0	1	0	0	1	0	0	0	0	0
Kdm5b	3891	3339	3098	2208	1974	2077	3058	3902	3906	3864	676	642
Syt2	23	15	19	20	58	68	9	7	5	1	2	2
Ppp1r12b	2916	2168	4197	5464	8999	9282	674	779	496	421	243	256
Gm32670	0	0	1	0	0	1	0	0	0	0	0	0
LOC115487658	0	0	0	0	0	0	0	0	0	0	0	0
Gm51748	10	7	5	1	5	2	5	3	3	0	2	5
Gm51265	1	0	0	0	0	0	0	0	0	0	0	0
Ube2t	46	35	45	34	23	26	49	67	23	18	38	19
Lgr6	7177	5760	7500	5637	4122	4245	1949	1926	2158	1075	47	60
Ptprv	543	211	297	121	64	60	824	628	1558	970	123	104
Ptpn7	14	2	6	5	3	8	5	5	15	2	4	4
Arl8a	1049	932	1001	870	1242	1160	1541	1822	1396	1564	446	402
Gpr37l1	14	11	0	2	1	1	1	4	0	0	2	0
Gm41955	0	1	0	0	0	2	0	0	0	0	0	0
Elf3	2315	1483	1043	838	1118	1198	7978	7983	2434	3300	1725	1434
Rnpep	1270	1122	734	585	727	736	2705	3191	1616	1492	544	535
Timm17a	664	626	801	716	548	495	867	823	701	665	528	556
Gm41956	2	0	2	4	8	4	0	0	0	0	0	0
Lmod1	3264	2659	4502	5162	9020	9205	123	188	53	127	26	35
Shisa4	463	217	427	456	1038	1101	122	107	67	86	124	82
Ipo9	2395	1930	2129	1734	1876	1813	1804	1717	1322	1002	1031	1021
Nav1	1023	815	708	605	792	694	410	416	77	49	30	59
Mir1231	0	0	0	0	0	0	0	0	0	0	0	0
Gm32940	4	4	2	5	2	2	19	37	1	4	2	5
Gm4793	0	0	1	0	0	0	0	0	0	0	0	0
Gm32835	3	2	2	1	10	3	0	0	2	0	1	0
Csrp1	36554	32095	60731	75185	88904	80656	6867	9299	3939	4932	1006	953
Phlda3	1775	1895	2882	2637	1895	1726	258	280	84	72	20	9
Tnni1	18	10	19	9	13	10	2	2	0	0	0	1
Lad1	455	445	326	319	74	55	2590	3139	641	691	235	248
Tnnt2	34	20	13	11	15	10	52	93	12	10	4	2
Pkp1	7011	7769	6376	8057	6138	5042	1182	1526	114	155	27	22
Igfn1	0	2	0	0	1	0	0	0	0	0	0	0
Tmem9	757	824	749	663	533	569	735	944	572	569	369	356
Ascl5	4	0	3	0	2	0	0	0	0	0	0	0
Cacna1s	3	1	0	0	1	0	1	0	0	0	0	0
Gm15850	0	0	0	0	0	0	0	0	0	0	0	0
Kif21b	116	134	537	567	895	898	213	319	52	90	202	182
Mroh3	31	29	41	45	57	49	11	13	2	3	12	7
Inava	1592	1986	1776	2247	1503	1330	962	1001	169	244	145	185
Gpr25	0	5	5	0	0	0	5	5	0	0	0	1
Camsap2	2701	2905	3435	3182	2915	2791	2094	2232	1714	1502	518	580
9230116N13Rik	3	5	7	8	4	6	8	11	10	2	1	2
Ddx59	147	165	193	202	204	207	169	181	106	104	59	45
Kif14	112	102	112	100	33	24	103	125	101	65	152	106
Zfp281	1325	1208	3436	2949	2903	2506	951	1012	817	763	212	218
Gm34056	0	0	1	3	1	2	2	0	0	0	0	0
Gm41958	6	5	3	10	13	13	26	30	25	45	21	16
Gm19705	4	8	11	13	19	15	6	11	9	11	3	9
Platr22	3	2	6	12	14	10	1	2	0	0	0	0
Nr5a2	15	29	9	7	5	9	5	4	2	0	0	1
Gm25609	0	0	0	0	0	0	0	0	0	0	0	0
Gm34244	0	0	0	0	0	0	0	0	0	0	0	0
Gm34306	0	0	0	0	0	0	0	0	0	0	0	0
Gm4258	1	5	11	9	4	3	1	6	18	9	30	53
Mir181a-1	0	0	0	0	0	0	0	0	0	0	0	0
Mir181b-1	0	0	0	0	0	0	0	0	0	0	0	0
Gm34353	0	0	0	0	0	0	0	0	1	0	3	0
Ptprc	12	15	24	20	8	2	8	4	9	7	9	11
Atp6v1g3	0	0	0	0	0	0	0	0	0	0	0	0
Nek7	2373	2184	2365	2952	3992	3852	12614	11292	2000	2179	2632	2500
Gm5833	0	0	0	0	0	0	0	0	0	0	0	0
Lhx9	1	0	1	0	1	1	0	1	0	0	0	0
2310009B15Rik	36	47	39	46	27	33	71	86	85	81	45	50
1700019P21Rik	0	0	0	0	0	0	0	0	0	0	0	0
Dennd1b	526	522	390	357	423	361	677	660	609	594	720	715
4930596I21Rik	0	0	0	0	0	0	0	0	0	1	0	0
Gm41960	3	0	3	1	1	0	3	5	8	2	2	4
Crb1	0	0	2	0	1	0	0	0	0	0	2	0
4933436E23Rik	0	0	0	0	0	0	0	0	0	0	2	0
Gm34816	0	0	0	0	0	0	0	0	0	0	0	0
Zbtb41	969	931	1017	971	829	767	1018	1029	789	647	737	746
Aspm	246	282	209	132	56	49	197	249	150	75	191	119
F13b	0	0	0	0	0	0	0	1	0	0	0	0
Cfhr1	0	0	0	0	1	0	0	0	0	0	0	0
Cfhr3	0	0	0	0	0	0	0	0	0	0	0	0
Gm26271	0	0	0	0	0	0	0	0	0	0	0	0
Gm4788	1	0	0	0	0	0	0	0	0	0	0	0
Gm25619	0	0	0	0	0	0	0	0	0	0	0	0
Gm41963	0	0	0	0	0	0	0	0	0	0	0	0
Cfhr2	0	0	1	2	0	0	2	0	0	0	0	0
Gm26048	0	0	0	0	0	0	0	0	0	0	0	0
Cfh	90	150	27	57	25	14	71	32	5	2	1	3
Kcnt2	7	9	1	1	0	3	1	2	0	0	0	0
4930590L20Rik	0	0	0	0	0	0	0	0	0	0	0	0
Gm25457	0	0	0	0	0	0	0	0	0	0	0	0
Gm35244	0	0	0	0	0	0	0	0	0	0	0	0
Gm35303	0	0	0	0	0	0	0	0	1	0	0	0
Cdc73	1627	1487	1724	1397	1154	1197	1625	1629	1202	1206	765	706
B3galt2	6	1	5	0	1	1	2	0	3	1	12	15
Gm38658	0	0	0	0	0	0	0	0	0	0	0	0
Gm46161	0	0	3	1	0	0	0	2	0	0	1	0
Glrx2	330	300	404	387	401	360	413	352	236	208	196	215
Ro60	648	593	522	537	804	722	539	553	183	192	161	155
Uchl5	651	476	539	476	451	397	853	838	905	624	875	843
LOC115487685	2	2	0	2	1	1	3	6	1	1	1	5
Gm41964	3	1	7	2	0	6	0	0	1	0	0	1
Rgs2	4293	3895	6560	6191	5796	5976	1688	1996	254	218	265	307
Gm35356	1	0	0	0	0	0	2	1	0	4	0	2
Rgs13	1	0	1	0	1	1	0	0	0	0	0	0
Gm35415	0	0	0	0	0	0	0	0	2	1	3	1
Rgs1	16	11	64	53	14	8	6	6	14	6	16	13
Rgs21	0	0	0	0	0	0	0	0	0	0	0	0
Rgs18	0	2	2	2	7	5	0	0	0	0	0	0
Gm22681	0	0	0	0	0	0	0	0	0	0	0	0
Gm25460	0	0	0	0	0	0	0	0	0	0	0	0
Gm41965	0	0	0	0	0	0	0	0	0	0	0	0
Gm29514	1	0	1	3	0	0	0	0	0	0	0	0
Brinp3	272	278	237	530	105	160	0	0	0	5	0	1
Gm22966	0	0	0	0	0	0	0	0	0	0	0	0
Gm41966	0	0	0	0	0	0	0	0	0	0	0	0
Gm29398	0	0	0	0	0	0	0	0	0	0	0	0
Gm23535	0	0	0	0	0	0	0	0	0	0	0	0
Pla2g4a	514	481	257	234	371	313	1253	942	302	239	221	278
Ptgs2os	0	0	0	0	4	1	0	0	0	0	0	0
Ptgs2	1529	1681	1201	1166	1486	2176	553	623	130	165	112	92
Ptgs2os2	1	0	0	1	0	0	0	1	0	0	0	0
Pdc	0	0	0	0	0	0	0	0	0	0	0	0
2310030A07Rik	0	0	0	0	0	0	0	0	0	0	0	0
Odr4	480	522	518	501	677	687	379	421	443	422	766	792
Tpr	4430	3772	3668	3197	3545	3274	3745	3701	3158	2818	1801	1862
Prg4	7	8	8	12	10	15	11	11	12	3	2	2
Gm41967	0	0	0	0	0	0	0	0	0	0	0	0
Hmcn1	3392	3881	1433	1472	3874	3517	27	45	7	5	9	13
Gm36297	3	9	0	1	1	1	1	0	0	3	0	0
Gm22756	0	0	0	0	0	0	0	0	0	0	0	0
Gm36139	1	0	0	0	0	0	0	0	1	0	0	0
Gm36077	0	0	0	0	0	0	0	0	0	0	0	0
C730036E19Rik	0	0	0	0	0	0	0	0	0	0	0	0
3110040M04Rik	0	0	0	0	0	0	0	0	0	0	0	0
Gm46162	0	2	0	0	1	0	0	0	1	0	1	1
Ivns1abp	8308	7859	7472	4943	2403	2256	8547	7937	9075	7149	4474	4682
Swt1	531	479	286	245	335	374	383	368	321	331	196	175
Trmt1l	243	232	183	132	202	271	296	422	228	199	135	166
Mir7682	0	0	0	1	0	0	0	0	0	0	0	0
Rnf2	1931	1817	1518	1420	1489	1326	1362	1475	943	886	332	370
Niban1	12436	11056	23465	27198	37097	31256	125	142	189	180	131	142
Gm41969	18	26	18	39	61	41	0	1	0	0	0	1
2810414N06Rik	4	7	5	4	13	7	5	12	11	12	9	15
Edem3	2325	1992	2371	1885	2235	1867	1889	2292	3317	2915	2510	2388
1700025G04Rik	3784	3273	5735	5806	5736	5149	1590	1665	2609	2090	1362	1258
Gm36920	0	0	1	0	2	0	0	0	1	0	0	1
Gm41970	0	2	0	0	2	1	0	1	0	0	1	0
Tsen15	323	257	306	302	307	301	252	177	96	69	94	58
Colgalt2	1791	1618	3318	3946	3432	3259	194	72	18	26	10	10
Rgl1	1863	1832	872	938	695	725	72	118	68	41	28	19
Gm51749	4	5	1	5	2	1	0	0	0	0	0	0
Apobec4	1	0	0	0	0	0	0	0	0	0	0	0
Arpc5	3165	3465	8085	7019	5947	4982	4071	4672	5304	5678	1896	1944
Ncf2	9	13	16	13	3	3	24	33	122	113	14	7
Smg7	2544	2103	2292	1786	1450	1583	2740	3031	2910	2526	1012	975
1700040K01Rik	0	0	0	0	0	0	0	0	0	0	0	0
Nmnat2	4	10	7	7	4	7	13	52	6	1	3	0
Lamc2	22389	24327	29579	35885	40690	29868	3769	4304	1704	2460	979	892
Lamc1	14982	16078	23993	21022	19708	17417	4083	3613	1988	1665	945	979
Gm46246	0	1	0	0	0	0	0	0	0	0	0	0
E330020D12Rik	1	10	3	0	0	0	0	0	0	0	0	1
Shcbp1l	2	2	3	1	1	0	3	5	6	2	1	0
Gm25588	0	0	0	0	0	0	0	0	0	0	0	0
Dhx9	9580	8559	9199	7941	5758	5189	7941	7954	7092	5953	2705	2739
n-TIaat13	2	0	6	1	3	1	2	1	1	4	1	5
Npl	24	51	35	54	18	7	1	7	70	94	4	8
Rgs8	5	8	43	16	3	2	0	2	676	654	58	69
C230024C17Rik	1	1	6	3	2	0	0	0	8	9	3	2
Rgs16	1122	1438	1239	834	353	610	331	447	5015	8665	2026	2320
Rnasel	43	75	132	105	16	20	650	1169	2336	3218	539	505
Rgsl1	0	5	5	14	13	22	1	5	0	0	0	0
Gm41974	0	0	0	0	0	0	0	0	0	0	0	0
Teddm2	1	0	0	3	3	4	1	0	0	1	0	1
Teddm1b	0	0	0	1	0	0	0	0	0	0	0	0
Teddm1a	0	0	0	0	0	1	0	1	0	0	0	0
Gm38440	0	1	3	6	6	8	1	1	0	0	0	1
Mir8114	0	0	0	0	0	0	0	0	0	0	0	0
Glul	3322	3049	4026	4736	6833	6393	15189	18716	7189	8392	4095	3625
Gm30327	0	0	0	0	0	0	0	0	0	0	0	0
LOC108167736	1	11	1	3	4	3	146	372	21	14	33	31
Gm46165	1	0	0	0	2	0	9	14	0	0	3	2
Gm30388	0	0	0	0	0	0	0	0	0	0	4	6
Zfp648	0	0	0	0	0	0	0	0	0	0	3	7
4930452N14Rik	0	0	0	0	0	0	0	0	0	0	0	0
4930532M18Rik	0	0	0	0	0	0	0	0	0	0	0	0
Gm30465	0	0	0	0	0	0	0	0	0	0	0	0
Cacna1e	5	15	2	2	1	3	1	1	2	4	0	1
Gm51649	0	0	0	0	0	0	0	1	0	0	1	0
Gm30521	0	0	0	0	0	0	0	0	0	0	0	0
Gm41976	0	0	0	0	0	0	0	0	0	0	0	0
Gm30602	0	0	0	0	0	0	0	0	0	0	0	0
Gm51650	0	1	0	0	0	0	1	0	0	0	0	0
Gm41977	0	0	1	1	0	0	5	2	2	1	0	0
Gm41980	0	0	0	0	0	0	0	2	0	1	3	1
Gm41979	0	0	0	0	0	0	1	2	0	3	2	3
Gm51651	0	0	0	1	0	0	0	5	0	3	1	2
Gm9530	7	8	10	10	7	14	17	23	13	16	34	48
Ier5	6472	6961	7270	7431	3118	3362	14226	16703	10712	11890	5000	4886
Gm41981	1	0	0	0	0	0	0	0	0	0	0	0
Gm30922	0	0	0	1	0	0	0	1	1	0	0	0
Mr1	411	460	384	413	423	475	564	507	98	110	60	54
Stx6	1770	1507	1910	1588	1149	1260	1241	1459	1970	1402	547	640
BC034090	688	584	488	475	414	542	30	42	23	19	8	14
Gm31102	3	3	5	0	2	1	0	0	0	0	0	0
Xpr1	1646	1746	1955	1706	1929	1775	1946	2005	1077	989	815	714
Gm31713	0	0	0	0	0	0	0	0	0	0	0	0
Gm31772	0	0	0	0	0	0	0	0	0	0	0	0
Gm5532	7	16	9	6	7	1	3	2	3	2	3	0
Acbd6	949	810	884	848	670	720	871	995	630	545	342	302
Lhx4	1	2	1	3	0	1	0	0	0	0	0	0
Qsox1	1513	1454	1779	1622	1355	1159	2661	4369	6331	6350	19171	20450
Cep350	1299	1198	883	902	1413	1410	1124	1332	1057	860	748	769
Gm51652	0	0	0	1	0	0	0	0	0	2	0	0
Gm37383	3	0	0	0	0	0	1	1	2	2	0	0
Tor1aip1	2913	3131	2752	2235	2089	2118	2689	2798	2205	1975	784	758
Gm51653	126	114	92	89	66	103	117	124	91	70	41	40
Tor1aip2	5417	5575	7972	6856	7589	6334	3798	4236	4191	3802	2467	2382
Fam163a	0	1	0	1	1	0	0	0	0	0	0	0
Gm30472	0	0	0	0	0	0	0	0	0	0	0	0
Tdrd5	2	0	3	0	0	0	25	29	0	5	5	0
Nphs2	10	13	166	160	94	96	3	7	1	0	1	0
Axdnd1	7	8	24	14	13	11	2	2	2	2	2	0
Soat1	674	922	1023	873	729	572	245	262	33	22	60	47
Gm39682	0	0	0	0	0	0	0	0	0	0	0	0
Abl2	3811	4620	4559	4461	5245	3611	1784	2117	1616	1544	741	630
Tor3a	515	460	575	603	585	420	554	595	188	255	1561	1556
Fam20b	2071	2024	2205	1930	1888	1794	1923	2042	946	830	888	799
Gm39683	0	0	0	0	0	0	0	0	0	0	0	0
Ralgps2	1595	1578	1295	1186	1075	1053	216	226	26	43	22	28
Angptl1	23	19	18	20	84	62	4	1	0	0	0	2
4930439D14Rik	1	0	1	0	0	0	0	2	0	0	0	0
Gm39685	0	0	0	0	0	0	0	0	0	0	0	0
Gm30568	2	0	0	2	0	2	0	0	0	0	0	0
Tex35	1	4	0	1	0	0	0	2	0	3	0	2
Gm30694	1	0	0	1	2	1	2	1	1	0	0	1
Rasal2	857	842	494	463	673	600	364	462	403	395	208	207
Gm51654	1	0	0	4	1	0	1	3	13	14	0	0
2810025M15Rik	328	341	199	171	132	137	171	206	148	105	83	75
Cryzl2	22	42	40	30	28	18	119	145	154	130	86	74
Gm15486	0	0	0	0	0	0	0	0	0	0	0	0
Sec16b	41	82	98	62	56	56	84	154	1280	1150	1895	1727
Gm30903	0	0	0	0	0	0	0	0	0	0	0	0
Gm51655	0	0	0	0	0	0	0	0	0	0	0	0
Gm39686	0	0	0	0	0	0	0	0	0	0	0	0
Brinp2	6	6	3	0	0	0	2	0	0	0	0	0
Astn1	14	19	2	4	3	0	0	0	0	1	0	0
Gm37679	0	0	0	0	0	0	0	0	0	0	0	0
Mir488	0	0	0	0	0	0	0	0	0	0	0	0
Pappa2	153	120	5	17	2	6	0	1	0	0	1	0
1600012P17Rik	2	0	0	0	0	0	0	0	0	0	0	0
Gm39687	0	0	0	0	0	0	0	0	0	0	0	0
4930562F17Rik	0	0	0	0	0	0	0	0	0	0	0	0
Cop1	690	691	644	594	697	576	556	577	493	376	320	322
Pou5f1-rs1	0	0	0	0	0	0	0	0	0	0	0	0
Scarna3a	0	0	0	0	0	0	0	0	0	0	0	0
Mir1843b	0	0	0	0	0	0	0	0	0	0	0	0
Tnr	15	18	11	7	7	15	11	18	1	2	255	205
Gm31348	0	0	0	0	0	0	0	0	0	0	0	0
Gm31493	3	1	2	0	0	0	0	0	1	0	0	0
Gm31667	0	0	0	0	0	0	0	0	0	0	0	0
Gm37294	17	17	13	10	10	14	11	20	1	1	0	0
4930523C07Rik	4095	4289	6148	5730	6128	4651	3297	3179	1272	1472	237	205
4930562F07Rik	44	35	76	75	77	67	43	35	20	11	2	6
Tnn	39	42	104	93	83	73	7	6	9	1	0	0
Mrps14	499	413	500	438	426	436	665	679	689	546	525	511
Cacybp	1445	1420	1712	1347	977	750	1142	1165	1015	801	477	507
Rabgap1l	1811	1803	1980	1761	2105	1975	833	726	374	335	651	683
Mir1927	0	0	0	0	0	0	0	0	0	0	0	0
Gpr52	5	20	7	6	9	15	3	4	3	3	4	3
Gm23528	0	0	0	0	0	0	0	0	0	0	0	0
Gm37083	11	9	22	12	11	13	0	1	0	0	1	0
Gm24988	0	0	0	0	0	0	0	0	0	0	0	0
Rc3h1	3418	2975	2283	1622	1638	1588	2771	2967	2371	2186	998	948
Serpinc1	3	0	3	0	2	1	3	3	3	10	1	2
LOC115487665	0	0	1	0	0	0	0	0	0	0	0	0
Zbtb37	283	366	416	478	549	433	383	337	169	191	82	110
Gas5	4077	3859	3405	2919	2164	2447	4925	4604	2271	2168	663	885
LOC115487643	82	31	77	63	24	29	51	45	19	31	10	10
LOC115487678	51	29	48	50	24	34	38	30	17	12	2	7
LOC115487638	243	138	131	133	102	164	142	124	77	70	20	44
LOC115487644	254	155	188	178	116	136	175	140	76	93	43	42
LOC115487677	375	212	352	251	192	221	276	222	184	143	49	71
Dars2	271	250	250	257	262	239	295	294	239	231	259	207
LOC115487645	0	0	0	0	0	0	0	0	0	0	0	0
Snord47	0	0	0	0	0	0	0	0	0	0	0	0
LOC115487640	0	0	0	0	0	0	0	0	0	0	0	0
Cenpl	289	204	398	368	459	416	151	216	97	62	55	45
Klhl20	300	271	400	411	466	465	182	200	115	109	102	121
Ankrd45	21	8	1	5	0	2	0	0	0	0	0	0
Tex50	0	0	0	0	0	0	0	0	0	0	0	0
Prdx6	2818	2707	2600	2159	1340	1232	4649	3735	3076	2862	2155	1974
Tnfsf4	2	3	7	11	0	3	1	3	0	1	0	0
Tnfsf18	10	4	6	3	17	11	23	10	4	6	3	1
Gm31815	0	1	0	0	3	2	1	3	1	0	0	1
Gm31869	1	1	0	0	0	0	1	1	0	0	1	1
Fasl	4	5	3	1	3	2	0	0	1	1	1	3
Suco	4874	4853	7573	7844	5847	5853	2535	2474	2132	1838	875	773
Gm31925	0	0	0	0	0	0	0	0	0	0	0	0
4930558K02Rik	1	3	0	1	0	0	0	0	0	0	0	0
Pigc	130	120	123	123	143	181	260	272	169	175	234	215
Dnm3	105	176	59	82	48	42	53	61	65	109	65	70
2810442N19Rik	1	0	0	0	0	0	0	0	0	0	0	0
Dnm3os	13	8	9	8	6	8	0	2	0	0	2	6
Mir199a-2	0	0	0	0	0	0	0	0	0	0	0	0
Mir214	0	0	0	0	0	0	0	0	0	0	0	0
Gm39688	0	0	0	0	0	0	0	0	0	0	0	0
Gm31985	1	0	1	2	0	2	0	0	0	0	0	0
Eef1aknmt	384	338	274	182	146	140	200	227	208	170	136	127
Vamp4	404	376	350	346	410	404	320	375	297	274	601	629
Myoc	17	16	6	2	2	1	3	6	3	4	4	3
Myocos	0	0	2	0	0	0	0	0	1	1	0	0
Prrc2c	7741	8115	7633	7069	6523	6041	8020	8117	6786	6370	3011	3173
Fmo4	8	4	7	12	8	12	18	20	3	3	1	0
Fmo1	214	278	214	192	96	85	441	449	11	15	7	4
Gm32197	3	6	2	6	2	4	2	2	0	0	0	0
Fmo2	968	1400	1638	2312	1674	1590	1920	1402	224	414	805	788
Fmo6	1	0	0	0	1	1	0	0	0	0	3	1
Gm32279	0	0	0	0	0	0	0	0	0	0	0	0
Fmo3	5	0	0	1	0	0	175	75	8	8	28	19
Mroh9	0	0	0	0	0	0	0	0	0	0	0	0
Gm22671	0	0	0	0	0	0	0	0	0	0	0	0
Gm22434	0	0	0	0	0	0	0	0	0	0	0	0
Prrx1	528	510	213	266	128	279	16	34	7	7	8	2
LOC108167740	1	0	0	0	0	0	0	0	0	0	0	1
Gm20471	0	0	0	1	0	0	0	0	0	0	0	0
Gorab	222	179	208	168	99	138	215	259	118	124	72	87
Gm24940	1	0	0	0	1	0	0	0	0	0	0	0
Gm32333	0	0	0	0	0	0	0	0	0	0	0	0
Gm39689	0	0	0	0	0	0	0	0	0	0	0	0
LOC115487660	0	0	0	0	0	0	0	0	0	0	0	0
Mettl11b	0	0	0	0	0	0	0	0	0	0	0	0
Kifap3	798	672	648	670	669	681	436	453	222	234	93	89
Gm51663	0	0	0	0	1	0	0	0	0	0	0	0
Scyl3	202	163	160	124	110	162	263	266	175	163	185	211
BC055324	153	126	123	63	43	45	202	164	109	50	96	95
Mettl18	39	36	22	17	20	9	50	50	27	17	17	33
Sele	1061	1932	304	372	218	134	299	461	78	64	20	18
Gm51665	14	13	2	2	0	1	2	3	0	0	0	0
Sell	1	0	0	2	0	0	0	1	2	1	0	0
Selp	4690	7425	1585	1747	521	515	1016	1768	358	284	108	56
Gm16548	93	88	8	8	7	10	22	31	1	4	9	16
F5	16	15	6	12	5	4	21	30	86	134	309	398
Gm51287	0	0	0	0	0	0	0	0	0	0	0	0
Slc19a2	895	991	816	621	341	311	1221	1299	970	868	374	289
Ccdc181	129	119	30	44	27	45	272	222	106	99	50	36
Blzf1	647	569	498	343	471	483	861	923	638	543	460	497
Nme7	344	338	342	317	360	349	295	338	277	217	124	119
Gm39690	0	0	0	0	0	0	0	0	0	0	0	0
Atp1b1	401	327	354	224	141	111	4472	4646	3853	3694	1115	910
Gm32391	1	0	0	0	0	0	23	34	12	13	3	1
Gm39691	0	0	0	0	0	0	0	0	0	0	0	0
Gm26685	0	0	0	0	0	0	1	2	1	4	1	0
Gm32569	0	0	0	0	0	0	0	0	0	0	0	0
Dpt	173	134	57	52	39	30	33	86	19	16	16	17
Gm32652	0	1	0	0	2	1	0	2	1	1	0	1
Gm20743	0	0	0	0	0	0	0	1	0	0	0	0
Xcl1	0	0	1	0	0	1	0	0	1	0	0	1
Gm39692	0	0	0	0	0	0	0	0	0	0	0	0
1700029M03Rik	0	0	0	0	0	0	0	0	0	0	0	0
Gm51669	0	0	0	0	0	0	0	0	0	0	0	0
4930568G15Rik	0	0	0	0	0	0	0	0	0	0	0	0
Tbx19	2	0	0	0	1	2	1	0	0	0	0	0
Sft2d2	1893	1685	1356	1313	1605	1507	2680	2830	3001	2886	1896	1849
Tiprl	984	906	837	788	772	682	1031	1014	896	787	346	394
Gpr161	1097	866	872	774	1072	1014	52	58	4	5	9	6
Dcaf6	866	1107	1085	1117	1323	1227	1029	1270	1320	1709	1330	1369
Mpc2	682	644	779	742	747	704	954	1015	1645	2078	3083	3126
Adcy10	8	1	5	7	14	9	17	12	9	22	19	11
Gm51751	1	3	0	1	2	2	3	1	3	2	0	0
Gm51750	6	3	4	7	9	7	18	15	10	9	3	7
Mpzl1	1460	1615	1407	1204	1116	1270	2334	2465	2214	2544	1014	1010
n-TPagg2	0	0	0	0	0	0	0	0	0	0	0	0
n-TPcgg2	0	0	0	0	0	0	0	0	0	0	0	0
Rcsd1	331	208	290	249	330	360	30	29	6	5	0	2
Gm51752	0	0	0	0	0	0	0	0	0	0	0	0
Gm46168	1	0	2	1	0	0	0	0	0	0	0	0
Creg1	876	765	794	700	505	472	762	699	885	692	848	799
Cd247	5	3	2	8	4	1	1	3	3	0	1	1
Gm23402	0	0	0	0	0	0	0	0	0	0	0	0
Gm32999	6	9	5	9	4	9	1	2	4	3	1	1
Pou2f1	496	504	587	472	520	464	479	494	436	366	179	147
Gm33224	0	0	0	1	0	0	0	0	0	0	1	1
Gm39693	0	0	0	0	0	0	0	0	0	0	0	0
Dusp27	1	0	0	0	0	0	2	2	2	1	0	6
Gpa33	0	8	5	5	6	7	2	3	11	7	16	17
Mael	2	0	0	8	3	0	2	1	0	3	4	0
Ildr2	412	263	104	78	22	17	23	38	22	17	1	1
Tada1	607	584	584	444	333	354	601	552	640	512	180	212
Pogk	1772	1646	1756	1387	1434	1181	1501	1541	906	734	450	447
Gm39694	0	0	0	0	0	0	0	0	0	0	0	0
Gm51768	0	0	0	0	0	0	0	0	0	0	0	0
Gm33354	0	0	0	0	0	0	0	0	0	0	0	0
Gm4846	0	0	0	0	0	0	0	1	0	0	0	0
Gm4847	7	0	0	0	0	0	151	33	3	19	18	21
Fmo9	2	0	0	0	0	0	23	25	1	6	15	6
Gm33404	0	0	0	0	0	0	0	0	0	0	0	0
Gm16701	8	6	1	5	0	0	0	0	0	0	0	0
Fam78b	210	151	41	36	26	22	4	1	4	3	0	1
Gm33610	48	37	46	34	36	28	24	35	11	13	11	10
Gm33668	0	0	0	0	0	0	0	0	0	0	0	0
Uck2	2346	2487	4591	3377	1776	1479	2597	2494	2368	2104	1636	1839
Gm46170	0	0	0	0	0	0	0	0	1	2	2	1
Mir6347	0	0	0	0	0	0	0	0	0	0	0	0
Tmco1	1295	1330	1806	1930	1560	1352	1276	1291	1253	1136	892	853
Gm24182	1	2	1	2	1	3	1	1	0	0	0	0
Aldh9a1	1651	1310	1693	1743	1837	1583	1245	1318	2302	2407	1721	1814
Mgst3	334	295	388	460	474	404	533	531	226	209	217	204
Gm34207	0	0	0	0	0	0	0	0	0	0	0	0
Lrrc52	1	0	0	0	0	0	0	0	0	0	0	0
Rxrg	6	6	0	1	0	1	2	0	0	0	0	1
Lmx1a	10	8	12	5	2	2	2	2	2	1	0	0
Pbx1	4765	4848	4314	4388	4993	4793	2587	2407	1502	1554	495	461
Gm51671	7	4	3	4	5	7	5	11	10	5	2	3
Gm39696	0	0	0	0	0	0	0	0	0	0	0	0
Mir6348	0	0	0	0	0	0	0	0	0	0	0	0
Gm34320	4	2	6	4	10	3	0	0	0	0	0	0
Mir6354	0	0	0	0	0	0	0	0	0	0	0	0
Gm39697	0	0	0	0	0	0	0	0	0	0	0	0
Gm34421	0	0	0	0	0	0	0	0	0	0	0	0
Gm34477	0	0	0	0	0	0	0	0	0	0	0	0
Gm34535	0	0	0	0	0	0	0	0	0	0	0	0
Nuf2	137	139	149	114	22	12	163	193	105	73	186	172
Gm34624	0	0	0	0	0	0	0	0	0	0	0	0
Rgs5	1102	1621	1200	1582	1800	1520	226	296	108	85	58	47
Rgs4	251	382	124	176	156	128	41	56	13	9	6	6
Gm22114	0	0	0	0	0	0	0	0	0	0	0	0
Gm39699	1	1	0	0	0	0	1	1	5	1	0	3
Ccdc190	2	7	4	1	2	0	3	10	21	31	5	5
Hsd17b7	533	431	578	408	852	687	542	577	861	978	919	884
3110045C21Rik	3	0	5	2	2	4	2	0	2	1	3	2
Ddr2	336	475	987	1085	1046	1053	34	42	25	21	12	19
Uap1	3165	3327	1752	1740	1711	1373	2787	2833	3237	3022	2355	2149
Uhmk1	1121	1208	897	804	925	796	1997	2195	1118	992	738	676
Sh2d1b2	0	2	0	0	0	0	0	2	1	0	0	0
Gm6345	0	0	1	0	1	0	2	0	1	1	1	0
Sh2d1b1	2	0	0	2	1	0	8	7	10	5	1	0
Gm7694	282	331	409	357	226	201	1132	1142	1314	1271	269	231
Spata46	1	3	3	1	1	0	9	3	9	16	0	4
Nos1ap	113	128	186	188	113	95	475	517	600	574	176	127
Gm46171	0	0	0	1	0	1	0	0	2	2	1	1
Olfml2b	67	97	47	47	23	29	258	217	25	10	12	10
Atf6	1827	2132	3179	2938	1535	1276	2141	2361	2592	2282	1698	1462
Gm23523	0	0	0	0	0	0	0	0	0	0	0	0
Gm25235	0	0	1	0	1	0	0	0	0	0	0	0
Gm29733	0	0	2	0	0	0	0	0	3	0	0	0
Gm9929	5	1	8	6	7	5	2	6	0	3	5	4
Dusp12	224	172	227	236	190	147	238	239	143	144	77	83
Fcrlb	2	1	0	0	0	1	0	0	0	0	0	0
Fcrla	0	1	0	0	0	0	0	0	1	0	0	0
Gm39701	1	3	1	2	1	3	4	12	1	2	2	5
Fcgr2b	3	5	7	7	3	1	3	3	0	1	0	1
Gm34968	0	0	0	0	0	0	0	0	0	0	0	0
Gm10522	0	0	0	0	0	0	0	0	0	0	0	0
Fcgr4	0	0	0	1	0	0	4	2	0	0	0	0
Gm26110	0	0	0	0	0	0	0	0	0	0	0	0
Gm35090	2	1	0	1	1	0	3	0	0	0	0	0
n-TNgtt6	0	0	0	0	0	0	0	0	0	0	0	0
n-TDgtc4	0	0	0	0	0	0	0	0	0	0	0	0
n-TGtcc2	0	0	0	1	1	0	2	0	2	0	0	2
n-TLcag3	0	0	0	0	0	0	0	0	0	0	0	0
n-TGgcc4	0	0	0	0	0	0	0	0	0	0	0	0
Fcgr3	0	9	3	8	0	1	3	2	4	1	1	3
n-TEctc5	0	0	0	0	0	0	0	0	0	0	0	0
Mir6546	0	0	0	0	0	0	0	0	0	0	0	0
n-TGtcc1	0	0	0	0	0	0	0	0	0	0	0	0
n-TDgtc3	0	0	0	0	0	0	0	0	0	0	0	0
n-TLcag6	0	0	0	0	0	0	0	0	2	0	0	0
n-TGgcc12	0	0	0	0	0	0	0	0	0	0	0	0
n-TEctc8	0	0	0	0	0	0	0	0	0	0	0	0
n-TGtcc5	0	0	0	0	0	0	0	0	0	0	0	0
n-TDgtc7	0	0	0	0	0	0	0	0	0	0	0	0
n-TLcag7	0	0	0	0	0	0	0	0	0	0	0	0
n-TGgcc13	0	0	0	0	0	0	0	0	0	0	0	0
n-TEctc7	2	2	0	0	1	0	0	0	0	0	0	0
n-TGtcc4	0	0	0	0	0	0	0	0	0	0	0	0
n-TDgtc6	0	1	0	0	0	0	0	0	2	0	0	0
n-TLcag8	0	0	0	0	0	0	0	0	0	0	0	0
n-TGgcc14	0	0	1	1	0	0	0	0	0	1	0	0
n-TLcag9	1	0	0	0	0	0	0	0	0	0	0	0
n-TDgtc5	1	0	0	1	0	0	0	1	0	0	0	0
n-TGtcc3	1	0	0	0	0	0	0	0	0	0	0	0
n-TEctc6	0	0	0	0	0	0	0	1	0	0	1	0
n-TVcac6	0	0	0	0	0	0	0	0	0	0	0	0
Cfap126	16	18	9	11	8	20	130	139	11	5	5	5
Sdhc	1848	1744	2987	2867	2285	2082	2046	2011	1687	1634	1285	1272
Gm46172	8	5	4	5	2	4	24	13	2	8	3	2
Mpz	224	246	54	81	49	73	27	27	12	7	9	9
Pcp4l1	96	150	111	144	256	197	7	8	2	2	2	2
Nr1i3	3	2	6	2	0	2	2	1	0	0	0	0
Tomm40l	398	276	418	359	302	284	360	333	240	188	214	241
Apoa2	0	2	0	0	0	0	0	0	0	0	0	0
Fcer1g	4	6	8	5	1	1	3	7	0	6	5	2
Ndufs2	2577	2214	3169	2972	2424	2332	2942	3382	3684	3369	2403	2299
Adamts4	5926	7991	3573	5786	6975	4469	875	1265	346	341	277	139
B4galt3	828	694	587	510	721	851	1274	1420	1405	1313	894	843
Ppox	539	585	406	403	361	429	558	655	380	413	290	286
Usp21	498	405	460	364	471	546	399	415	246	211	135	134
Ufc1	584	535	551	498	463	435	1093	1179	1771	1760	1501	1544
Gm20045	18	19	7	9	12	4	19	21	11	11	8	17
Dedd	275	273	245	237	224	225	273	290	182	185	102	84
Nit1	279	287	301	323	361	374	366	466	238	258	171	191
Pfdn2	625	659	718	547	327	288	789	813	503	529	213	225
Klhdc9	8	4	3	6	0	5	3	6	4	3	0	0
Nectin4	74	64	58	32	8	2	2390	2387	825	877	257	203
Arhgap30	7	6	2	5	1	0	6	26	12	19	1	3
Usf1	477	269	263	214	268	427	408	400	405	348	252	258
Tstd1	6	6	3	0	4	2	7	8	3	2	3	3
Gm26641	2	2	0	2	1	2	2	5	0	1	0	0
F11r	6327	6270	4418	3650	4750	4570	5662	6185	5745	5794	2374	2138
LOC115487699	1	2	1	0	0	2	0	0	0	0	0	0
Alyref2	63	37	41	31	25	36	41	41	50	35	20	17
Itln1	0	0	0	2	0	0	3	3	1	0	1	3
Gm35200	0	0	0	0	0	0	0	0	0	0	0	0
Cd244a	0	0	0	0	0	0	0	0	4	0	1	2
Ly9	0	3	1	2	0	0	0	0	0	0	1	0
Slamf7	0	0	6	1	2	0	0	0	0	0	0	1
Mir7683	0	0	0	0	0	0	0	0	0	0	0	0
n-THatg1	0	0	0	0	0	0	0	0	0	0	0	0
Cd48	0	1	3	1	0	0	0	0	1	0	0	2
Tma7-ps	598	589	602	584	446	436	725	761	641	567	447	431
Gm22950	0	0	0	0	0	0	0	0	0	0	0	0
Slamf1	0	1	0	0	0	0	1	1	1	0	4	6
Cd84	1	3	2	3	1	1	1	0	1	1	1	0
Gm51686	0	0	0	0	0	0	0	0	0	0	0	0
Gm37065	0	0	0	0	0	0	0	0	0	0	0	0
Slamf6	0	1	2	3	0	0	3	0	0	0	0	1
Vangl2	436	331	372	275	302	340	226	219	150	108	44	58
Nhlh1	1	4	0	0	1	2	0	2	0	2	1	0
Ncstn	1722	1647	1431	1263	1142	1135	2461	2666	2041	1992	1331	1442
Copa	6961	6668	6080	5729	5703	5045	6185	7364	7687	6825	5721	5965
Pex19	1031	996	1214	1240	1176	1119	1072	1213	765	788	644	659
Dcaf8	2068	1992	2192	2205	2344	2377	2378	2636	1884	1765	1002	1004
Pea15a	695	616	698	627	896	876	755	952	692	633	332	329
Gm17224	6	9	7	8	8	3	9	9	9	5	2	5
Casq1	12	18	9	8	12	7	3	4	5	1	1	1
Atp1a4	1	4	3	4	1	0	0	0	0	0	0	0
LOC115487369	0	0	0	0	0	0	0	0	0	0	0	0
Atp1a2	156	203	73	84	24	47	10	19	2	1	5	1
Gm39704	0	0	0	0	0	0	0	0	0	0	0	0
Igsf8	934	900	590	523	511	571	1763	2087	1728	1548	902	908
Kcnj9	3	0	0	0	0	1	1	0	3	2	1	0
Kcnj10	2	3	1	1	0	0	0	0	0	1	0	0
Pigm	753	648	802	634	398	377	1060	989	963	892	389	410
Slamf9	5	2	1	3	1	1	3	0	0	0	0	1
Gm35522	1	1	0	0	0	0	0	1	0	0	0	0
Igsf9	825	585	241	115	78	109	795	805	107	109	64	77
Tagln2	14190	13003	5651	6360	10170	7647	11350	11738	860	1351	382	336
Gm37125	89	53	19	18	62	77	37	37	2	0	0	0
Cfap45	20	10	5	5	21	18	73	94	10	7	10	10
4933439K11Rik	10	2	5	9	9	13	18	12	5	4	2	2
Vsig8	11	14	50	30	55	63	5	6	6	8	2	2
Slamf8	3	0	2	1	0	0	0	0	3	1	0	0
Fcrl6	0	0	0	0	0	0	0	0	0	0	0	0
Dusp23	24	18	34	34	34	36	23	16	36	38	19	29
Gm35601	1	3	0	0	0	0	1	0	0	0	0	0
Crp	0	0	1	0	0	0	0	0	0	0	0	0
Gm24817	0	0	0	0	0	0	0	0	0	0	0	0
Apcs	0	0	0	0	0	0	0	0	0	0	0	0
Gm35686	0	0	0	0	0	0	0	0	0	0	0	0
Olfr16	0	0	0	0	0	0	0	0	0	0	0	0
Gm35742	0	0	0	0	0	0	0	0	0	0	0	0
Olfr1408	0	0	0	0	0	0	0	0	0	0	0	0
Olfr1406	0	0	0	0	0	0	0	0	0	0	0	0
Olfr218	0	0	0	0	0	0	0	0	0	0	0	0
Olfr1404	0	0	0	0	0	0	0	0	0	0	0	0
Fcer1a	0	0	0	0	0	0	0	0	0	0	0	0
Olfr418	0	0	0	0	0	0	0	0	0	0	0	0
Mptx2	0	0	0	0	0	0	0	0	0	0	0	0
Ackr1	0	0	0	0	0	0	0	0	0	0	0	0
Cadm3	132	182	32	35	25	23	23	54	10	5	2	1
Aim2	8	14	9	4	7	4	12	26	3	3	5	0
n-TRtct5	0	0	0	0	0	0	0	0	0	0	0	0
Ifi206	0	1	0	0	0	0	0	0	0	0	0	0
Ifi214	0	0	0	0	0	0	0	0	0	0	0	0
Ifi213	0	0	0	0	0	1	0	0	0	0	0	0
Ifi209	0	0	0	0	0	0	0	0	0	0	0	1
Ifi208	0	0	0	0	0	0	0	0	0	0	0	1
Ifi207	10	8	9	3	8	9	4	6	2	2	0	1
Ifi204	9	20	14	7	0	0	9	15	1	0	3	1
Mndal	5	6	3	5	3	0	2	4	1	2	0	0
Ifi211	2	5	4	4	2	0	4	6	2	0	2	0
Ifi203	67	96	20	29	29	33	31	31	4	9	6	2
Ifi202b	7	12	8	5	1	4	107	109	5	5	4	0
Ifi205	14	11	12	22	10	3	3	6	6	6	7	0
Olfr433	0	0	0	0	0	0	0	0	0	0	0	0
Olfr432	0	0	0	0	0	0	0	0	0	0	0	0
Olfr430	0	0	0	0	0	0	0	0	0	0	0	0
Olfr429	0	0	0	0	0	0	0	0	0	0	0	0
Olfr427	0	0	0	0	0	0	0	0	0	0	0	0
Olfr231	0	0	0	0	0	0	0	0	0	0	0	0
Olfr424	0	0	0	0	0	0	0	0	0	0	0	0
Olfr421-ps1	0	0	0	0	0	0	0	0	0	0	0	0
Olfr420	0	0	0	0	0	0	0	0	0	0	0	0
Gm36196	0	0	0	0	0	0	0	0	0	0	0	0
Spta1	0	0	0	0	0	0	0	0	0	0	0	0
Olfr419	0	0	0	0	0	0	0	0	0	0	0	0
Mptx1	0	0	0	0	0	0	0	0	0	0	0	0
Olfr417	0	0	0	0	0	0	0	0	0	0	0	0
Olfr248	0	0	0	0	0	0	0	0	0	0	0	0
Olfr414	0	0	0	0	0	0	0	0	0	0	0	0
Olfr220	0	0	0	0	0	0	0	0	0	0	0	0
Fmn2	6	11	1	0	0	0	1	0	0	0	0	0
Gm51689	0	0	0	0	0	0	0	0	0	0	0	0
Grem2	17	14	6	8	3	3	4	3	3	0	0	1
Rgs7	2	4	9	2	4	2	0	0	0	3	12	20
Fh1	1463	1264	2202	1786	1239	1107	1777	1902	1602	1366	1221	1230
Kmo	0	0	0	0	0	0	0	0	1	0	0	0
Opn3	31	49	39	34	29	20	89	109	173	145	87	79
Chml	713	704	634	453	498	440	796	811	502	349	186	170
Gm39707	0	0	0	0	0	0	0	0	0	0	0	0
Wdr64	0	0	0	0	0	0	0	0	0	0	0	0
Gm36360	0	0	0	1	0	0	0	1	1	0	0	0
Exo1	89	57	31	19	6	5	154	148	139	52	117	142
[truncated: 40,399 more rows]
