# Supplementary material for: inDAGO: a user-friendly interface for seamless dual and bulk RNA-Seq analysis
Source: Front Bioinform. 2025 Nov 21;5:1696823. doi: 10.3389/fbinf.2025.1696823 (PMC12678335; doi:10.3389/fbinf.2025.1696823)
Supplement: Supplementary file 2 [file Table3.xlsx]

## Sheet: merge
Supplementary Table 3. DEG statistics
ID	B_pregnant_vs_L_pregnant						B_virgin_vs_L_virgin						B_pregnant_vs_B_lactate
	logFC	logCPM	F	Pvalue	FDR	diffExp	logFC	logCPM	F	Pvalue	FDR	diffExp	logFC	logCPM	F	PValue	FDR	diffExp
Wif1	8.56892	6.74747	2665.46	3.22607e-18	5.81984e-14	UP	9.13582	6.74747	2579.19	4.11679e-18	7.42668e-14	UP	1.81655	6.74747	286.677	3.85602e-11	1.73906e-07	UP
Cpxm2	7.75405	5.99197	1999.69	4.75434e-16	1.72534e-12	UP	8.13756	5.99197	2263.12	2.07495e-16	1.40791e-12	UP	-1.51378	5.99197	232.064	6.99414e-10	9.94323e-07	DOWN
Dll1	7.34058	8.57084	1897.55	5.9239e-16	1.72534e-12	UP	6.42843	8.57084	1634.25	1.61734e-15	3.32412e-12	UP	-0.451192	8.57084	13.9006	0.00236863	0.0120775	NO
Cdh3	6.96768	7.5149	1860.38	6.77837e-16	1.72534e-12	UP	6.97672	7.5149	1835.17	7.42995e-16	2.68073e-12	UP	-0.223037	7.5149	3.76326	0.0735045	0.156738	NO
Tgfb1i1	8.59504	6.68376	1872.2	6.80744e-16	1.72534e-12	UP	5.87582	6.68376	1344.72	6.26355e-15	5.64973e-12	UP	-0.507884	6.68376	18.8058	0.000738778	0.00514379	NO
Psd2	8.29455	5.2303	1278.87	7.99914e-16	1.72534e-12	UP	6.84233	5.2303	798.282	2.5244e-14	1.06262e-11	UP	0.213969	5.2303	2.69725	0.121518	0.22802	NO
Cacna2d1	8.32557	6.7986	1801.92	8.78232e-16	1.72534e-12	UP	8.29519	6.7986	1935	5.44247e-16	2.45455e-12	UP	-0.679656	6.7986	33.572	5.33784e-05	0.000835167	DOWN
Msrb3	7.37275	7.33467	1783.55	9.01548e-16	1.72534e-12	UP	4.03216	7.33467	830.138	1.51445e-13	2.96964e-11	UP	-0.280153	7.33467	5.48667	0.0350175	0.089694	NO
Axl	7.08409	7.29692	1774.5	9.3319e-16	1.72534e-12	UP	5.72227	7.29692	1456.73	3.51312e-15	4.22512e-12	UP	0.0969894	7.29692	0.683922	0.422572	0.564583	NO
Chst15	7.04366	5.37618	1781.44	9.68088e-16	1.72534e-12	UP	5.96368	5.37618	1359.3	5.92881e-15	5.62925e-12	UP	-0.426196	5.37618	17.1008	0.0010849	0.00681703	NO
Hs6st2	9.71005	3.93861	854.6	1.1322e-15	1.72534e-12	UP	7.96092	3.93861	801.807	1.89965e-15	3.42697e-12	UP	1.7389	3.93861	129.608	3.04999e-09	2.39225e-06	UP
Dpysl3	7.44634	7.60134	1673.75	1.38117e-15	1.72534e-12	UP	5.81399	7.60134	1314.87	6.98092e-15	5.99694e-12	UP	-0.551178	7.60134	19.6518	0.000613383	0.00450044	NO
Krt5	8.92924	10.2605	1664.67	1.42865e-15	1.72534e-12	UP	8.97592	10.2605	1704.21	1.2201e-15	3.14437e-12	UP	-0.872829	10.2605	34.434	4.67504e-05	0.000761171	DOWN
Col14a1	8.34421	8.23459	1651.81	1.51118e-15	1.72534e-12	UP	8.42855	8.23459	1742.99	1.05315e-15	3.14437e-12	UP	0.788214	8.23459	32.7874	5.9609e-05	0.000898367	UP
Vwa1	5.37344	7.11785	1645.06	1.54727e-15	1.72534e-12	UP	4.98063	7.11785	1419.36	4.16883e-15	4.28195e-12	UP	-0.488851	7.11785	21.9501	0.000382814	0.00321502	NO
Bgn	6.90228	7.9804	1610.66	1.783e-15	1.72534e-12	UP	5.3413	7.9804	1189	1.36688e-14	8.01187e-12	UP	-0.677711	7.9804	29.6016	9.77659e-05	0.00123211	DOWN
Pcdhgc3	6.0924	5.84848	1609.6	1.79516e-15	1.72534e-12	UP	3.06369	5.84848	659.984	6.9676e-13	8.07757e-11	UP	0.139695	5.84848	1.71838	0.211695	0.343813	NO
Angptl2	7.08812	6.15018	1611.01	1.80594e-15	1.72534e-12	UP	5.66851	6.15018	1306.32	7.3725e-15	6.04545e-12	UP	-0.662896	6.15018	33.9635	5.01678e-05	0.000798788	DOWN
Nrg1	8.50991	8.19119	1608.49	1.81715e-15	1.72534e-12	UP	5.53477	8.19119	819.559	1.65868e-13	3.11694e-11	UP	-0.986989	8.19119	50.451	6.40167e-06	0.000210357	DOWN
Fkbp10	5.72664	5.35538	1578.86	2.05367e-15	1.73573e-12	UP	3.01781	5.35538	668.325	6.43504e-13	7.7392e-11	UP	0.633306	5.35538	37.3512	3.10922e-05	0.000579446	UP
Ckb	7.21958	7.37849	1574.21	2.09457e-15	1.73573e-12	UP	4.75733	7.37849	740.626	3.24954e-13	4.84476e-11	UP	-0.0637565	7.37849	0.246489	0.627521	0.741305	NO
Niban1	6.82415	8.9559	1561.09	2.19906e-15	1.73573e-12	UP	6.50889	8.9559	1418.58	4.1823e-15	4.28195e-12	UP	-0.64854	8.9559	24.9368	0.000217259	0.002163	DOWN
Cdh13	6.60348	6.94612	1559.82	2.21295e-15	1.73573e-12	UP	3.57311	6.94612	639.88	8.5451e-13	9.45727e-11	UP	-0.321517	6.94612	7.1764	0.0184014	0.0549058	NO
Tshz2	7.24531	6.84668	1538.39	2.45839e-15	1.74033e-12	UP	5.37209	6.84668	1109.09	2.20407e-14	1.06262e-11	UP	-0.178716	6.84668	2.05633	0.174269	0.297793	NO
Col4a2	7.23848	9.92058	1531.97	2.4949e-15	1.74033e-12	UP	5.54088	9.92058	1061.55	2.91918e-14	1.1182e-11	UP	0.501364	9.92058	13.0631	0.00295808	0.014276	NO
Fgfrl1	5.91085	6.60011	1527.96	2.54014e-15	1.74033e-12	UP	2.38409	6.60011	373.437	2.98506e-11	1.27911e-09	UP	-0.110695	6.60011	0.962112	0.343852	0.488872	NO
Pianp	7.05795	5.12427	1543.07	2.6047e-15	1.74033e-12	UP	2.36707	5.12427	420.112	1.46515e-11	7.56733e-10	UP	0.276528	5.12427	6.60189	0.0227731	0.0646259	NO
Kcnmb1	9.03197	5.38021	1343.1	2.84402e-15	1.83236e-12	UP	8.53142	5.38021	948.565	3.13074e-14	1.1182e-11	UP	-0.549287	5.38021	19.0832	0.000647482	0.00468535	NO
Pgm5	8.22916	8.2144	1491.75	2.98608e-15	1.85755e-12	UP	2.51553	8.2144	257.816	3.32607e-10	8.25341e-09	UP	-0.468886	8.2144	10.6925	0.00580435	0.023541	NO
Slit3	6.90666	6.04814	1486.47	3.10041e-15	1.86438e-12	UP	6.51438	6.04814	1512.15	2.7638e-15	4.15491e-12	UP	-1.33234	6.04814	138.337	1.73448e-08	7.44998e-06	DOWN
Slc2a4_1	7.012	5.6172	1443.75	3.75689e-15	2.15845e-12	UP	5.53474	5.6172	1032.77	3.54425e-14	1.20822e-11	UP	-0.509939	5.6172	19.2163	0.000673753	0.00481748	NO
Ripor2	6.72101	5.57076	1440.94	3.97489e-15	2.15845e-12	UP	4.87384	5.57076	1073.07	2.85567e-14	1.1182e-11	UP	-0.629974	5.57076	31.3499	7.47453e-05	0.00104306	DOWN
Eogt	5.3003	7.63841	1426.77	4.02323e-15	2.15845e-12	UP	3.19572	7.63841	629.533	9.51483e-13	9.95298e-11	UP	-0.242978	7.63841	4.62145	0.0501681	0.117369	NO
Rgs2	4.47345	6.98532	1424.4	4.06803e-15	2.15845e-12	UP	1.20558	6.98532	142.39	1.44071e-08	1.80615e-07	UP	-0.110465	6.98532	1.25474	0.282119	0.423907	NO
Igfbp2	8.74824	8.65778	1410.83	4.37305e-15	2.254e-12	UP	8.04744	8.65778	1050.17	3.1612e-14	1.1182e-11	UP	-0.0584943	8.65778	0.14256	0.711601	0.806058	NO
Speg	6.02391	6.04086	1396.96	4.64341e-15	2.32064e-12	UP	2.851	6.04086	470.228	6.56855e-12	4.21478e-10	UP	-0.691801	6.04086	36.6988	3.39638e-05	0.000615168	DOWN
Wnt6	9.40199	5.04874	1139.73	4.75964e-15	2.32064e-12	UP	6.57335	5.04874	762.075	8.13599e-14	1.93123e-11	UP	-0.616491	5.04874	21.9652	0.000330418	0.00288098	DOWN
Nebl	6.43475	5.62955	1393.94	4.97628e-15	2.36243e-12	UP	4.37077	5.62955	833.851	1.53866e-13	2.98467e-11	UP	-0.540082	5.62955	22.1524	0.000370001	0.00313371	NO
Mylk	8.47283	10.4012	1354.27	5.71011e-15	2.64129e-12	UP	7.61881	10.4012	1121.62	2.02009e-14	1.04121e-11	UP	0.0124935	10.4012	0.00591941	0.939798	0.965701	NO
Muc4	-5.15828	5.89411	935.271	7.12737e-15	3.21445e-12	DOWN	-5.78256	5.89411	893.979	9.9313e-15	6.89079e-12	DOWN	7.011	5.89411	291.686	3.34128e-11	1.73906e-07	UP
Actg2	8.78439	7.89395	1340.26	7.58466e-15	3.33725e-12	UP	8.54242	7.89395	967.823	6.58992e-14	1.69832e-11	UP	-0.00571629	7.89395	0.00137143	0.971004	0.986683	NO
Id4	7.33753	6.06968	1293.56	7.86623e-15	3.37873e-12	UP	5.88331	6.06968	1108.92	2.20681e-14	1.06262e-11	UP	1.04464	6.06968	60.8949	2.26644e-06	0.000108279	UP
Pdpn	8.61645	5.80885	1284.57	9.0259e-15	3.77571e-12	UP	6.86511	5.80885	1045.86	3.55738e-14	1.20822e-11	UP	0.911338	5.80885	42.6844	1.59109e-05	0.000377178	UP
Hdgfl3	7.67941	4.67817	1283.75	9.20906e-15	3.77571e-12	UP	5.47024	4.67817	1081.35	2.89117e-14	1.1182e-11	UP	-0.240131	4.67817	4.39363	0.0554709	0.126734	NO
Ifitm3	6.89528	8.33016	1253.33	9.59883e-15	3.84807e-12	UP	2.80419	8.33016	325.988	7.25413e-11	2.49742e-09	UP	0.470943	8.33016	10.6162	0.00593871	0.0239406	NO
Kcnma1	7.72857	5.41069	1186.49	1.01844e-14	3.9727e-12	UP	5.1611	5.41069	647.882	6.07896e-13	7.46016e-11	UP	-1.02004	5.41069	64.0147	1.56642e-06	8.94246e-05	DOWN
Elovl4	6.80288	4.14285	1037.46	1.03502e-14	3.9727e-12	UP	6.55284	4.14285	1285.87	2.28368e-15	3.74523e-12	UP	0.335815	4.14285	8.15505	0.0125307	0.0415618	NO
Rnase4	6.81413	6.33555	1236.23	1.05793e-14	3.97606e-12	UP	5.26512	6.33555	972.964	5.25503e-14	1.52904e-11	UP	-0.287216	6.33555	4.85407	0.0454436	0.109234	NO
Soga1	5.36062	5.99237	1228.26	1.10144e-14	4.05511e-12	UP	3.64753	5.99237	781.984	2.2529e-13	3.69476e-11	UP	-0.175812	5.99237	2.3939	0.144852	0.259833	NO
Tpm2	8.7159	10.5989	1210.57	1.21151e-14	4.21886e-12	UP	7.96824	10.5989	1052.71	3.08824e-14	1.1182e-11	UP	-0.419271	10.5989	5.77444	0.0312207	0.0822581	NO
Col17a1	7.1636	9.00029	1210.07	1.2152e-14	4.21886e-12	UP	8.35261	9.00029	1466.02	3.35468e-15	4.22512e-12	UP	-1.06909	9.00029	50.254	6.52539e-06	0.000212792	DOWN
Htr1d	8.15066	4.60544	873.803	1.21608e-14	4.21886e-12	UP	5.55822	4.60544	698.335	6.27054e-14	1.65701e-11	UP	0.940941	4.60544	39.9156	1.42399e-05	0.000350461	UP
Lrrc8c	6.48567	5.12152	1210.54	1.29883e-14	4.25256e-12	UP	4.49346	5.12152	890.001	1.01107e-13	2.17139e-11	UP	-0.129951	5.12152	1.21172	0.290225	0.433236	NO
Nexn	8.14087	5.66409	1213.31	1.31485e-14	4.25256e-12	UP	6.5896	5.66409	976.496	5.59309e-14	1.58197e-11	UP	-0.322847	5.66409	5.87472	0.0300777	0.0799355	NO
Nkd1	6.69273	5.12089	1079.03	1.34012e-14	4.25256e-12	UP	6.83135	5.12089	1084.98	1.29031e-14	8.01187e-12	UP	0.601822	5.12089	20.9714	0.000434198	0.00350624	UP
Fstl1	6.83159	7.36249	1190.83	1.35368e-14	4.25256e-12	UP	5.92283	7.36249	1025.45	3.68359e-14	1.20822e-11	UP	0.48696	7.36249	11.6044	0.00444111	0.0192412	NO
Mef2c	7.41891	5.06839	1208.26	1.35418e-14	4.25256e-12	UP	4.82196	5.06839	751.237	3.20125e-13	4.84476e-11	UP	-0.630288	5.06839	26.6633	0.000161956	0.00174637	DOWN
Col5a1	5.73748	5.80231	1189.16	1.36723e-14	4.25256e-12	UP	5.5721	5.80231	1255.4	9.50733e-15	6.86049e-12	UP	0.0174786	5.80231	0.0216668	0.885146	0.93005	NO
Rtn1	8.75186	5.6486	995.714	1.44798e-14	4.39326e-12	UP	6.23145	5.6486	767.338	8.97124e-14	2.09045e-11	UP	-0.354265	5.6486	5.69867	0.0313952	0.08261	NO
Lhfp	6.68719	7.14915	1177.29	1.46117e-14	4.39326e-12	UP	5.27675	7.14915	878.261	1.0372e-13	2.20131e-11	UP	-0.157166	7.14915	1.26448	0.28034	0.421936	NO
Septin3	7.49154	4.57628	1119.21	1.52367e-14	4.50606e-12	UP	5.92048	4.57628	372.327	2.47436e-11	1.09944e-09	UP	0.0844528	4.57628	0.432032	0.521873	0.654609	NO
Rnf150	6.63329	4.60733	1169.78	1.67773e-14	4.77705e-12	UP	5.01826	4.60733	1039.66	3.68336e-14	1.20822e-11	UP	-0.15218	4.60733	1.77183	0.205215	0.336276	NO
Pdlim4	4.51954	6.30409	1152.75	1.68144e-14	4.77705e-12	UP	2.32779	6.30409	412.124	1.56324e-11	7.85538e-10	UP	-0.695241	6.30409	42.1949	1.65593e-05	0.000385457	DOWN
Trim29	7.46772	7.08546	1151.96	1.69474e-14	4.77705e-12	UP	4.00903	7.08546	586.031	1.53418e-12	1.42642e-10	UP	-0.797687	7.08546	30.7497	8.14723e-05	0.00109369	DOWN
Col4a1	6.73477	10.223	1135.45	1.86021e-14	5.16281e-12	UP	4.66116	10.223	666.038	6.54213e-13	7.76448e-11	UP	0.629572	10.223	16.584	0.00121791	0.0073977	UP
Postn	7.76941	10.7989	1126.14	1.96577e-14	5.3731e-12	UP	7.56894	10.7989	1098.82	2.31723e-14	1.06262e-11	UP	0.00454947	10.7989	0.000722143	0.978953	0.99191	NO
Cnn1	8.62681	9.89377	1123.24	2.00285e-14	5.39275e-12	UP	8.80003	9.89377	1071.4	2.7481e-14	1.1182e-11	UP	-0.388044	9.89377	4.76937	0.0470986	0.112199	NO
Aebp1	5.75885	6.77179	1120.22	2.03947e-14	5.4106e-12	UP	5.79264	6.77179	1259.76	9.28776e-15	6.86049e-12	UP	0.00388479	6.77179	0.000926401	0.976163	0.98983	NO
Myl9	8.51905	9.80511	1096.28	2.42439e-14	6.33854e-12	UP	7.57937	9.80511	898.503	9.15439e-14	2.09045e-11	UP	-0.259776	9.80511	2.11309	0.168849	0.290846	NO
Tspan18	6.87961	4.4507	1100.59	2.50207e-14	6.43887e-12	UP	5.94414	4.4507	907.123	9.07235e-14	2.09045e-11	UP	1.01569	4.4507	63.098	1.8944e-06	9.81951e-05	UP
Rasef	-5.31087	5.41188	1086.03	2.53415e-14	6.43887e-12	DOWN	-5.68611	5.41188	1213.12	1.20793e-14	7.78255e-12	DOWN	1.58375	5.41188	36.5171	3.48864e-05	0.000622502	UP
Snai2	8.1077	5.30995	1099.51	2.63324e-14	6.51302e-12	UP	7.13873	5.30995	836.471	1.62112e-13	3.11117e-11	UP	0.741239	5.30995	26.8014	0.000158906	0.00172069	UP
Serpinf1	6.09193	5.01025	1075.73	2.67891e-14	6.51302e-12	UP	4.05311	5.01025	558.592	2.10704e-12	1.81005e-10	UP	1.70714	5.01025	159.183	7.18832e-09	4.32258e-06	UP
Ecrg4	8.94381	6.66598	1022.14	2.70241e-14	6.51302e-12	UP	6.66835	6.66598	715.182	3.02867e-13	4.7101e-11	UP	2.79628	6.66598	228.313	5.98983e-10	9.94323e-07	UP
Ctsh	-4.14431	6.08204	1072.15	2.73232e-14	6.51302e-12	DOWN	-3.3614	6.08204	759.765	2.72523e-13	4.38957e-11	DOWN	1.46133	6.08204	103.642	1.01109e-07	1.84243e-05	UP
Jag1	4.47925	6.56443	1071.46	2.74385e-14	6.51302e-12	UP	2.48834	6.56443	427.94	1.22046e-11	6.64247e-10	UP	-0.122112	6.56443	1.18511	0.295309	0.438582	NO
Antxr1	4.33784	7.62568	1061.77	2.91643e-14	6.83277e-12	UP	7.37035	7.62568	2178.09	2.34132e-16	1.40791e-12	UP	-0.599891	7.62568	28.4189	0.000118651	0.00139659	DOWN
Fgfr2	4.46546	7.36733	1049.09	3.15944e-14	7.20624e-12	UP	-0.874764	7.36733	58.5266	2.82058e-06	1.51574e-05	DOWN	-0.524833	7.36733	21.2335	0.000441798	0.00354539	NO
Ntng2	8.25403	3.61235	631.176	3.16026e-14	7.20624e-12	UP	6.63106	3.61235	493.599	2.12143e-13	3.69217e-11	UP	-0.611093	3.61235	17.8125	0.00065787	0.00474339	DOWN
Dlk2	7.72358	4.13223	963.818	3.22452e-14	7.20624e-12	UP	6.3027	4.13223	592.791	8.86195e-13	9.68907e-11	UP	0.506781	4.13223	14.1323	0.00214597	0.0112375	NO
Gpr161	7.19312	4.31508	1057.4	3.2701e-14	7.20624e-12	UP	4.20117	4.31508	792.174	2.23467e-13	3.69476e-11	UP	-0.569013	4.31508	24.191	0.000251865	0.00239897	NO
Atp2b4	5.45289	6.15727	1043.75	3.28869e-14	7.20624e-12	UP	2.79207	6.15727	424.916	1.28432e-11	6.85476e-10	UP	-2.14654	6.15727	310.589	9.98037e-11	2.57208e-07	DOWN
Mrvi1	8.22481	5.93166	1055.35	3.31551e-14	7.20624e-12	UP	7.33216	5.93166	966.391	5.96194e-14	1.6122e-11	UP	-0.588478	5.93166	16.6235	0.00121559	0.00739105	DOWN
Tceal3	8.25507	2.93066	563.683	3.59068e-14	7.71142e-12	UP	5.72854	2.93066	490.321	1.09511e-13	2.29719e-11	UP	0.088103	2.93066	0.363439	0.554815	0.683408	NO
Itga9	7.3335	5.44882	1025.37	3.90767e-14	8.25866e-12	UP	5.888	5.44882	919.708	8.06949e-14	1.93123e-11	UP	0.205078	5.44882	2.18191	0.16257	0.282677	NO
Nptx1	7.82418	5.47496	1010.35	3.93705e-14	8.25866e-12	UP	5.56065	5.47496	796.792	1.92652e-13	3.4073e-11	UP	0.733085	5.47496	25.0557	0.000211738	0.00211856	UP
Eps8	5.16598	5.68906	1010.79	4.05544e-14	8.4092e-12	UP	1.431	5.68906	138.405	1.71929e-08	2.0844e-07	UP	-0.385914	5.68906	10.6126	0.0059453	0.0239618	NO
Spata13	-4.30017	6.21918	1008.87	4.10458e-14	8.41439e-12	DOWN	-2.26981	6.21918	322.504	7.78065e-11	2.64337e-09	DOWN	1.05582	6.21918	50.784	6.16358e-06	0.00020515	UP
Ocln	-4.94975	5.36029	1013.9	4.22754e-14	8.49649e-12	DOWN	-4.9155	5.36029	1009.11	4.36307e-14	1.33406e-11	DOWN	3.54921	5.36029	145.867	1.27726e-08	5.6551e-06	UP
Rbms3	6.15316	6.27388	1003	4.27799e-14	8.49649e-12	UP	1.34641	6.27388	89.6195	2.41731e-07	1.90679e-06	UP	-0.186992	6.27388	1.84145	0.196968	0.326741	NO
Jag2	6.33138	7.19847	1006.71	4.28881e-14	8.49649e-12	UP	6.0509	7.19847	981.968	5.06428e-14	1.4977e-11	UP	-0.148825	7.19847	1.03283	0.327329	0.471798	NO
Popdc2	7.43862	4.37068	994.399	4.33302e-14	8.49649e-12	UP	7.66323	4.37068	810.151	1.70674e-13	3.17419e-11	UP	0.0338133	4.37068	0.0676799	0.798651	0.87108	NO
Plpp3	5.28357	8.14761	996.512	4.45634e-14	8.64433e-12	UP	2.28575	8.14761	253.749	3.68347e-10	8.89742e-09	UP	-0.651031	8.14761	22.9761	0.00031338	0.00277126	DOWN
Cav1	7.12107	9.36852	992.218	4.58671e-14	8.78474e-12	UP	1.80568	9.36852	107.281	8.20495e-08	7.69164e-07	UP	-0.794552	9.36852	22.214	0.000363377	0.00309359	DOWN
Col18a1	6.3838	7.79054	994.168	4.65926e-14	8.78474e-12	UP	6.06956	7.79054	966.843	5.61232e-14	1.58197e-11	UP	-0.687099	7.79054	20.8469	0.000479443	0.00376274	DOWN
Plch2	5.53393	7.27221	987.797	4.72718e-14	8.78474e-12	UP	2.34201	7.27221	264.046	2.84957e-10	7.29166e-09	UP	-0.907887	7.27221	44.3097	1.28054e-05	0.000326746	DOWN
Asb2	8.55595	5.03757	894.264	4.75051e-14	8.78474e-12	UP	7.87257	5.03757	663.746	3.66841e-13	5.38034e-11	UP	-1.09461	5.03757	58.9742	2.24975e-06	0.000108279	DOWN
Chst11	7.18367	5.61426	993.437	4.7722e-14	8.78474e-12	UP	6.83883	5.61426	921.097	7.90186e-14	1.92634e-11	UP	0.799507	5.61426	29.4271	0.000101295	0.00126374	UP
Perp	4.20179	8.41747	975.426	5.14083e-14	9.33097e-12	UP	2.29759	8.41747	346.182	4.8994e-11	1.86467e-09	UP	-0.286541	8.41747	6.04113	0.0281284	0.0758179	NO
Igfbp3	7.54986	7.89851	1041.41	5.17238e-14	9.33097e-12	UP	7.74915	7.89851	1166.11	2.46035e-14	1.06262e-11	UP	0.872423	7.89851	28.8558	0.000117927	0.00139046	UP
Kirrel	7.81868	6.92851	1067.45	5.71795e-14	1.0213e-11	UP	4.00164	6.92851	506.527	7.04795e-12	4.41476e-10	UP	0.100678	6.92851	0.428177	0.524176	0.656401	NO
Ackr3	5.07062	7.48683	952.954	6.00794e-14	1.06258e-11	UP	2.91268	7.48683	395.613	2.04445e-11	9.57972e-10	UP	-0.620909	7.48683	21.8063	0.000393861	0.00327733	DOWN
Bdnf	7.21088	5.64147	945.573	6.1135e-14	1.07075e-11	UP	2.2624	5.64147	230.34	6.7258e-10	1.45833e-08	UP	-0.750017	5.64147	28.9188	0.000108672	0.00132016	DOWN
Pcdh7	7.73977	5.94125	994.071	6.22977e-14	1.08063e-11	UP	7.9597	5.94125	928.698	9.75541e-14	2.17139e-11	UP	-0.395775	5.94125	7.12205	0.018948	0.0561745	NO
Zfp365	9.1108	4.18392	701.538	6.34445e-14	1.08275e-11	UP	6.8875	4.18392	710.901	5.76001e-14	1.59862e-11	UP	-0.779978	4.18392	29.1317	7.63679e-05	0.0010571	DOWN
Bglap3	-4.21089	5.20894	944.881	6.36207e-14	1.08275e-11	DOWN	-4.67659	5.20894	1051.95	3.10355e-14	1.1182e-11	DOWN	-0.813271	5.20894	32.7467	5.99375e-05	0.000899489	DOWN
Apol10b	5.31029	3.87575	944.979	6.47352e-14	1.08789e-11	UP	4.1514	3.87575	398.076	1.99032e-11	9.3993e-10	UP	0.291612	3.87575	6.22684	0.0261988	0.0719809	NO
Abca3	-3.44282	6.19207	940.796	6.54666e-14	1.08789e-11	DOWN	-2.48706	6.19207	563.877	1.97507e-12	1.71844e-10	DOWN	-0.292814	6.19207	6.47506	0.0238304	0.0668691	NO
Nlgn2	3.36874	6.60969	940.222	6.57316e-14	1.08789e-11	UP	1.90101	6.60969	352.223	4.3759e-11	1.71985e-09	UP	0.269326	6.60969	7.65513	0.015519	0.0485878	NO
Hmcn1	7.61252	5.90843	938.026	7.23766e-14	1.18698e-11	UP	6.7132	5.90843	1195.27	1.4379e-14	8.10617e-12	UP	-1.56902	5.90843	129.669	2.66927e-08	9.2603e-06	DOWN
Ptn	5.15054	8.57609	919.926	7.60686e-14	1.22776e-11	UP	-3.22106	8.57609	523.459	3.23171e-12	2.50201e-10	DOWN	-0.388242	8.57609	8.82076	0.0104451	0.0363271	NO
Tpst1	5.12371	5.18671	919.9	7.66892e-14	1.22776e-11	UP	3.97122	5.18671	706.625	4.44843e-13	6.11237e-11	UP	-0.665224	5.18671	30.2371	8.84139e-05	0.00116247	DOWN
Vsir	7.87688	4.84733	928.205	7.70412e-14	1.22776e-11	UP	2.44387	4.84733	270.176	2.5749e-10	6.72232e-09	UP	-0.0820105	4.84733	0.361807	0.55747	0.685346	NO
Tgfbr3	4.02632	8.18296	917.165	7.75854e-14	1.22776e-11	UP	4.64638	8.18296	1137.9	1.8335e-14	9.72835e-12	UP	-0.545269	8.18296	22.1124	0.000370705	0.00313821	NO
Dysf	5.92618	5.11894	916.58	7.84493e-14	1.23063e-11	UP	2.27797	5.11894	236.326	5.84777e-10	1.2944e-08	UP	-0.98172	5.11894	58.2838	2.89207e-06	0.000126268	DOWN
Ncam1	6.56324	3.94805	675.467	7.92259e-14	1.2321e-11	UP	2.01326	3.94805	64.5545	8.5307e-07	5.54372e-06	UP	0.164571	3.94805	1.19034	0.292586	0.435751	NO
Gm15230	11.9237	3.04358	600.603	8.11471e-14	1.2335e-11	UP	7.80291	3.04358	408.912	1.46577e-12	1.3815e-10	UP	0.267326	3.04358	3.06039	0.0999892	0.197439	NO
Tmprss4	-5.33171	5.29851	670.911	8.12599e-14	1.2335e-11	DOWN	-7.79851	5.29851	372.615	5.78901e-12	3.82541e-10	DOWN	1.03888	5.29851	10.2498	0.00597861	0.0240746	UP
Rcn3	7.19856	5.84477	940.191	8.14988e-14	1.2335e-11	UP	6.76423	5.84477	956.348	7.28047e-14	1.80079e-11	UP	0.283358	5.84477	3.61343	0.0790143	0.165669	NO
Zfp750	-5.23943	5.11843	909.513	8.2462e-14	1.2335e-11	DOWN	-4.70008	5.11843	681.705	5.631e-13	7.02467e-11	DOWN	3.97756	5.11843	123.406	3.49802e-08	9.67732e-06	UP
Frem2	5.47432	4.43887	669.1	8.30603e-14	1.2335e-11	UP	2.44751	4.43887	212.622	3.11747e-10	7.85463e-09	UP	0.525345	4.43887	12.8483	0.00273142	0.0134605	NO
Plpp1	5.28902	4.96854	906.261	8.41535e-14	1.2335e-11	UP	3.29368	4.96854	503.94	4.158e-12	2.98846e-10	UP	0.354579	4.96854	7.96301	0.0139437	0.0449027	NO
P4ha1	4.27592	5.84016	905.298	8.46562e-14	1.2335e-11	UP	2.81073	5.84016	489.803	5.01284e-12	3.41251e-10	UP	0.0432156	5.84016	0.140241	0.713839	0.807782	NO
Lmx1b	3.96133	5.75599	905.094	8.47863e-14	1.2335e-11	UP	0.232459	5.75599	4.70166	0.0484749	0.0740776	NO	-0.596794	5.75599	31.2616	7.51771e-05	0.00104564	DOWN
Dsc3	7.08204	2.29141	509.51	8.6776e-14	1.25235e-11	UP	7.44597	2.29141	603.604	2.24351e-14	1.06262e-11	UP	0.576449	2.29141	15.9206	0.00100768	0.00646005	NO
Nsg1	9.36276	2.89308	597.222	8.77905e-14	1.25694e-11	UP	5.34504	2.89308	381.285	2.54907e-12	2.10942e-10	UP	0.4754	2.89308	9.98237	0.00627821	0.0249414	NO
Mark1	6.10858	5.2221	877.544	8.93147e-14	1.26869e-11	UP	5.27455	5.2221	718.485	3.4184e-13	5.05475e-11	UP	-0.28863	5.2221	4.38563	0.0554302	0.126694	NO
Phlda3	4.8595	5.5028	897.566	9.04066e-14	1.27417e-11	UP	2.82592	5.5028	401.142	1.87879e-11	9.05394e-10	UP	0.382021	5.5028	9.19214	0.00925778	0.0331304	NO
Zfp608	6.15185	4.68323	892.355	9.45842e-14	1.32271e-11	UP	2.43652	4.68323	290.1	1.56453e-10	4.59676e-09	UP	-0.544197	4.68323	18.3475	0.00081505	0.0055092	NO
Marveld2	-4.52711	4.5933	893.387	9.59825e-14	1.33194e-11	DOWN	-4.37119	4.5933	888.515	9.95467e-14	2.17139e-11	DOWN	2.6548	4.5933	94.808	1.75185e-07	2.39024e-05	UP
Lrp1	5.15891	8.04536	885.946	9.77865e-14	1.33808e-11	UP	4.11806	8.04536	660.575	6.91093e-13	8.07757e-11	UP	-0.97964	8.04536	48.5319	7.87798e-06	0.000239602	DOWN
Gjb6	-5.38449	4.86605	895.707	9.93321e-14	1.33808e-11	DOWN	-1.54569	4.86605	13.0147	0.00301475	0.00636169	DOWN	2.78957	4.86605	82.2515	4.13657e-07	4.12908e-05	UP
Palm	5.70815	4.34618	892.662	9.96254e-14	1.33808e-11	UP	3.8784	4.34618	688.713	5.58231e-13	7.02467e-11	UP	-0.56584	4.34618	22.8854	0.000321627	0.00282343	NO
Gja1	4.87103	8.05286	883.221	9.98278e-14	1.33808e-11	UP	4.28034	8.05286	740.005	3.24759e-13	4.84476e-11	UP	0.194313	8.05286	2.0407	0.175792	0.299773	NO
Loxl3	5.30383	4.31764	885.445	1.00133e-13	1.33808e-11	UP	5.08245	4.31764	821.415	1.65168e-13	3.11694e-11	UP	0.66937	4.31764	28.7496	0.000112675	0.00135601	UP
Sema6d	5.70953	6.10059	876.794	1.05529e-13	1.39925e-11	UP	4.56836	6.10059	696.886	4.87326e-13	6.51212e-11	UP	-0.201045	6.10059	2.04196	0.175675	0.299646	NO
Rbpms	5.80546	8.69477	874.989	1.06263e-13	1.39925e-11	UP	3.48825	8.69477	406.514	1.71046e-11	8.4078e-10	UP	-0.634807	8.69477	16.6079	0.00121109	0.0073761	DOWN
Cldn3	-4.81945	6.88276	871.73	1.08989e-13	1.42475e-11	DOWN	-4.54283	6.88276	788.499	2.12852e-13	3.69217e-11	DOWN	2.32599	6.88276	151.539	9.7724e-09	4.77414e-06	UP
Dact3	7.56471	4.95812	883.62	1.10158e-13	1.42967e-11	UP	5.96563	4.95812	530.2	3.23673e-12	2.50201e-10	UP	-0.149285	4.95812	1.03431	0.327052	0.471548	NO
Hid1	-3.91294	6.53026	869.116	1.11155e-13	1.43231e-11	DOWN	-2.57804	6.53026	439.371	1.02606e-11	5.87813e-10	DOWN	0.546381	6.53026	14.1611	0.00221373	0.0115022	NO
Cyria	6.55476	5.48	872.513	1.14627e-13	1.46658e-11	UP	2.10053	5.48	174.555	4.14358e-09	6.46069e-08	UP	-0.795699	5.48	31.1873	7.6777e-05	0.0010581	DOWN
Smtn	5.66728	8.80773	858.952	1.20221e-13	1.52731e-11	UP	3.70032	8.80773	450.256	8.73269e-12	5.18216e-10	UP	-0.546027	8.80773	12.3949	0.00355193	0.0163212	NO
Htra1	6.72743	6.36395	961.499	1.24594e-13	1.57181e-11	UP	4.12234	6.36395	449.208	1.64545e-11	8.19618e-10	UP	0.438453	6.36395	8.1772	0.0133414	0.0434908	NO
Npr2	5.25902	5.565	848.029	1.31433e-13	1.64656e-11	UP	2.37994	5.565	274.138	2.24096e-10	5.97148e-09	UP	-0.258747	5.565	3.8239	0.071482	0.153406	NO
Sez6l	9.14799	3.94056	583.766	1.32648e-13	1.65032e-11	UP	10.3984	3.94056	314.786	1.27942e-11	6.84889e-10	UP	-0.8404	3.94056	27.863	8.68772e-05	0.0011465	DOWN
Gfra1	8.38327	3.14175	607.773	1.38266e-13	1.70843e-11	UP	8.02104	3.14175	877.14	9.21038e-15	6.86049e-12	UP	2.27351	3.14175	185.52	7.1653e-10	9.94323e-07	UP
Pkp2	-4.74928	4.99505	846.051	1.41259e-13	1.73355e-11	DOWN	-4.94405	4.99505	807.697	1.92329e-13	3.4073e-11	DOWN	3.43256	4.99505	121.224	4.00202e-08	1.00736e-05	UP
Cavin1	4.454	8.15672	828.925	1.52458e-13	1.85834e-11	UP	2.92496	8.15672	423.683	1.30339e-11	6.93606e-10	UP	-1.14146	8.15672	74.5358	7.1243e-07	5.62681e-05	DOWN
Sobp	8.8146	5.02403	761.5	1.62921e-13	1.97255e-11	UP	8.51209	5.02403	698.516	2.93321e-13	4.64168e-11	UP	-0.386739	5.02403	5.90798	0.029258	0.0782136	NO
Spint1	-3.94733	6.45784	817.426	1.67321e-13	2.01231e-11	DOWN	-2.45967	6.45784	372.316	3.04376e-11	1.30044e-09	DOWN	0.746484	6.45784	27.6008	0.000136104	0.00154616	UP
Cel	-5.27204	9.25887	813.317	1.73069e-13	2.05081e-11	DOWN	-4.68551	9.25887	561.462	2.0323e-12	1.7542e-10	DOWN	-0.15738	9.25887	0.856203	0.370997	0.515186	NO
Ctnnd2	6.04126	5.00106	614.048	1.75014e-13	2.05081e-11	UP	1.68469	5.00106	97.1736	6.66239e-08	6.47224e-07	UP	0.117865	5.00106	0.534353	0.47617	0.613623	NO
Rasa3	6.23565	5.88198	828.077	1.75923e-13	2.05081e-11	UP	4.46872	5.88198	577.227	1.91036e-12	1.68111e-10	UP	-0.585247	5.88198	15.6246	0.00155077	0.00882798	DOWN
Serpinh1	3.62221	8.40029	811.207	1.76054e-13	2.05081e-11	UP	2.71572	8.40029	496.914	4.55708e-12	3.16498e-10	UP	0.280415	8.40029	6.08178	0.0276893	0.0750023	NO
Vcan	6.23554	6.42225	867.344	1.76206e-13	2.05081e-11	UP	7.10643	6.42225	1078.88	4.21759e-14	1.31182e-11	UP	0.482699	6.42225	10.1749	0.00694505	0.0268666	NO
Cacna1c	3.87403	5.73838	802.102	1.89944e-13	2.19333e-11	UP	4.80729	5.73838	1089.68	2.45229e-14	1.06262e-11	UP	-0.426506	5.73838	14.1141	0.00224085	0.011593	NO
Ehd2	6.01747	8.18148	827.952	1.90883e-13	2.19333e-11	UP	2.1302	8.18148	155.595	9.27109e-09	1.25658e-07	UP	-1.00562	8.18148	38.2858	2.86187e-05	0.000547489	DOWN
Clcn3	-4.07184	6.28055	800.473	1.92438e-13	2.1972e-11	DOWN	-2.91706	6.28055	457.681	7.84135e-12	4.7629e-10	DOWN	0.207731	6.28055	1.88227	0.192374	0.320971	NO
Slc5a1	-4.99822	4.79944	803.689	1.98056e-13	2.24713e-11	DOWN	-5.07421	4.79944	637.301	9.23577e-13	9.80078e-11	DOWN	3.07375	4.79944	73.0738	8.14048e-07	6.04339e-05	UP
Spns2	-4.35402	7.04866	790.24	2.09653e-13	2.35279e-11	DOWN	-3.37667	7.04866	526.222	3.12061e-12	2.44764e-10	DOWN	1.4001	7.04866	73.5565	7.69111e-07	5.91754e-05	UP
Kcnq5	8.48251	4.79563	634.312	2.09994e-13	2.35279e-11	UP	8.74957	4.79563	756.339	5.98765e-14	1.6122e-11	UP	-1.31726	4.79563	70.4164	5.94679e-07	5.08437e-05	DOWN
Kcnk6	-4.23092	5.90172	789.069	2.12035e-13	2.35279e-11	DOWN	-0.280202	5.90172	2.15571	0.16488	0.21716	NO	0.12514	5.90172	0.467122	0.505839	0.640015	NO
Cers6	5.10629	4.23807	789.399	2.12586e-13	2.35279e-11	UP	1.06622	4.23807	70.5782	9.78373e-07	6.21571e-06	UP	-0.0638922	4.23807	0.275165	0.608369	0.726003	NO
Cotl1	4.25777	8.24192	787.019	2.15409e-13	2.3695e-11	UP	2.98995	8.24192	440.253	1.01243e-11	5.83521e-10	UP	0.73631	8.24192	31.1565	7.64115e-05	0.0010571	UP
Nectin3	4.9216	4.85334	784.388	2.23578e-13	2.4237e-11	UP	4.17444	4.85334	690.495	5.22179e-13	6.87599e-11	UP	0.216863	4.85334	2.84549	0.11453	0.218129	NO
Sdk2	7.88283	6.06788	905.977	2.23827e-13	2.4237e-11	UP	8.04519	6.06788	907.211	2.21888e-13	3.69476e-11	UP	-0.593254	6.06788	14.5148	0.00217881	0.0113732	DOWN
Tmem200a	7.77701	4.28222	668.62	2.24367e-13	2.4237e-11	UP	8.76683	4.28222	860.476	3.83852e-14	1.23655e-11	UP	-0.362012	4.28222	5.96203	0.0282323	0.0760393	NO
Cd55	-4.611	5.00285	780.322	2.28256e-13	2.45104e-11	DOWN	-3.53035	5.00285	541.025	2.59933e-12	2.14062e-10	DOWN	0.421162	5.00285	4.13291	0.0621408	0.138304	NO
Rai2	5.60956	5.07785	779.195	2.31578e-13	2.472e-11	UP	5.23137	5.07785	889.471	9.57919e-14	2.16011e-11	UP	-1.15436	5.07785	78.5965	5.24272e-07	4.67658e-05	DOWN
6530402F18Rik	7.43416	3.12603	664.53	2.33693e-13	2.47989e-11	UP	6.59834	3.12603	567.944	6.98504e-13	8.07757e-11	UP	-0.373955	3.12603	7.99787	0.0132353	0.0432544	NO
Myh11	8.68664	11.9801	776.703	2.41493e-13	2.54768e-11	UP	8.18184	11.9801	702.736	4.69828e-13	6.32514e-11	UP	-0.420844	11.9801	3.62759	0.0783127	0.164581	NO
Ppp1r14a	8.00527	4.41857	743.278	2.4677e-13	2.58822e-11	UP	4.79879	4.41857	252.659	3.21083e-10	8.01153e-09	UP	-0.149076	4.41857	0.927656	0.352163	0.49668	NO
Unc13b	-4.30102	5.6139	769.19	2.51097e-13	2.60518e-11	DOWN	-3.16996	5.6139	495.93	4.61935e-12	3.18065e-10	DOWN	0.771841	5.6139	17.2029	0.00105432	0.00667837	UP
Lmtk3	6.22762	4.3478	771.355	2.51275e-13	2.60518e-11	UP	3.10232	4.3478	363.378	3.62403e-11	1.48924e-09	UP	-0.0607016	4.3478	0.197755	0.663569	0.769034	NO
Dock8	-4.54287	5.85853	767.498	2.54788e-13	2.6265e-11	DOWN	-4.05059	5.85853	629.004	9.57114e-13	9.95298e-11	DOWN	0.979231	5.85853	26.5975	0.000161709	0.0017458	UP
Doc2b	-4.21976	5.04225	763.957	2.63395e-13	2.6998e-11	DOWN	-0.82571	5.04225	30.1793	8.91566e-05	0.000299668	DOWN	1.89914	5.04225	74.8361	6.9666e-07	5.53645e-05	UP
Fmod	8.7876	8.49445	1007.11	2.72736e-13	2.77071e-11	UP	8.43835	8.49445	705.03	2.43723e-12	2.03554e-10	UP	1.04674	8.49445	31.047	0.000105949	0.00129845	UP
Rab11fip1	-3.33657	6.42012	758.927	2.74459e-13	2.77071e-11	DOWN	-3.11628	6.42012	680.967	5.64621e-13	7.02467e-11	DOWN	1.32144	6.42012	108.145	7.81518e-08	1.58411e-05	UP
Acta2	8.73124	12.5999	758.73	2.74921e-13	2.77071e-11	UP	8.51098	12.5999	720.964	3.86231e-13	5.61903e-11	UP	-0.136912	12.5999	0.370633	0.552734	0.681846	NO
Gm2a	-3.26773	8.15123	757.917	2.76882e-13	2.77498e-11	DOWN	-1.43756	8.15123	163.175	6.14391e-09	8.86689e-08	DOWN	-0.745801	8.15123	44.0503	1.32076e-05	0.000332309	DOWN
Cdh10	10.8716	2.16059	527.731	2.8257e-13	2.81633e-11	UP	7.31125	2.16059	437.082	1.14531e-12	1.14151e-10	UP	0.243737	2.16059	2.87703	0.110102	0.211956	NO
Evc	6.35172	4.48297	758.193	2.96778e-13	2.93636e-11	UP	1.99371	4.48297	180.834	3.34845e-09	5.43771e-08	UP	-0.512427	4.48297	14.2537	0.00217353	0.0113522	NO
Tagln	7.89258	3.16575	477.948	2.97868e-13	2.93636e-11	UP	5.50627	3.16575	338.029	4.18934e-12	2.99904e-10	UP	-0.403946	3.16575	6.4903	0.0216318	0.0621371	NO
St14	-3.99023	8.03304	748.868	2.99944e-13	2.94075e-11	DOWN	-2.34949	8.03304	304.899	1.12106e-10	3.52946e-09	DOWN	0.834378	8.03304	35.6293	3.9412e-05	0.000674027	UP
Gpr3	3.36963	5.72514	745.443	3.09356e-13	3.01664e-11	UP	2.96317	5.72514	623.197	1.01776e-12	1.03148e-10	UP	1.16455	5.72514	112.096	6.28463e-08	1.32642e-05	UP
Plod2	4.81091	4.17	750.06	3.12865e-13	3.03445e-11	UP	4.76555	4.17	819.112	1.74212e-13	3.20692e-11	UP	0.162529	4.17	1.74627	0.208287	0.339677	NO
Ptpn18	-4.78422	4.88916	741.321	3.24043e-13	3.12607e-11	DOWN	-4.55067	4.88916	652.196	7.59323e-13	8.72496e-11	DOWN	1.72252	4.88916	36.3429	3.57377e-05	0.000633309	UP
Tspoap1_1	6.58433	3.99795	729.641	3.26634e-13	3.1343e-11	UP	5.31826	3.99795	672.59	5.62656e-13	7.02467e-11	UP	-0.570617	3.99795	18.3347	0.000808765	0.00547794	NO
Gas1	7.19729	7.79715	888.011	3.29205e-13	3.14225e-11	UP	5.64368	7.79715	651.822	2.31072e-12	1.95706e-10	UP	-0.793383	7.79715	21.648	0.000470746	0.00371504	DOWN
Slc43a3	5.27906	6.22218	760.16	3.35531e-13	3.18577e-11	UP	1.9934	6.22218	158.486	8.27026e-09	1.14577e-07	UP	-0.0201627	6.22218	0.0186637	0.893365	0.935573	NO
Cttnbp2	6.76275	4.56253	746.505	3.44464e-13	3.25347e-11	UP	6.11607	4.56253	693.784	5.59343e-13	7.02467e-11	UP	-0.875742	4.56253	38.9911	2.55654e-05	0.000506258	DOWN
Gpd1	-4.83715	7.10043	730.067	3.64711e-13	3.41695e-11	DOWN	-3.80469	7.10043	412.128	1.59699e-11	8.0027e-10	DOWN	0.311359	7.10043	2.72847	0.121586	0.228099	NO
Pknox2	6.81243	4.18011	734.622	3.6556e-13	3.41695e-11	UP	4.20828	4.18011	504.801	4.36869e-12	3.07856e-10	UP	-0.226196	4.18011	2.61803	0.128774	0.237801	NO
Moxd1	6.92541	6.36404	873.579	3.75039e-13	3.48748e-11	UP	8.72007	6.36404	1035.01	1.28563e-13	2.60593e-11	UP	0.431282	6.36404	7.3147	0.0182573	0.0545751	NO
Golm2	3.22346	5.47512	723.426	3.77644e-13	3.49369e-11	UP	0.775916	5.47512	55.3112	3.86004e-06	1.9873e-05	UP	0.118282	5.47512	1.30931	0.27234	0.412512	NO
Ppp1r9a	-4.82565	4.07488	689.918	3.80233e-13	3.4997e-11	DOWN	-4.83141	4.07488	602.055	9.52287e-13	9.95298e-11	DOWN	3.94231	4.07488	81.4868	3.76897e-07	3.93018e-05	UP
Hgf	8.44151	4.44997	717.942	3.89049e-13	3.56266e-11	UP	6.69007	4.44997	580.891	1.5908e-12	1.45676e-10	UP	0.738315	4.44997	20.4602	0.000516296	0.00397016	UP
Fjx1	4.21568	4.71502	715.624	4.06962e-13	3.70788e-11	UP	3.89837	4.71502	540.815	2.61051e-12	2.14062e-10	UP	0.776851	4.71502	37.1732	3.18323e-05	0.000588979	UP
Palld	5.4019	9.31493	713.158	4.15294e-13	3.76478e-11	UP	4.24613	9.31493	499.209	4.42081e-12	3.10316e-10	UP	-0.883926	9.31493	28.3585	0.000119842	0.00140569	DOWN
Aoc3	6.79811	6.85168	856.065	4.18744e-13	3.77707e-11	UP	5.57175	6.85168	630.335	2.87657e-12	2.29617e-10	UP	-0.771796	6.85168	22.7481	0.000382565	0.00321502	DOWN
Timp3	5.76303	8.42109	747.588	4.24234e-13	3.80755e-11	UP	3.89234	8.42109	428.157	1.60616e-11	8.02637e-10	UP	-0.127235	8.42109	0.586112	0.457269	0.596423	NO
Arhgap20	7.4814	3.89595	596.77	4.27674e-13	3.81943e-11	UP	5.96501	3.89595	443.149	3.42564e-12	2.58571e-10	UP	-0.857926	3.89595	32.8243	4.73605e-05	0.000766951	DOWN
Arhgef9	6.11905	4.00208	714.076	4.30791e-13	3.82465e-11	UP	3.71851	4.00208	329.639	6.98166e-11	2.43538e-09	UP	-0.234978	4.00208	2.88686	0.112194	0.214882	NO
Nbl1	5.16914	5.31966	709.07	4.32499e-13	3.82465e-11	UP	2.51957	5.31966	257.163	3.38459e-10	8.36411e-09	UP	-0.180329	5.31966	1.61454	0.225249	0.359442	NO
Pgf	6.95062	5.0193	727.407	4.39733e-13	3.86965e-11	UP	3.88468	5.0193	379.401	3.12881e-11	1.32187e-09	UP	0.135861	5.0193	0.735254	0.406236	0.549733	NO
Sparc	6.57498	10.847	705.171	4.47549e-13	3.90241e-11	UP	6.17998	10.847	642.926	8.2721e-13	9.22499e-11	UP	0.0714069	10.847	0.137267	0.716743	0.809899	NO
Gem	3.65063	8.30634	705.116	4.47782e-13	3.90241e-11	UP	1.79529	8.30634	202.889	1.54659e-09	2.91846e-08	UP	-0.505294	8.30634	17.0878	0.00108268	0.00680636	NO
Nipal4	7.28239	4.20748	919.519	4.55615e-13	3.95158e-11	UP	6.57824	4.20748	616.919	5.29308e-12	3.54971e-10	UP	0.434914	4.20748	10.1572	0.00747732	0.0283563	NO
Ralgps2	4.8747	4.80331	702.46	4.60676e-13	3.95787e-11	UP	2.89648	4.80331	387.569	2.34556e-11	1.05785e-09	UP	-0.00506658	4.80331	0.00147345	0.96994	0.986176	NO
Nt5e	5.30502	5.77688	705.085	4.60728e-13	3.95787e-11	UP	4.49916	5.77688	630.612	9.66528e-13	9.95298e-11	UP	-0.819238	5.77688	31.8176	6.93534e-05	0.000997019	DOWN
Pcsk5	4.09372	4.68833	699.055	4.75214e-13	4.06297e-11	UP	3.09441	4.68833	442.777	9.76724e-12	5.72081e-10	UP	0.837234	4.68833	44.3223	1.27915e-05	0.000326746	UP
Pnck	6.77841	5.06002	731.594	5.01293e-13	4.25024e-11	UP	1.87129	5.06002	83.7552	4.12882e-07	3.00217e-06	UP	0.093247	5.06002	0.337507	0.570976	0.696256	NO
Eya1	8.18287	3.19712	363.137	5.01829e-13	4.25024e-11	UP	7.73413	3.19712	370.901	4.21402e-13	5.98589e-11	UP	-0.744123	3.19712	17.9451	0.000540639	0.00410312	DOWN
Stim1	3.23384	6.45552	685.553	5.39963e-13	4.55184e-11	UP	1.72782	6.45552	236.248	5.83587e-10	1.2944e-08	UP	-0.094703	6.45552	0.756856	0.39947	0.54298	NO
Rhov	-4.55277	5.42259	685.069	5.44873e-13	4.56936e-11	DOWN	-5.15269	5.42259	994.211	4.54763e-14	1.36732e-11	DOWN	3.59856	5.42259	94.7239	1.73921e-07	2.39024e-05	UP
Zcchc24	5.04601	5.23576	684.366	5.47107e-13	4.56936e-11	UP	1.5423	5.23576	116.274	5.03052e-08	5.14168e-07	UP	-0.344067	5.23576	6.19837	0.0264749	0.0725627	NO
Ntrk3	8.25643	7.81838	933.468	5.50163e-13	4.5737e-11	UP	5.50046	7.81838	493.61	2.60499e-11	1.14063e-09	UP	-0.135133	7.81838	0.565626	0.466133	0.604625	NO
Lama1	4.12059	8.64559	681.571	5.6126e-13	4.64455e-11	UP	4.823	8.64559	842.488	1.36779e-13	2.74165e-11	UP	-0.169404	8.64559	1.51512	0.239306	0.375497	NO
Asph	3.48159	7.27135	680.095	5.6941e-13	4.69048e-11	UP	2.67729	7.27135	438.075	1.04603e-11	5.95278e-10	UP	-0.177165	7.27135	2.23287	0.158031	0.276758	NO
Dipk2a	3.46538	5.61136	673.624	6.06919e-13	4.97674e-11	UP	2.7233	5.61136	461.576	7.41559e-12	4.55025e-10	UP	-0.198114	5.61136	3.01798	0.105019	0.204882	NO
Ogfrl1	-3.99068	6.85507	672.83	6.11555e-13	4.99206e-11	DOWN	-3.07484	6.85507	416.315	1.46246e-11	7.56733e-10	DOWN	0.106995	6.85507	0.527521	0.480015	0.617005	NO
Col7a1	7.29136	8.64633	829.977	6.23501e-13	5.02893e-11	UP	6.82835	8.64633	773.687	9.66717e-13	9.95298e-11	UP	0.296514	8.64633	2.5972	0.131666	0.241952	NO
Slc8b1	-4.02645	4.55549	670.838	6.24003e-13	5.02893e-11	DOWN	-3.10793	4.55549	416.016	1.46992e-11	7.56733e-10	DOWN	-0.243648	4.55549	1.97073	0.182882	0.308884	NO
Cldn7	-4.81059	5.2506	676.391	6.24434e-13	5.02893e-11	DOWN	-4.76015	5.2506	638.899	9.11159e-13	9.76427e-11	DOWN	3.55639	5.2506	102.931	1.08019e-07	1.90363e-05	UP
Dnajb5	3.77611	5.35654	669.773	6.30609e-13	5.05551e-11	UP	1.85073	5.35654	208.614	1.29535e-09	2.50999e-08	UP	-0.984643	5.35654	68.8261	1.12781e-06	7.28927e-05	DOWN
C130021I20Rik	3.71124	5.34998	669.331	6.33339e-13	5.05551e-11	UP	-1.06802	5.34998	84.1573	3.50392e-07	2.62413e-06	DOWN	-0.381204	5.34998	10.898	0.00545892	0.0224632	NO
Eva1a	7.42774	2.11948	445.177	6.46358e-13	5.13106e-11	UP	4.16094	2.11948	292.447	1.52009e-11	7.75464e-10	UP	0.0123255	2.11948	0.00703779	0.934207	0.961715	NO
Hip1	4.55236	4.91404	667.035	6.48493e-13	5.13106e-11	UP	2.68571	4.91404	334.374	6.15109e-11	2.22376e-09	UP	-0.608093	4.91404	21.8215	0.000392723	0.00326937	DOWN
Trp63	7.45413	7.26856	860.696	6.57468e-13	5.17935e-11	UP	8.39323	7.26856	979.507	2.95907e-13	4.64188e-11	UP	-0.586474	7.26856	11.9315	0.00450508	0.0194569	DOWN
Tril	8.39338	4.10621	615.365	6.68749e-13	5.24532e-11	UP	6.07191	4.10621	510.52	2.37604e-12	2.00298e-10	UP	-0.401651	4.10621	6.51908	0.0230819	0.0653377	NO
Pdlim7	3.45564	7.52644	659.677	6.97428e-13	5.428e-11	UP	2.84529	7.52644	478.221	5.87038e-12	3.85589e-10	UP	0.0305602	7.52644	0.0646726	0.803078	0.874375	NO
Ston2	3.91903	6.60351	659.504	6.98592e-13	5.428e-11	UP	2.84036	6.60351	396.063	2.02939e-11	9.5339e-10	UP	-0.161038	6.60351	1.52734	0.237518	0.373339	NO
Barx2	-4.3384	4.53594	659.032	7.02165e-13	5.428e-11	DOWN	-3.00656	4.53594	347.096	4.81748e-11	1.84235e-09	DOWN	-2.00057	4.53594	134.534	2.04943e-08	7.95381e-06	DOWN
Elf5	-5.10743	8.42462	671.264	7.04076e-13	5.428e-11	DOWN	-5.46517	8.42462	639.371	9.71022e-13	9.95298e-11	DOWN	1.11513	8.42462	35.0351	4.39772e-05	0.000727842	UP
Rab27a	5.94811	5.67647	727.449	7.11267e-13	5.46011e-11	UP	3.4772	5.67647	348.257	7.91961e-11	2.67546e-09	UP	-0.0195034	5.67647	0.0155771	0.902568	0.942265	NO
Slc28a3	-5.18836	8.84641	659.841	7.42414e-13	5.67506e-11	DOWN	-6.02899	8.84641	779.993	2.44724e-13	3.97731e-11	DOWN	1.65717	8.84641	67.0158	1.34211e-06	8.23525e-05	UP
Kank4	3.24836	6.19728	652.247	7.52054e-13	5.7245e-11	UP	2.38681	6.19728	377.242	2.7932e-11	1.21128e-09	UP	0.281311	6.19728	6.16181	0.0268483	0.073352	NO
Btn1a1	-5.2299	10.157	650.504	7.65319e-13	5.80099e-11	DOWN	-5.33841	10.157	636.7	8.82487e-13	9.68907e-11	DOWN	0.76049	10.157	16.9799	0.00111013	0.00693685	UP
Fkbp11	-3.63834	6.88244	649.281	7.75039e-13	5.83384e-11	DOWN	-0.749559	6.88244	30.9933	7.83825e-05	0.000267908	DOWN	0.649618	6.88244	17.8279	0.000914192	0.00598188	UP
Spon2	7.67116	7.64179	896.85	7.7612e-13	5.83384e-11	UP	6.99809	7.64179	677.053	4.24007e-12	3.02335e-10	UP	0.573785	7.64179	10.2751	0.00737254	0.0280935	NO
Rgs12	3.10573	4.90386	648.414	7.82771e-13	5.85942e-11	UP	2.36221	4.90386	474.336	6.2007e-12	4.05292e-10	UP	-0.0143362	4.90386	0.0195632	0.890823	0.933568	NO
Tpm1	4.74784	10.2361	645.669	8.04153e-13	5.9946e-11	UP	3.25135	10.2361	349.184	4.63059e-11	1.78877e-09	UP	-0.225665	10.2361	2.01478	0.178378	0.30315	NO
Fbn1	7.18636	7.2929	851.158	8.17937e-13	6.07225e-11	UP	5.3885	7.2929	608.013	6.38578e-12	4.14387e-10	UP	0.0332124	7.2929	0.037387	0.849807	0.906059	NO
Nhsl2	6.13515	5.61354	676.319	8.26234e-13	6.10872e-11	UP	3.90677	5.61354	424.02	1.72557e-11	8.45903e-10	UP	-1.25751	5.61354	65.264	1.7054e-06	9.40841e-05	DOWN
Lmo1	5.24708	3.99345	649.53	8.30547e-13	6.11554e-11	UP	6.05993	3.99345	1157.73	1.77874e-14	9.72375e-12	UP	0.474728	3.99345	13.3886	0.00272562	0.0134382	NO
Dzip1l	5.49177	3.81253	643.103	8.44759e-13	6.19177e-11	UP	1.38723	3.81253	92.4542	2.02579e-07	1.64248e-06	UP	-0.523091	3.81253	15.9493	0.00141994	0.00825061	NO
Man2a2	2.69231	6.87223	640.314	8.49885e-13	6.19177e-11	UP	2.10662	6.87223	425.629	1.26443e-11	6.78879e-10	UP	-0.153639	6.87223	2.48304	0.138141	0.250722	NO
Tspan2	3.32076	6.42804	640.171	8.51197e-13	6.19177e-11	UP	2.55629	6.42804	403.763	1.78832e-11	8.74288e-10	UP	-0.847532	6.42804	53.7161	4.53504e-06	0.000168522	DOWN
Hspa2	3.42984	6.51145	639.476	8.57503e-13	6.21259e-11	UP	2.94168	6.51145	552.775	2.25327e-12	1.9174e-10	UP	-0.757056	6.51145	42.2174	1.65133e-05	0.000384884	DOWN
Cadm4	-3.27936	4.69848	634.989	8.98958e-13	6.48688e-11	DOWN	-2.76535	4.69848	498.535	4.46272e-12	3.12045e-10	DOWN	1.20339	4.69848	55.1238	3.93362e-06	0.000152742	UP
Nhs	5.55822	3.70788	630.558	9.08897e-13	6.5248e-11	UP	1.52392	3.70788	98.939	1.31695e-07	1.13891e-06	UP	-0.200469	3.70788	2.18912	0.161829	0.281679	NO
Mir100hg	6.45963	3.16251	375.697	9.11446e-13	6.5248e-11	UP	8.42507	3.16251	365.09	1.14287e-12	1.14151e-10	UP	0.728294	3.16251	15.1524	0.00123348	0.00747464	UP
Slc39a4	-4.40664	4.28502	632.317	9.27042e-13	6.61021e-11	DOWN	-0.104331	4.28502	0.384012	0.54575	0.609203	NO	2.13874	4.28502	71.2918	9.22357e-07	6.49974e-05	UP
Etv5	5.40149	5.9005	695.638	9.35312e-13	6.64292e-11	UP	2.67721	5.9005	239.715	8.21565e-10	1.72538e-08	UP	0.24703	5.9005	2.5634	0.133152	0.243768	NO
Pfkp	2.8209	7.38751	629.236	9.54352e-13	6.74807e-11	UP	1.9584	7.38751	327.819	6.99293e-11	2.43538e-09	UP	-0.284733	7.38751	7.56396	0.0160247	0.0497225	NO
Tns4	5.90135	6.67511	750.654	9.57597e-13	6.74807e-11	UP	1.16658	6.67511	50.1595	9.00803e-06	4.11196e-05	UP	-0.176851	6.67511	1.21879	0.289924	0.432894	NO
Dcbld2	3.63072	4.91848	628.549	9.61612e-13	6.74999e-11	UP	2.03807	4.91848	252.324	3.82047e-10	9.15292e-09	UP	-0.269883	4.91848	5.24819	0.0385752	0.0965853	NO
Etv1	7.14633	3.0616	430.716	9.66578e-13	6.75855e-11	UP	1.4921	3.0616	68.5855	4.38895e-07	3.16201e-06	UP	-0.508159	3.0616	10.5062	0.00528066	0.0219247	NO
Nucb2	-3.37068	6.62155	626.601	9.81357e-13	6.8354e-11	DOWN	-1.40974	6.62155	120	4.14436e-08	4.35435e-07	DOWN	0.245678	6.62155	3.20267	0.0958916	0.191468	NO
Lipa	-4.09706	8.08186	623.331	1.01594e-12	7.04713e-11	DOWN	-2.62518	8.08186	279.519	1.97073e-10	5.41951e-09	DOWN	0.490442	8.08186	10.4134	0.00631401	0.0250285	NO
Gm30354	7.61551	3.22473	529.338	1.01957e-12	7.04713e-11	UP	8.74209	3.22473	389.107	8.67691e-12	5.16605e-10	UP	0.271575	3.22473	2.85307	0.112835	0.21572	NO
Filip1	6.77193	3.83538	536.205	1.02899e-12	7.07117e-11	UP	4.99673	3.83538	387.071	9.82726e-12	5.73734e-10	UP	-0.950629	3.83538	39.0941	1.95111e-05	0.000429244	DOWN
Igfals	-4.83625	5.72303	633.6	1.03353e-12	7.07117e-11	DOWN	-4.03999	5.72303	331.938	7.1216e-11	2.47065e-09	DOWN	0.807354	5.72303	10.2051	0.00677535	0.026399	UP
Fabp3	-5.08117	8.97294	627.703	1.03481e-12	7.07117e-11	DOWN	-0.710131	8.97294	5.19904	0.0394187	0.0616643	NO	0.0351772	8.97294	0.0363327	0.851666	0.907279	NO
Elovl7	-4.13657	4.88943	621.227	1.04063e-12	7.08417e-11	DOWN	-2.82388	4.88943	332.671	6.36162e-11	2.27434e-09	DOWN	1.03988	4.88943	21.2681	0.000438794	0.00353071	UP
Gk	-3.37773	6.82679	620.599	1.04601e-12	7.08493e-11	DOWN	-1.45242	6.82679	123.37	3.49638e-08	3.76565e-07	DOWN	0.290997	6.82679	4.81264	0.0462417	0.110637	NO
Pdlim3	4.56253	8.13392	622.792	1.0486e-12	7.08493e-11	UP	1.53895	8.13392	92.5173	2.02042e-07	1.63887e-06	UP	-0.104559	8.13392	0.455275	0.511209	0.645361	NO
Nrg2	7.59786	4.95159	664.331	1.0713e-12	7.21129e-11	UP	6.58888	4.95159	424.587	1.93387e-11	9.25383e-10	UP	-0.609613	4.95159	13.5932	0.00266378	0.0131909	DOWN
Rapgef5	-3.4465	6.76204	616.94	1.08795e-12	7.29617e-11	DOWN	0.108099	6.76204	0.717545	0.411668	0.480742	NO	-0.124252	6.76204	0.800973	0.386431	0.529768	NO
Zfhx4	6.60795	4.35021	624.616	1.09722e-12	7.33103e-11	UP	3.92467	4.35021	511.382	4.10325e-12	2.96091e-10	UP	-0.933237	4.35021	43.1137	1.51243e-05	0.000364275	DOWN
Ttc41	-4.76232	9.35736	614.044	1.12264e-12	7.4732e-11	DOWN	-0.866079	9.35736	15.8947	0.00143576	0.00334078	DOWN	0.214936	9.35736	1.5363	0.236217	0.371749	NO
Vps37b	-3.44747	7.13037	613.504	1.12899e-12	7.48786e-11	DOWN	-2.20232	7.13037	278.502	2.01792e-10	5.49898e-09	DOWN	1.20409	7.13037	75.4983	6.61275e-07	5.34951e-05	UP
Actn1	2.96969	8.79045	612.49	1.14139e-12	7.54239e-11	UP	2.16726	8.79045	348.87	4.65792e-11	1.79549e-09	UP	0.191029	8.79045	2.9705	0.107533	0.208367	NO
Emp2	3.23615	6.87854	610.713	1.16394e-12	7.66332e-11	UP	1.288	6.87854	118.82	4.40346e-08	4.58387e-07	UP	-1.12496	6.87854	92.777	1.96545e-07	2.56933e-05	DOWN
Irx4	8.27098	5.78077	752.278	1.17296e-12	7.6946e-11	UP	8.10902	5.78077	877.057	4.50175e-13	6.11237e-11	UP	-0.430031	5.78077	6.75943	0.0223997	0.0638808	NO
Lamc1	3.34012	8.74084	605.528	1.23133e-12	8.04827e-11	UP	2.06558	8.74084	258.142	3.29699e-10	8.21516e-09	UP	0.0506845	8.74084	0.169488	0.687008	0.787891	NO
Cadps2	-3.30991	4.54837	604.85	1.24279e-12	8.09384e-11	DOWN	-3.59457	4.54837	786.935	2.15992e-13	3.69476e-11	DOWN	1.31385	4.54837	49.3573	7.19614e-06	0.000226955	UP
Dzip1	5.83993	4.73111	605.065	1.25148e-12	8.10642e-11	UP	2.43351	4.73111	195.667	1.96212e-09	3.57172e-08	UP	-0.164206	4.73111	1.12	0.308438	0.452928	NO
Eml1	4.49779	4.84581	604.806	1.25371e-12	8.10642e-11	UP	5.22082	4.84581	686.922	5.38458e-13	7.02467e-11	UP	-0.326926	4.84581	5.59838	0.0334894	0.0868303	NO
Bok	5.63776	4.05028	602.599	1.29096e-12	8.31746e-11	UP	2.74576	4.05028	249.863	4.113e-10	9.67386e-09	UP	0.13264	4.05028	0.816055	0.382134	0.525554	NO
Bspry	-4.73878	5.46307	618.669	1.30739e-12	8.39336e-11	DOWN	-4.52635	5.46307	465.088	8.47445e-12	5.06222e-10	DOWN	2.48674	5.46307	79.9397	5.12584e-07	4.6114e-05	UP
St3gal2	4.71403	4.41363	599.108	1.32939e-12	8.48313e-11	UP	4.07415	4.41363	523.549	3.2454e-12	2.50201e-10	UP	-1.03555	4.41363	60.8248	2.2778e-06	0.000108421	DOWN
Unc5b	3.317	5.4407	598.557	1.33078e-12	8.48313e-11	UP	2.15517	5.4407	302.524	1.18031e-10	3.66108e-09	UP	-0.749026	5.4407	42.4162	1.61149e-05	0.000379723	DOWN
Stap2	-3.07433	6.08093	598.052	1.33711e-12	8.49345e-11	DOWN	-1.73851	6.08093	217.192	1.00087e-09	2.02419e-08	DOWN	-0.287919	6.08093	5.35083	0.0369928	0.0935843	NO
Phyhip	7.18693	4.0634	553.584	1.35023e-12	8.53074e-11	UP	6.08224	4.0634	425.127	8.06385e-12	4.88121e-10	UP	-0.968184	4.0634	38.3501	2.41756e-05	0.000490583	DOWN
Enpp3	-4.41028	4.75741	597.301	1.35243e-12	8.53074e-11	DOWN	-3.34061	4.75741	433.076	1.13119e-11	6.29838e-10	DOWN	1.03	4.75741	14.9657	0.00180472	0.00984583	UP
Ttc39c	4.26215	4.8705	594.544	1.40023e-12	8.75217e-11	UP	2.77223	4.8705	311.174	9.87446e-11	3.20965e-09	UP	-0.320542	4.8705	5.62525	0.0331298	0.0860935	NO
Sspn_1	5.69012	4.25584	594.565	1.40262e-12	8.75217e-11	UP	1.76812	4.25584	116.164	5.07831e-08	5.18171e-07	UP	-0.345919	4.25584	5.528	0.0344457	0.0886701	NO
Cnp	2.88944	6.27215	593.573	1.40545e-12	8.75217e-11	UP	1.90815	6.27215	274.484	2.21696e-10	5.94265e-09	UP	-0.37303	6.27215	12.1324	0.0038222	0.0172295	NO
Arhgef38	-5.12226	4.32919	596.53	1.41358e-12	8.75217e-11	DOWN	-5.85599	4.32919	592.993	1.47033e-12	1.3815e-10	DOWN	2.95635	4.32919	44.6058	1.24848e-05	0.000320377	UP
Prlr	-5.45156	7.96064	622.079	1.41581e-12	8.75217e-11	DOWN	-6.61377	7.96064	998.859	6.3378e-14	1.65701e-11	DOWN	1.01837	7.96064	10.9591	0.0054655	0.0224757	UP
Cracdl	-4.75811	4.58015	593.312	1.42024e-12	8.75217e-11	DOWN	-5.64687	4.58015	667.426	6.50307e-13	7.76448e-11	DOWN	1.16359	4.58015	14.7451	0.00190834	0.0102674	UP
Itga1	5.55799	6.29935	696.827	1.4215e-12	8.75217e-11	UP	4.55778	6.29935	447.85	2.28943e-11	1.04034e-09	UP	-0.603156	6.29935	14.4555	0.00224394	0.0116057	DOWN
Ablim1	3.1068	5.22227	589.452	1.47244e-12	9.03497e-11	UP	0.473861	5.22227	19.8596	0.000586825	0.00153026	NO	-1.09962	5.22227	106.453	8.60022e-08	1.70492e-05	DOWN
Sort1	-3.54854	6.13143	588.296	1.49186e-12	9.12313e-11	DOWN	-3.97149	6.13143	783.075	2.22858e-13	3.69476e-11	DOWN	1.00504	6.13143	33.0215	5.75239e-05	0.000880179	UP
Wnt11	6.04987	5.27256	623.663	1.52171e-12	9.27422e-11	UP	5.12913	5.27256	637.121	1.32436e-12	1.27682e-10	UP	0.459737	5.27256	8.13233	0.0133817	0.043575	NO
Mocs1	-2.80226	6.29607	585.138	1.54544e-12	9.37853e-11	DOWN	-0.619889	6.29607	27.207	0.000145549	0.000456544	DOWN	-0.321939	6.29607	7.67415	0.0154158	0.0483654	NO
Ikzf4	2.90152	6.44769	584.916	1.54923e-12	9.37853e-11	UP	1.42639	6.44769	165.878	5.54072e-09	8.15956e-08	UP	-0.187805	6.44769	3.03663	0.104051	0.203455	NO
Spock2	6.5993	6.28345	756.87	1.56106e-12	9.41856e-11	UP	5.78981	6.28345	666.974	3.3886e-12	2.5685e-10	UP	0.146938	6.28345	0.781524	0.393415	0.536886	NO
Smim22	-4.53614	3.53228	583.446	1.56631e-12	9.41874e-11	DOWN	-5.7737	3.53228	590.743	1.4424e-12	1.36952e-10	DOWN	2.732	3.53228	41.4662	1.81094e-05	0.000408424	UP
Gde1	-2.7428	7.33799	581.997	1.60146e-12	9.59813e-11	DOWN	-2.72058	7.33799	572.912	1.77744e-12	1.59528e-10	DOWN	0.0654026	7.33799	0.352353	0.562567	0.689122	NO
Mtcl1	4.45925	4.87712	580.995	1.62246e-12	9.69177e-11	UP	1.81288	4.87712	152.683	9.32946e-09	1.26165e-07	UP	-0.673892	4.87712	24.2248	0.000247649	0.00237512	DOWN
Acsl1	-4.13984	9.31349	578.879	1.6595e-12	9.8803e-11	DOWN	-0.905366	9.31349	32.1911	6.51762e-05	0.000228484	DOWN	0.148809	9.31349	0.907006	0.357597	0.502146	NO
Krt18	-4.34185	10.2415	578.124	1.6739e-12	9.9333e-11	DOWN	-4.16865	10.2415	543.212	2.52865e-12	2.10216e-10	DOWN	0.359375	10.2415	5.04681	0.0419167	0.102895	NO
Bmp1	2.92105	6.86833	577.353	1.68902e-12	9.9439e-11	UP	1.89366	6.86833	274.387	2.22229e-10	5.94808e-09	UP	-0.416452	6.86833	14.2904	0.00214119	0.011219	NO
Abcb1b	7.60326	3.53505	426.851	1.69166e-12	9.9439e-11	UP	5.85562	3.53505	457.67	1.01513e-12	1.03148e-10	UP	0.808461	3.53505	19.5127	0.000490105	0.00382749	UP
Podxl	-3.54201	6.66178	577.191	1.69223e-12	9.9439e-11	DOWN	-3.73651	6.66178	713.026	4.15826e-13	5.95358e-11	DOWN	0.222306	6.66178	1.96424	0.183557	0.309821	NO
Abhd14b	-2.89806	4.69514	576.15	1.71263e-12	1.00311e-10	DOWN	-2.3617	4.69514	385.432	2.42609e-11	1.08602e-09	DOWN	-0.375635	4.69514	8.89963	0.010178	0.0356387	NO
Marveld3	-3.96712	4.4926	574.627	1.74398e-12	1.01817e-10	DOWN	-2.96965	4.4926	351.197	4.46276e-11	1.73884e-09	DOWN	0.052224	4.4926	0.0671879	0.799374	0.871553	NO
Cntfr	8.26849	4.02949	488.613	1.76008e-12	1.02425e-10	UP	0.64297	4.02949	13.0198	0.00275421	0.00587929	UP	0.510805	4.02949	8.27458	0.0119575	0.0401254	NO
Mpzl3	-3.02173	5.68395	573.194	1.77169e-12	1.02479e-10	DOWN	-2.46467	5.68395	401.674	1.85022e-11	8.94853e-10	DOWN	-0.0248786	5.68395	0.038544	0.84727	0.904451	NO
Pcx	-4.09946	8.44149	573.164	1.77237e-12	1.02479e-10	DOWN	-2.58028	8.44149	236.212	5.84164e-10	1.2944e-08	DOWN	-0.166536	8.44149	1.08173	0.316522	0.461233	NO
Map3k20	3.74642	6.23007	572.646	1.78329e-12	1.02781e-10	UP	1.90857	6.23007	188.669	2.45577e-09	4.26391e-08	UP	-0.823187	6.23007	38.5351	2.64828e-05	0.000519859	DOWN
Reep1	6.46832	2.91196	494.814	1.81264e-12	1.0414e-10	UP	4.85653	2.91196	342.842	2.27933e-11	1.03836e-09	UP	0.571831	2.91196	13.1852	0.00265472	0.0131569	NO
Slc52a2	-3.15311	5.33662	570.259	1.83344e-12	1.05001e-10	DOWN	-0.565889	5.33662	17.1829	0.00105917	0.00255549	NO	0.221687	5.33662	2.46506	0.139463	0.25245	NO
Adgrg1	3.42093	8.06092	568.652	1.86755e-12	1.06616e-10	UP	2.69819	8.06092	377.493	2.78023e-11	1.20856e-09	UP	-0.0517721	8.06092	0.160907	0.694579	0.792951	NO
Atp1b1	-4.00196	6.20892	572.431	1.87761e-12	1.06852e-10	DOWN	-3.59805	6.20892	485.631	5.55569e-12	3.68473e-10	DOWN	0.961238	6.20892	29.045	0.000107958	0.00131592	UP
Begain	6.50486	4.0235	437.712	1.89207e-12	1.07336e-10	UP	6.10745	4.0235	485.334	8.97271e-13	9.75107e-11	UP	0.318174	4.0235	3.15271	0.0962421	0.191973	NO
Trpv4	7.04634	4.92586	581.41	1.97348e-12	1.11604e-10	UP	4.18912	4.92586	449.131	1.06806e-11	6.04005e-10	UP	-0.796332	4.92586	24.1697	0.000257813	0.00243251	DOWN
Efcab1	7.08574	3.84636	401.204	1.98577e-12	1.11948e-10	UP	7.39019	3.84636	384.548	2.71889e-12	2.20941e-10	UP	-0.975975	3.84636	30.5569	5.31063e-05	0.000832353	DOWN
Efnb2	3.2558	6.09606	561.522	2.0309e-12	1.14135e-10	UP	2.14338	6.09606	291.097	1.51501e-10	4.4878e-09	UP	-0.196287	6.09606	2.68696	0.124182	0.231646	NO
Gldc	-5.37946	6.85854	655.924	2.04524e-12	1.14584e-10	DOWN	-1.98457	6.85854	14.3025	0.00232749	0.00508267	DOWN	-0.108054	6.85854	0.19575	0.665525	0.770657	NO
Rogdi	-3.09655	5.84567	560.573	2.05343e-12	1.14687e-10	DOWN	-1.13371	5.84567	74.4107	7.19365e-07	4.80287e-06	DOWN	0.353195	5.84567	7.16517	0.0184756	0.0550908	NO
Krt19	-3.88547	9.61421	560.285	2.0602e-12	1.1471e-10	DOWN	-4.53514	9.61421	720.043	3.89517e-13	5.62151e-11	DOWN	-2.30078	9.61421	223.409	8.35367e-10	1.02427e-06	DOWN
Wipf3	5.38732	4.75953	558.972	2.18323e-12	1.21134e-10	UP	3.29798	4.75953	319.627	8.53685e-11	2.82577e-09	UP	0.0924358	4.75953	0.343699	0.567365	0.692838	NO
Camk4	5.37959	4.38943	564	2.189e-12	1.21134e-10	UP	7.65074	4.38943	815.795	1.9067e-13	3.4073e-11	UP	0.305366	4.38943	4.00364	0.065971	0.144546	NO
Pkn1	-2.57584	5.3491	553.86	2.22397e-12	1.22692e-10	DOWN	-1.35398	5.3491	168.047	5.10582e-09	7.62492e-08	DOWN	0.0602832	5.3491	0.283103	0.603294	0.72176	NO
Nfil3	2.83969	6.85797	552.562	2.25855e-12	1.2422e-10	UP	2.05167	6.85797	318.69	8.40583e-11	2.78752e-09	UP	0.097612	6.85797	0.787153	0.390445	0.534215	NO
Spp1	-5.48704	12.8117	551.96	2.2749e-12	1.24739e-10	DOWN	-5.68789	12.8117	564.548	1.95934e-12	1.71585e-10	DOWN	0.0479168	12.8117	0.0604163	0.809525	0.879113	NO
Grb7	-4.0436	4.1266	549.461	2.35192e-12	1.28572e-10	DOWN	-3.25559	4.1266	437.754	1.05425e-11	5.98069e-10	DOWN	1.23183	4.1266	23.1173	0.000305151	0.00271848	UP
Sema3d	8.76805	2.88542	425.78	2.37301e-12	1.29333e-10	UP	4.73748	2.88542	168.774	1.62185e-09	3.0414e-08	UP	0.78629	2.88542	18.0132	0.000720474	0.00504752	UP
Gucy1b1	7.92864	4.43665	557.587	2.3859e-12	1.29643e-10	UP	4.32006	4.43665	321.906	8.64874e-11	2.85474e-09	UP	-0.578623	4.43665	11.6278	0.00444535	0.01925	NO
Mfsd6	-2.30937	6.49627	546.781	2.4214e-12	1.31177e-10	DOWN	-1.11388	6.49627	135.812	1.93242e-08	2.27849e-07	DOWN	-1.06717	6.49627	122.009	3.74288e-08	9.78573e-06	DOWN
Tspan33	-5.12865	4.36255	542.005	2.45149e-12	1.3241e-10	DOWN	-4.71091	4.36255	413.945	1.45654e-11	7.56733e-10	DOWN	3.47594	4.36255	50.9547	5.97078e-06	0.00020182	UP
Car12	5.44107	4.77298	555.596	2.55547e-12	1.37614e-10	UP	3.67107	4.77298	301.839	1.3598e-10	4.14373e-09	UP	0.182552	4.77298	1.25177	0.282824	0.424754	NO
Lpl	-4.84152	9.74335	542.018	2.56593e-12	1.37766e-10	DOWN	-1.53056	9.74335	54.8461	4.04404e-06	2.07022e-05	DOWN	0.175935	9.74335	0.880564	0.364481	0.508879	NO
Dchs1	6.29761	4.55829	547.298	2.57851e-12	1.38031e-10	UP	5.67478	4.55829	612.176	1.23048e-12	1.213e-10	UP	0.0447488	4.55829	0.0753246	0.787893	0.863107	NO
Tbc1d8	-3.36355	6.44391	539.797	2.63669e-12	1.40728e-10	DOWN	-1.19207	6.44391	77.9342	5.49701e-07	3.8288e-06	DOWN	-0.178338	6.44391	1.47885	0.244725	0.381623	NO
Arhgef25	3.16024	6.45701	536.642	2.74097e-12	1.45862e-10	UP	1.20844	6.45701	92.2964	2.02712e-07	1.64282e-06	UP	-0.719578	6.45701	35.0065	4.30543e-05	0.000717838	DOWN
Usp43	-3.4336	4.14609	535.643	2.78e-12	1.47503e-10	DOWN	-2.88057	4.14609	412.48	1.55684e-11	7.8451e-10	DOWN	1.65902	4.14609	63.7311	1.74854e-06	9.52116e-05	UP
Nqo1	5.48987	4.30719	534.952	2.81847e-12	1.4888e-10	UP	-0.598545	4.30719	13.7341	0.00247552	0.00535537	DOWN	-0.731148	4.30719	23.6722	0.000274812	0.00254367	DOWN
Shank1	7.32529	3.05366	386.407	2.83111e-12	1.4888e-10	UP	4.71269	3.05366	252.604	6.33576e-11	2.27434e-09	UP	-0.513424	3.05366	9.12206	0.00845636	0.030994	NO
Synm	8.12782	8.33678	788.297	2.83436e-12	1.4888e-10	UP	4.05079	8.33678	284.756	1.07262e-09	2.14049e-08	UP	-0.40203	8.33678	4.13837	0.0647482	0.142585	NO
Usp13	6.57756	2.35744	351.342	2.83896e-12	1.4888e-10	UP	6.57195	2.35744	347.953	3.05691e-12	2.40815e-10	UP	-0.37273	2.35744	5.41769	0.0334537	0.0867603	NO
Optc	9.10875	3.29245	373.827	2.85045e-12	1.4905e-10	UP	3.46844	3.29245	138.979	3.79825e-09	6.01585e-08	UP	-1.11271	3.29245	40.107	1.15123e-05	0.000307689	DOWN
Asl	-2.7195	4.83701	532.933	2.8697e-12	1.49305e-10	DOWN	-1.28768	4.83701	132.862	2.21397e-08	2.56844e-07	DOWN	-0.420463	4.83701	11.9579	0.00401498	0.017862	NO
Mir205hg	5.86429	3.49406	413.404	2.87944e-12	1.49305e-10	UP	4.92981	3.49406	292.554	3.41366e-11	1.41569e-09	UP	-0.521241	3.49406	9.92514	0.00665475	0.0260642	NO
Shank2	-3.33107	5.76665	532.65	2.88015e-12	1.49305e-10	DOWN	-4.41936	5.76665	807.112	1.82133e-13	3.31888e-11	DOWN	-0.18483	5.76665	1.54567	0.234866	0.370204	NO
Sostdc1	7.98169	4.53103	571.84	2.90556e-12	1.4995e-10	UP	5.98164	4.53103	370.454	4.74157e-11	1.81995e-09	UP	-0.144645	4.53103	0.675805	0.425624	0.567456	NO
Prss8	-3.91777	5.31334	531.641	2.91637e-12	1.4995e-10	DOWN	-2.39433	5.31334	204.15	1.48685e-09	2.81751e-08	DOWN	-0.82102	5.31334	23.1724	0.000301823	0.00269549	DOWN
Pkd2	2.73161	5.99048	531.6	2.91754e-12	1.4995e-10	UP	2.31209	5.99048	398.656	1.94424e-11	9.26542e-10	UP	-0.253917	5.99048	5.60378	0.0334088	0.0866688	NO
Cap2	7.55472	2.41732	494.753	2.94966e-12	1.51106e-10	UP	5.2228	2.41732	435.067	7.02874e-12	4.41476e-10	UP	-0.310658	2.41732	4.97137	0.0428019	0.104457	NO
Fam234b	-3.18481	4.79628	530.549	2.95679e-12	1.51106e-10	DOWN	-3.25865	4.79628	573.287	1.77042e-12	1.59528e-10	DOWN	0.22962	4.79628	2.14186	0.166147	0.28762	NO
Aatk	7.27344	3.68198	523.129	2.96536e-12	1.51116e-10	UP	5.64136	3.68198	513.586	3.35103e-12	2.55074e-10	UP	0.336076	3.68198	4.25058	0.0588746	0.132662	NO
Mdk	4.73554	5.0863	540.192	2.97834e-12	1.5135e-10	UP	4.60453	5.0863	511.432	4.26658e-12	3.02436e-10	UP	0.977675	5.0863	37.28	3.22763e-05	0.000592937	UP
Nectin1	3.77841	6.62738	529.54	3.06404e-12	1.55268e-10	UP	1.79814	6.62738	146.246	1.23648e-08	1.58988e-07	UP	0.212912	6.62738	2.23566	0.157818	0.276466	NO
Ptprm	4.91384	4.92554	527.68	3.07864e-12	1.55565e-10	UP	4.06941	4.92554	463.229	7.27507e-12	4.51553e-10	UP	-0.37398	4.92554	5.93667	0.0292988	0.0782725	NO
Adamts1	5.26618	9.64705	547.758	3.08716e-12	1.55565e-10	UP	4.76988	9.64705	487.673	6.58851e-12	4.21478e-10	UP	-1.47716	9.64705	62.1116	2.20403e-06	0.000107172	DOWN
Stard10	-2.28296	6.13651	526.543	3.10768e-12	1.55679e-10	DOWN	-1.53805	6.13651	245.14	4.60092e-10	1.05733e-08	DOWN	-0.216848	6.13651	4.87285	0.0450812	0.108508	NO
Ccdc120	-3.10951	5.69728	526.489	3.10997e-12	1.55679e-10	DOWN	-2.3911	5.69728	331.428	6.51111e-11	2.30315e-09	DOWN	0.288316	5.69728	4.40965	0.0549877	0.125902	NO
Tlr4	-4.18559	4.67015	526.397	3.1153e-12	1.55679e-10	DOWN	-2.5041	4.67015	209.007	1.28003e-09	2.48834e-08	DOWN	0.322407	4.67015	2.17395	0.163227	0.283518	NO
Hephl1	-5.59035	6.1162	528.696	3.14379e-12	1.56668e-10	DOWN	-2.94223	6.1162	8.89368	0.010217	0.018714	DOWN	0.404811	6.1162	1.47262	0.245712	0.382719	NO
Vim	5.31053	8.63057	590.906	3.17746e-12	1.5791e-10	UP	3.99204	8.63057	395.947	4.02633e-11	1.61771e-09	UP	-1.26814	8.63057	50.3769	8.06279e-06	0.00024364	DOWN
Slc30a2	-3.81819	5.1171	524.56	3.1943e-12	1.58311e-10	DOWN	-0.36737	5.1171	4.08014	0.0636293	0.0940725	NO	-0.0693381	5.1171	0.0942726	0.763484	0.844105	NO
Stac2	5.01924	7.46931	618.732	3.20338e-12	1.58318e-10	UP	2.43778	7.46931	189.147	4.82676e-09	7.28659e-08	UP	0.541754	7.46931	10.6357	0.00630536	0.0250162	NO
Stk26	4.07389	4.91708	526.405	3.22575e-12	1.58318e-10	UP	1.97486	4.91708	171.642	4.5691e-09	6.97939e-08	UP	0.0791052	4.91708	0.316388	0.582994	0.706042	NO
Npr1	5.12422	5.53498	589.492	3.22862e-12	1.58318e-10	UP	3.61802	5.53498	365.042	6.72323e-11	2.35967e-09	UP	0.521967	5.53498	10.4836	0.00647567	0.0255291	NO
Tenm3	6.9929	3.24578	391.059	3.22955e-12	1.58318e-10	UP	7.81488	3.24578	536.208	3.19319e-13	4.84476e-11	UP	0.82234	3.24578	20.4278	0.000399474	0.00330757	UP
Synpo2	7.07418	7.50458	720.804	3.24132e-12	1.58464e-10	UP	5.77785	7.50458	512.705	2.48773e-11	1.10267e-09	UP	-1.79357	7.50458	95.3602	4.06758e-07	4.12908e-05	DOWN
Slc25a10	-3.74904	6.46087	523.566	3.30231e-12	1.6101e-10	DOWN	-2.1869	6.46087	195.883	1.96509e-09	3.57172e-08	DOWN	0.52771	6.46087	9.68318	0.00792363	0.0295702	NO
Dtna	6.63506	5.08057	590.74	3.31221e-12	1.61057e-10	UP	1.18295	5.08057	36.6038	4.12855e-05	0.000153533	UP	-0.95037	5.08057	31.9851	7.90799e-05	0.00107702	DOWN
Plekhs1	3.39102	5.47949	521.132	3.34886e-12	1.62043e-10	UP	0.630487	5.47949	21.7655	0.000397418	0.00109131	UP	1.11895	5.47949	71.4628	9.1083e-07	6.48845e-05	UP
Gca	-3.82033	3.86592	521.073	3.35082e-12	1.62043e-10	DOWN	-4.32267	3.86592	647.226	7.96746e-13	9.03982e-11	DOWN	1.3066	3.86592	24.6988	0.000227113	0.00223764	UP
Adamts20	8.54943	3.43842	317.342	3.36276e-12	1.62043e-10	UP	7.9075	3.43842	653.011	1.07182e-14	7.16135e-12	UP	-0.609547	3.43842	11.8196	0.00325652	0.0153468	DOWN
Lcp1	-4.36054	6.21904	575.675	3.36841e-12	1.62043e-10	DOWN	-4.54384	6.21904	548.198	4.60653e-12	3.18065e-10	DOWN	2.23922	6.21904	103.724	1.37815e-07	2.11795e-05	UP
Apobec1	7.83628	3.57651	469.7	3.43052e-12	1.64592e-10	UP	4.89505	3.57651	423.51	6.94854e-12	4.38292e-10	UP	0.215009	3.57651	1.61012	0.225111	0.359294	NO
Cacng7	8.0799	1.64026	266.646	3.49664e-12	1.6732e-10	UP	6.4448	1.64026	169.612	1.47521e-10	4.39881e-09	UP	0.416641	1.64026	4.65514	0.0448272	0.108084	NO
Ica1	-3.54324	4.61016	516.074	3.55169e-12	1.69504e-10	DOWN	-2.04912	4.61016	191.233	2.25492e-09	3.99203e-08	DOWN	0.922786	4.61016	22.0765	0.000373379	0.00315298	UP
Muc15	-5.05684	9.6263	534.526	3.60825e-12	1.71314e-10	DOWN	-3.88556	9.6263	343.471	6.37471e-11	2.27434e-09	DOWN	0.988758	9.6263	25.7107	0.000196866	0.00200082	UP
Aif1l	4.76816	3.18199	494.233	3.60861e-12	1.71314e-10	UP	0.980996	3.18199	49.1753	6.77836e-06	3.22784e-05	UP	1.72626	3.18199	127.776	2.4282e-08	8.76096e-06	UP
Sec14l2	-3.46811	5.47542	511.066	3.78602e-12	1.79264e-10	DOWN	-1.95701	5.47542	192.602	2.15417e-09	3.85528e-08	DOWN	-0.186898	5.47542	1.28771	0.276154	0.416923	NO
Bcl2l15_1	-4.83054	4.15053	511.653	3.81716e-12	1.80266e-10	DOWN	-3.10527	4.15053	105.046	9.39325e-08	8.59737e-07	DOWN	0.974231	4.15053	8.44382	0.0118478	0.0398608	UP
Slc6a8	2.27926	7.42498	508.846	3.89575e-12	1.8318e-10	UP	1.51751	7.42498	239.148	5.39534e-10	1.21362e-08	UP	0.0880042	7.42498	0.849556	0.372805	0.51698	NO
Dgkh	5.42425	4.44151	509.38	3.89919e-12	1.8318e-10	UP	2.57883	4.44151	215.11	1.07043e-09	2.13849e-08	UP	-0.719661	4.44151	21.7271	0.000400553	0.00331467	DOWN
Fgfr1	2.41935	8.27837	508.03	3.93725e-12	1.84488e-10	UP	0.775494	8.27837	58.0279	2.95831e-06	1.5794e-05	UP	-0.262477	8.27837	6.7323	0.021646	0.0621606	NO
Ackr4	9.99804	5.36257	610.656	3.96685e-12	1.85394e-10	UP	6.7583	5.36257	264.717	6.89507e-10	1.48611e-08	UP	-0.340626	5.36257	3.13213	0.100723	0.198605	NO
Enho	6.80981	3.56697	485.655	4.02853e-12	1.8779e-10	UP	-1.08924	3.56697	39.5637	2.16058e-05	8.81831e-05	DOWN	-0.226338	3.56697	2.02453	0.17707	0.301339	NO
Clip3	6.66976	4.17974	512.866	4.11564e-12	1.91356e-10	UP	7.7743	4.17974	696.988	5.4443e-13	7.02467e-11	UP	-0.67021	4.17974	17.8543	0.000919849	0.00600582	DOWN
Adcy3	4.15719	3.76315	508.227	4.1374e-12	1.91873e-10	UP	2.74318	3.76315	332.705	6.63891e-11	2.33462e-09	UP	-0.0953916	3.76315	0.5286	0.479609	0.616777	NO
Mpdz	4.11158	6.45126	528.837	4.26763e-12	1.97405e-10	UP	2.29156	6.45126	204.313	1.87504e-09	3.44106e-08	UP	-0.197311	6.45126	1.73033	0.2106	0.34252	NO
Slco2a1	4.81075	8.09881	563.914	4.27906e-12	1.97428e-10	UP	2.11728	8.09881	144.033	2.07881e-08	2.42572e-07	UP	0.74906	8.09881	19.4559	0.000702832	0.00496635	UP
Apbb1	5.32645	3.65587	502.345	4.33939e-12	1.99701e-10	UP	2.24311	3.65587	189.431	2.43056e-09	4.23315e-08	UP	-0.690136	3.65587	23.83	0.000267446	0.00249727	DOWN
Oat	2.58947	7.18653	500.221	4.36154e-12	2.00209e-10	UP	1.97321	7.18653	307.611	1.05831e-10	3.36126e-09	UP	-0.188703	7.18653	3.08391	0.101644	0.200007	NO
Ttc28	3.25346	6.44525	500.044	4.38899e-12	2.00958e-10	UP	1.79203	6.44525	173.918	4.12174e-09	6.43776e-08	UP	-0.23187	6.44525	3.2191	0.0951318	0.190221	NO
Card14	-4.81633	4.18919	502.217	4.46123e-12	2.03565e-10	DOWN	-4.6193	4.18919	229.913	7.20366e-10	1.53792e-08	DOWN	1.07615	4.18919	8.98775	0.00991329	0.0349425	UP
Fam210b	-2.90775	6.56871	498.39	4.4685e-12	2.03565e-10	DOWN	-2.16928	6.56871	289.052	1.58561e-10	4.63709e-09	DOWN	0.266584	6.56871	4.31548	0.0573059	0.129907	NO
Wfdc3	-4.69008	4.73213	497.961	4.50767e-12	2.04832e-10	DOWN	-3.79707	4.73213	322.761	7.75875e-11	2.6409e-09	DOWN	0.794962	4.73213	6.77732	0.0212904	0.0613446	NO
Reck	4.36285	4.6694	496.812	4.56953e-12	2.07122e-10	UP	2.24685	4.6694	170.905	4.59482e-09	7.01274e-08	UP	0.281461	4.6694	3.44335	0.0853965	0.175562	NO
Socs1	3.81154	4.86599	496.435	4.59551e-12	2.07777e-10	UP	2.94505	4.86599	392.768	2.14762e-11	9.95964e-10	UP	0.0309912	4.86599	0.0523816	0.82239	0.887601	NO
Mpdu1	-2.64055	5.64976	495.276	4.65736e-12	2.10047e-10	DOWN	-1.52914	5.64976	172.341	4.35464e-09	6.73246e-08	DOWN	0.0455802	5.64976	0.146207	0.708119	0.803375	NO
Fgf1	3.76807	4.73257	495.186	4.67138e-12	2.10154e-10	UP	1.13559	4.73257	63.6229	1.76543e-06	1.02209e-05	UP	-0.406178	4.73257	9.11514	0.00948853	0.0337753	NO
Trim35	4.4344	4.41357	493.51	4.77812e-12	2.14359e-10	UP	1.02722	4.41357	50.8503	6.12331e-06	2.96469e-05	UP	-0.316018	4.41357	4.98232	0.0430603	0.104889	NO
Megf6	5.25715	4.51645	495.043	4.78862e-12	2.14359e-10	UP	1.81059	4.51645	106.548	8.65847e-08	8.00609e-07	UP	0.488045	4.51645	8.73302	0.0107646	0.0371946	NO
Rhoj	4.93514	5.57791	550.915	4.82465e-12	2.15437e-10	UP	1.14674	5.57791	46.0701	1.27427e-05	5.54584e-05	UP	-0.567345	5.57791	12.6937	0.00346063	0.0160638	NO
Ttc39b	3.06751	4.82346	491.834	4.87963e-12	2.17305e-10	UP	1.53071	4.82346	162.373	6.33951e-09	9.10547e-08	UP	0.193844	4.82346	2.72762	0.121611	0.228123	NO
Chmp1b	-2.35811	5.56798	491.624	4.89058e-12	2.17305e-10	DOWN	-1.44177	5.56798	191.306	2.24828e-09	3.98811e-08	DOWN	-0.0406751	5.56798	0.146129	0.708194	0.803409	NO
Tbc1d13	-3.21748	5.64325	490.761	4.94856e-12	2.19342e-10	DOWN	-1.26662	5.64325	79.5537	4.87494e-07	3.45014e-06	DOWN	-0.236918	5.64325	2.37984	0.145946	0.261197	NO
Slc37a1	-3.8336	4.05572	490.323	5.03985e-12	2.22091e-10	DOWN	-2.44602	4.05572	250.631	4.02775e-10	9.52008e-09	DOWN	1.7427	4.05572	35.7808	3.86917e-05	0.000666028	UP
Nav3	-4.17916	3.74992	489.974	5.04166e-12	2.22091e-10	DOWN	-5.04494	3.74992	711.13	4.27139e-13	6.01998e-11	DOWN	0.85925	3.74992	8.04711	0.0135504	0.0439895	UP
Boc	2.89897	7.23367	489.277	5.04752e-12	2.22091e-10	UP	1.23693	7.23367	102.324	1.09214e-07	9.73914e-07	UP	-0.284499	7.23367	5.63663	0.0329738	0.0857377	NO
Ap1m2	-2.53527	5.97988	489.093	5.06015e-12	2.22105e-10	DOWN	-1.80499	5.97988	257.021	3.39095e-10	8.36837e-09	DOWN	0.146311	5.97988	1.61233	0.225548	0.359759	NO
Jph2	7.68534	6.08077	671.443	5.08601e-12	2.22698e-10	UP	7.24482	6.08077	639.104	6.83337e-12	4.34063e-10	UP	-1.1482	6.08077	42.2001	2.75976e-05	0.000535333	DOWN
Ttc39a	-2.95813	4.66339	486.21	5.2644e-12	2.29468e-10	DOWN	-3.41646	4.66339	616.044	1.09907e-12	1.10766e-10	DOWN	0.0791355	4.66339	0.259246	0.618833	0.734351	NO
Erbb3	-4.44111	6.43478	560.221	5.26606e-12	2.29468e-10	DOWN	-3.75751	6.43478	435.892	2.55362e-11	1.12359e-09	DOWN	1.25752	6.43478	37.4465	3.80203e-05	0.000658241	UP
Arl4c	3.61128	6.36856	485.92	5.40358e-12	2.34752e-10	UP	2.45286	6.36856	254.433	3.68424e-10	8.89742e-09	UP	0.407627	6.36856	8.0984	0.013323	0.0434466	NO
Crtap	2.78304	4.56396	484.144	5.41336e-12	2.34752e-10	UP	2.30554	4.56396	374.691	2.92028e-11	1.25733e-09	UP	0.340013	4.56396	9.5338	0.0082962	0.030555	NO
Ryr3	7.51778	3.74152	413.702	5.43311e-12	2.35044e-10	UP	5.1215	3.74152	165.404	2.82015e-09	4.75222e-08	UP	-0.765056	3.74152	17.8806	0.000798544	0.00543408	DOWN
Kcnip3	7.00775	4.94115	583.63	5.45489e-12	2.35421e-10	UP	2.77131	4.94115	164.91	1.21418e-08	1.56792e-07	UP	0.0194569	4.94115	0.0120703	0.914235	0.950509	NO
Krt17	5.9979	9.86612	561.453	5.54078e-12	2.38558e-10	UP	7.42549	9.86612	761.413	8.11243e-13	9.14677e-11	UP	-0.59645	9.86612	8.82456	0.0109558	0.0377254	DOWN
Lrp1b	9.02414	2.45282	331.021	5.72958e-12	2.46099e-10	UP	7.68227	2.45282	55.8034	1.50215e-06	8.87905e-06	UP	-0.016419	2.45282	0.00751181	0.932029	0.960645	NO
Gli3	3.80431	5.16783	477.705	5.91413e-12	2.52963e-10	UP	1.49499	5.16783	104.845	9.43058e-08	8.62716e-07	UP	-0.442718	5.16783	9.99645	0.00717603	0.0275086	NO
Robo1	4.76667	5.02078	485.942	5.92026e-12	2.52963e-10	UP	2.36139	5.02078	184.797	3.02465e-09	5.029e-08	UP	-0.346338	5.02078	4.75935	0.0474175	0.112717	NO
Sbsn	-3.72787	4.39171	477.492	5.93144e-12	2.52963e-10	DOWN	-2.81946	4.39171	264.1	2.84617e-10	7.29166e-09	DOWN	0.20884	4.39171	1.1555	0.301178	0.444729	NO
Mapt	5.01565	3.51338	478.73	6.03133e-12	2.56616e-10	UP	4.7775	3.51338	417.956	1.47236e-11	7.56733e-10	UP	-1.17155	3.51338	71.9766	8.83703e-07	6.35814e-05	DOWN
Atp6v1b2	-2.6716	6.11307	475.55	6.0903e-12	2.58515e-10	DOWN	-1.48117	6.11307	157.068	7.80631e-09	1.08998e-07	DOWN	0.107723	6.11307	0.791958	0.389042	0.5327	NO
Tns1	6.54355	8.88444	639.08	6.12722e-12	2.59147e-10	UP	4.19142	8.88444	324.313	3.51527e-10	8.60454e-09	UP	-0.649868	8.88444	10.7761	0.00638828	0.0252508	DOWN
Hspg2	3.13072	8.34025	475.036	6.13391e-12	2.59147e-10	UP	3.54006	8.34025	587.728	1.50074e-12	1.40276e-10	UP	-0.718863	8.34025	29.8647	9.37058e-05	0.00119975	DOWN
Igdcc4	7.28161	3.25192	466.805	6.21759e-12	2.62068e-10	UP	3.30672	3.25192	241.208	4.72079e-10	1.07801e-08	UP	0.964453	3.25192	30.7219	8.0122e-05	0.00108514	UP
Ar	4.54132	4.1058	474.05	6.2336e-12	2.62131e-10	UP	0.833613	4.1058	26.7561	0.00015737	0.00048855	UP	-0.698287	4.1058	23.1922	0.000300787	0.00269156	DOWN
Tec	-3.60889	4.06085	473.068	6.31014e-12	2.64733e-10	DOWN	-1.96545	4.06085	152.752	9.2999e-09	1.25954e-07	DOWN	0.863924	4.06085	16.2723	0.00131145	0.00779012	UP
Synpo	3.14417	6.93923	471.551	6.43955e-12	2.69535e-10	UP	1.38884	6.93923	108.681	7.58408e-08	7.18198e-07	UP	0.886718	6.93923	45.1622	1.15752e-05	0.000307689	UP
Muc20	-4.86047	4.57153	477.173	6.69751e-12	2.79683e-10	DOWN	-5.12655	4.57153	435.33	1.22152e-11	6.64247e-10	DOWN	1.23503	4.57153	13.0519	0.00299564	0.0144184	UP
Ankrd29	6.52743	3.07803	351.217	6.73309e-12	2.8052e-10	UP	2.85581	3.07803	147.455	3.25526e-09	5.31929e-08	UP	-0.485638	3.07803	7.79059	0.0135963	0.0440671	NO
Wfdc18	-5.12604	10.3982	480.652	6.80739e-12	2.82961e-10	DOWN	-5.265	10.3982	474.005	7.4558e-12	4.55941e-10	DOWN	2.22524	10.3982	108.321	8.48925e-08	1.70162e-05	UP
Pmp22	6.3708	6.96678	673.105	6.83879e-12	2.83613e-10	UP	2.95188	6.96678	219.497	4.60108e-09	7.01636e-08	UP	-0.190569	6.96678	1.12969	0.308808	0.453251	NO
Ehf_1	-4.30902	3.57776	467.373	6.89923e-12	2.85464e-10	DOWN	-4.72049	3.57776	401.227	1.88205e-11	9.05394e-10	DOWN	1.23596	3.57776	15.1709	0.00171601	0.00951636	UP
Crot	5.20715	4.12691	466.681	6.93733e-12	2.86383e-10	UP	1.34813	4.12691	63.3983	1.8039e-06	1.04102e-05	UP	-0.328973	4.12691	4.38276	0.0556447	0.127051	NO
Pgd_1	-2.54273	6.72904	466.067	6.95556e-12	2.8648e-10	DOWN	-1.0278	6.72904	81.9745	4.08915e-07	2.97572e-06	DOWN	0.051847	6.72904	0.198709	0.662807	0.768595	NO
Epha4	3.37833	5.49869	465.589	7.01189e-12	2.87687e-10	UP	3.05832	5.49869	419.507	1.39258e-11	7.2818e-10	UP	0.456973	5.49869	11.41	0.00469777	0.0201107	NO
Flna	4.05933	11.4934	465.447	7.01675e-12	2.87687e-10	UP	3.42322	11.4934	350.998	4.47638e-11	1.74038e-09	UP	-0.400324	11.4934	5.80294	0.0308716	0.0815289	NO
Dgat2	3.22449	4.77929	464.854	7.08068e-12	2.89649e-10	UP	0.233782	4.77929	3.55828	0.0808745	0.116151	NO	0.103386	4.77929	0.690289	0.420472	0.562856	NO
Casq2	9.12311	5.44026	509.912	7.14598e-12	2.91369e-10	UP	7.47638	5.44026	245.959	7.19353e-10	1.53757e-08	UP	-1.79639	5.44026	86.6133	3.87876e-07	4.02143e-05	DOWN
BC021767	-4.80672	4.01809	467.986	7.15502e-12	2.91369e-10	DOWN	-5.47494	4.01809	411.11	1.67467e-11	8.2674e-10	DOWN	2.19005	4.01809	26.2453	0.000173629	0.00183066	UP
Tmc4	-3.39759	7.00028	461.973	7.37212e-12	2.98789e-10	DOWN	-3.28922	7.00028	435.802	1.08245e-11	6.08331e-10	DOWN	0.0609727	7.00028	0.162123	0.693493	0.792112	NO
Slc48a1	-2.26102	5.82493	461.923	7.3774e-12	2.98789e-10	DOWN	-0.500241	5.82493	23.6219	0.000277133	0.000796095	NO	-0.159517	5.82493	2.33037	0.149881	0.266158	NO
Sigirr	-3.99387	3.93045	461.957	7.38691e-12	2.98789e-10	DOWN	-2.89572	3.93045	288.357	1.61294e-10	4.70073e-09	DOWN	-0.138777	3.93045	0.315679	0.583395	0.706401	NO
Macroh2a2	4.3213	3.67752	461.94	7.42207e-12	2.9954e-10	UP	1.77003	3.67752	133.331	2.17402e-08	2.52539e-07	UP	-0.184094	3.67752	1.74681	0.208175	0.339525	NO
Taldo1	-2.25443	7.5892	461.025	7.47258e-12	3.00302e-10	DOWN	-1.65072	7.5892	252.928	3.76097e-10	9.05846e-09	DOWN	0.160505	7.5892	2.47957	0.138395	0.251046	NO
Rab3d	-3.25245	5.0704	461.023	7.47425e-12	3.00302e-10	DOWN	-1.86191	5.0704	177.52	3.61235e-09	5.75679e-08	DOWN	-1.22291	5.0704	61.7059	2.09695e-06	0.000104837	DOWN
Pkd1	2.68707	7.02826	460.402	7.53945e-12	3.02248e-10	UP	1.88577	7.02826	248.083	4.26045e-10	9.91722e-09	UP	-0.743961	7.02826	41.5715	1.78966e-05	0.000406106	DOWN
Rab12	2.74247	5.64426	459.972	7.58715e-12	3.03486e-10	UP	0.872371	5.64426	55.6081	3.74746e-06	1.93931e-05	UP	-0.422754	5.64426	13.7172	0.00248511	0.0125193	NO
Me3	5.70434	3.9729	458.529	7.81531e-12	3.11651e-10	UP	2.53666	3.9729	144.342	1.33086e-08	1.69434e-07	UP	-0.178965	3.9729	1.15356	0.301577	0.445173	NO
Tes	2.48949	8.34493	457.805	7.82583e-12	3.11651e-10	UP	1.86213	8.34493	266.763	2.66643e-10	6.91615e-09	UP	-0.559131	8.34493	25.9708	0.000180483	0.00187722	NO
Cgn	-4.9262	6.10703	574.03	7.88369e-12	3.13264e-10	DOWN	-5.41525	6.10703	581.486	7.28392e-12	4.51553e-10	DOWN	1.69702	6.10703	43.3436	2.12352e-05	0.000455418	UP
Ccdc187	8.17518	5.95149	692.625	8.10602e-12	3.2139e-10	UP	8.76802	5.95149	524.076	4.05764e-11	1.62306e-09	UP	0.335725	5.95149	3.1905	0.0998499	0.19726	NO
Scd1	-4.04992	11.9638	455.176	8.12853e-12	3.21576e-10	DOWN	-2.63914	11.9638	214.611	1.08045e-09	2.15205e-08	DOWN	-1.0264	11.9638	36.1563	3.66054e-05	0.00064175	DOWN
Ppic	4.89241	4.77898	467.773	8.15828e-12	3.22047e-10	UP	5.29893	4.77898	544.488	3.02124e-12	2.39049e-10	UP	0.480716	4.77898	8.28785	0.0125861	0.0416842	NO
Uggt2	3.90586	4.57303	453.715	8.31007e-12	3.26937e-10	UP	1.83669	4.57303	148.769	1.09692e-08	1.44021e-07	UP	-0.156588	4.57303	1.22097	0.288415	0.43114	NO
Luzp1	2.48416	7.74154	453.584	8.31842e-12	3.26937e-10	UP	1.20382	7.74154	115.813	5.15005e-08	5.24009e-07	UP	0.829375	7.74154	56.2717	3.50914e-06	0.000142957	UP
Rsu1	2.91947	6.77675	453.169	8.36919e-12	3.28218e-10	UP	1.95917	6.77675	220.263	9.14873e-10	1.88405e-08	UP	-0.10216	6.77675	0.668458	0.427739	0.56931	NO
Cystm1	-3.69255	4.44817	453.21	8.38794e-12	3.28239e-10	DOWN	-3.69385	4.44817	570.148	1.84106e-12	1.62808e-10	DOWN	1.13078	4.44817	19.5184	0.000631092	0.00459254	UP
Slc16a12	-5.1562	4.66626	494.058	8.52259e-12	3.32787e-10	DOWN	-3.99731	4.66626	58.1341	3.57183e-06	1.86054e-05	DOWN	2.02509	4.66626	27.3771	0.00015715	0.00170989	UP
Ppp1r12a	3.03599	8.41676	451.291	8.60079e-12	3.35115e-10	UP	2.12796	8.41676	239.032	5.41224e-10	1.21521e-08	UP	-1.33406	8.41676	100.829	1.19344e-07	2.00136e-05	DOWN
Rbm24	7.10081	3.97197	444.266	8.95756e-12	3.47627e-10	UP	3.17509	3.97197	194.866	1.91233e-09	3.49883e-08	UP	-0.10723	3.97197	0.353921	0.561676	0.688592	NO
Esrp2	-3.04024	5.59476	448.502	8.96046e-12	3.47627e-10	DOWN	-1.82013	5.59476	179.63	3.35196e-09	5.43789e-08	DOWN	1.14765	5.59476	53.2979	4.73398e-06	0.000173237	UP
Btbd11	2.6439	5.32814	448.251	8.99293e-12	3.48139e-10	UP	1.76054	5.32814	222.463	8.5843e-10	1.78617e-08	UP	-0.184222	5.32814	2.74844	0.120318	0.226405	NO
Fkbp7	4.11786	2.84333	448.441	9.046e-12	3.49443e-10	UP	3.7089	2.84333	419.395	1.40518e-11	7.32642e-10	UP	0.179032	2.84333	1.84382	0.196706	0.326396	NO
Myh10	2.68819	6.05392	447.177	9.13682e-12	3.52197e-10	UP	2.79491	6.05392	506.947	3.99375e-12	2.89346e-10	UP	-0.0379604	6.05392	0.109051	0.746279	0.831247	NO
Ufc1	-2.03802	5.62622	444.39	9.51969e-12	3.66173e-10	DOWN	-0.969757	5.62622	103.895	9.9615e-08	9.01529e-07	DOWN	-0.00247776	5.62622	0.000642399	0.980149	0.992584	NO
Plcb1	3.13351	5.83043	442.781	9.75027e-12	3.74244e-10	UP	0.589111	5.83043	18.8238	0.000732889	0.00185328	UP	-1.11315	5.83043	73.2593	7.87318e-07	5.96774e-05	DOWN
Ndrg4	5.73661	3.52145	448.541	9.81052e-12	3.75757e-10	UP	4.31122	3.52145	431.966	1.25546e-11	6.76077e-10	UP	-0.5378	3.52145	12.5148	0.00346085	0.0160638	NO
Abcc5	4.04781	5.31371	449.301	9.88356e-12	3.77753e-10	UP	1.93227	5.31371	141.272	1.61695e-08	1.9829e-07	UP	-0.0479664	5.31371	0.0975931	0.759524	0.841318	NO
Clu	-3.70553	9.55972	441.597	9.92308e-12	3.78462e-10	DOWN	-3.6779	9.55972	433.962	1.11301e-11	6.21631e-10	DOWN	0.204503	9.55972	1.62374	0.224	0.357988	NO
Adgra3	3.62223	7.59181	445.111	9.96271e-12	3.79172e-10	UP	2.87022	7.59181	309.231	1.07399e-10	3.3991e-09	UP	-1.02558	7.59181	45.5205	1.12807e-05	0.000304192	DOWN
Ciao2a	-3.1093	4.213	439.721	1.02083e-11	3.87701e-10	DOWN	-1.75403	4.213	151.669	9.7192e-09	1.29904e-07	DOWN	-0.256626	4.213	2.41699	0.143075	0.257383	NO
Ammecr1	-2.59798	4.65389	439.036	1.03124e-11	3.90831e-10	DOWN	-0.203545	4.65389	2.79732	0.117351	0.160977	NO	0.0723248	4.65389	0.291914	0.597769	0.717578	NO
Cd44	5.00553	7.48312	555.105	1.03459e-11	3.91281e-10	UP	0.656798	7.48312	14.1678	0.00253462	0.00546748	UP	-0.0162514	7.48312	0.00883527	0.926606	0.957996	NO
Mtmr11	3.53628	4.32435	438.525	1.04078e-11	3.92797e-10	UP	2.20072	4.32435	259.434	3.19689e-10	7.99888e-09	UP	-1.70258	4.32435	187.384	2.56743e-09	2.20555e-06	DOWN
Cib1	-3.04497	5.73385	438.028	1.04686e-11	3.94267e-10	DOWN	-2.02285	5.73385	195.686	1.9471e-09	3.55164e-08	DOWN	0.0765751	5.73385	0.273008	0.609761	0.727135	NO
Gpc6	7.97506	5.71678	646.265	1.05223e-11	3.95462e-10	UP	4.68097	5.71678	369.876	2.66832e-10	6.91615e-09	UP	0.0353609	5.71678	0.0364029	0.851915	0.907339	NO
Ceacam10	-4.94702	4.9707	428.957	1.06621e-11	3.99247e-10	DOWN	-6.43306	4.9707	393.027	1.90145e-11	9.12291e-10	DOWN	-0.951219	4.9707	7.19494	0.0181915	0.0544598	NO
Aldoc	-3.84875	8.069	444.052	1.06672e-11	3.99247e-10	DOWN	-3.71101	8.069	414.604	1.6708e-11	8.2674e-10	DOWN	-0.318302	8.069	3.21425	0.0954897	0.190853	NO
Dhx32	-3.42578	4.91089	436.574	1.07015e-11	3.99701e-10	DOWN	-2.69641	4.91089	282.205	1.85266e-10	5.18172e-09	DOWN	0.0705307	4.91089	0.157956	0.697238	0.79503	NO
Slc7a4	-3.39276	4.35825	436.539	1.07317e-11	4.00001e-10	DOWN	-2.83568	4.35825	377.982	2.76331e-11	1.20411e-09	DOWN	0.0361432	4.35825	0.0265364	0.873003	0.922179	NO
Tbc1d2b	2.88612	4.72982	435.575	1.08663e-11	4.0418e-10	UP	1.25787	4.72982	112.841	6.03657e-08	5.95081e-07	UP	-0.412583	4.72982	12.6315	0.00332726	0.0156109	NO
Orai1	-2.96913	5.82119	434.966	1.09639e-11	4.06973e-10	DOWN	-1.57015	5.82119	123.064	3.55048e-08	3.81253e-07	DOWN	-0.0340684	5.82119	0.0529864	0.821386	0.887081	NO
Mybph	7.25023	3.9945	454.173	1.10247e-11	4.08389e-10	UP	4.22951	3.9945	320.458	1.04579e-10	3.33323e-09	UP	2.11665	3.9945	108.16	9.08041e-08	1.74267e-05	UP
Pgd	-2.45996	6.11989	433.992	1.11252e-11	4.11269e-10	DOWN	-1.03127	6.11989	81.0098	4.38334e-07	3.15923e-06	DOWN	0.150892	6.11989	1.59429	0.22802	0.362454	NO
Got1	-4.26283	7.89319	485.39	1.11541e-11	4.11491e-10	DOWN	-2.35083	7.89319	162.681	1.00133e-08	1.3302e-07	DOWN	0.885208	7.89319	22.1745	0.000408459	0.00336158	UP
Lmo7	3.51098	5.48543	433.276	1.12505e-11	4.13422e-10	UP	-0.936611	5.48543	40.6243	2.01761e-05	8.30239e-05	DOWN	0.121139	5.48543	0.712848	0.413165	0.556106	NO
Sh3rf3	4.77593	2.90404	403.699	1.12634e-11	4.13422e-10	UP	5.3973	2.90404	484.333	3.29046e-12	2.52157e-10	UP	0.387661	2.90404	6.48639	0.0233466	0.06579	NO
Nectin4	-4.53138	4.61568	435.968	1.12751e-11	4.13422e-10	DOWN	-5.06088	4.61568	599.588	1.37962e-12	1.31684e-10	DOWN	2.90834	4.61568	42.5068	1.61235e-05	0.000379723	UP
Sec11c	-2.09048	5.95106	432.536	1.1374e-11	4.16201e-10	DOWN	-0.637346	5.95106	39.5602	2.31409e-05	9.34547e-05	DOWN	0.333702	5.95106	10.4503	0.00624369	0.024859	NO
Cald1	6.35239	10.0168	545.878	1.14408e-11	4.17797e-10	UP	4.41465	10.0168	318.633	2.99111e-10	7.5786e-09	UP	-0.45995	10.0168	4.663	0.0509521	0.118741	NO
Evc2	2.97208	4.76096	430.647	1.17311e-11	4.27535e-10	UP	0.728612	4.76096	37.0898	3.21952e-05	0.000123785	UP	-0.386415	4.76096	10.47	0.00620746	0.0247475	NO
Ddr2	5.20888	4.17059	430.423	1.18457e-11	4.30841e-10	UP	3.4737	4.17059	213.146	1.13599e-09	2.23726e-08	UP	-0.239088	4.17059	1.9797	0.181964	0.30765	NO
Mafa	6.0298	3.64404	338.519	1.20371e-11	4.36108e-10	UP	5.29585	3.64404	440.088	1.82918e-12	1.62554e-10	UP	-0.549926	3.64404	9.71224	0.00713058	0.0274101	NO
Trim46	-4.22343	4.40791	428.88	1.20389e-11	4.36108e-10	DOWN	-3.09429	4.40791	259.261	3.20872e-10	8.01153e-09	DOWN	0.0392026	4.40791	0.0231903	0.881209	0.927805	NO
Muc1	-4.53582	7.66394	491.025	1.20887e-11	4.37035e-10	DOWN	-3.66499	7.66394	343.936	1.12332e-10	3.53042e-09	DOWN	-0.332988	7.66394	2.49473	0.138445	0.251111	NO
Gm52405	8.50856	3.19753	507.34	1.22574e-11	4.42247e-10	UP	2.2195	3.19753	24.6522	0.000274871	0.000790652	UP	2.92046	3.19753	188.252	5.30521e-09	3.54467e-06	UP
B4galt2	4.60591	3.44114	427.898	1.23148e-11	4.43432e-10	UP	3.75557	3.44114	368.932	3.25729e-11	1.36351e-09	UP	-0.0871242	3.44114	0.348096	0.564911	0.690962	NO
Dcxr	-3.11941	4.57528	427.125	1.23591e-11	4.44139e-10	DOWN	-2.63987	4.57528	292.613	1.46481e-10	4.37504e-09	DOWN	0.011494	4.57528	0.00512626	0.943968	0.968448	NO
Aff3	6.93567	2.67818	486.552	1.24237e-11	4.4524e-10	UP	6.17688	2.67818	560.696	5.07631e-12	3.44273e-10	UP	0.159861	2.67818	1.18098	0.297028	0.44025	NO
Pla2g7	7.19376	4.52273	471.449	1.24631e-11	4.4524e-10	UP	6.21622	4.52273	456.062	1.53919e-11	7.80234e-10	UP	-0.116266	4.52273	0.397491	0.539268	0.669216	NO
Plxdc2	5.36129	7.28349	580.461	1.24672e-11	4.4524e-10	UP	3.92578	7.28349	370.329	1.79305e-10	5.03234e-09	UP	0.16535	7.28349	0.873224	0.368258	0.512409	NO
Ehbp1l1	3.65339	6.71381	448.111	1.24884e-11	4.4524e-10	UP	1.73552	6.71381	119.021	5.21743e-08	5.2848e-07	UP	-0.281692	6.71381	3.4987	0.0835882	0.172849	NO
Cdk14	3.13479	4.67161	425.361	1.27052e-11	4.52076e-10	UP	1.86263	4.67161	203.675	1.50965e-09	2.85175e-08	UP	0.470941	4.67161	13.5565	0.00259277	0.0129209	NO
Tom1l1	-2.57074	4.94012	424.885	1.27927e-11	4.54292e-10	DOWN	-2.46071	4.94012	398.589	1.94656e-11	9.26542e-10	DOWN	0.306613	4.94012	5.25661	0.0384424	0.0963231	NO
Clmp	4.02653	5.91815	462.298	1.29452e-11	4.58805e-10	UP	5.54877	5.91815	559.083	3.83095e-12	2.82083e-10	UP	-1.00122	5.91815	41.6048	2.07363e-05	0.000448369	DOWN
Tmprss13	-4.88037	5.77114	519.734	1.29846e-11	4.59299e-10	DOWN	-5.08147	5.77114	452.317	3.04926e-11	1.30044e-09	DOWN	1.44654	5.77114	23.3322	0.00035982	0.00306911	UP
Cmtm8	-3.99422	4.36122	423.395	1.31197e-11	4.63169e-10	DOWN	-3.84625	4.36122	439.492	1.02639e-11	5.87813e-10	DOWN	-0.171139	4.36122	0.424919	0.525402	0.657436	NO
Bves	8.74612	2.99592	480.725	1.31767e-11	4.64273e-10	UP	8.34532	2.99592	98.8178	2.02805e-07	1.64284e-06	UP	0.0387036	2.99592	0.0527691	0.821909	0.887327	NO
Sema6a	3.31935	4.67567	421.682	1.34566e-11	4.72448e-10	UP	3.65873	4.67567	563.69	1.98135e-12	1.71844e-10	UP	-0.706979	4.67567	29.5559	9.85009e-05	0.00123744	DOWN
Colca2	8.49318	2.15387	226.914	1.34611e-11	4.72448e-10	UP	6.45055	2.15387	118.787	2.53085e-09	4.35653e-08	UP	-0.106219	2.15387	0.249533	0.623499	0.737907	NO
Slc1a5	2.57574	6.05393	420.562	1.36846e-11	4.79267e-10	UP	2.30292	6.05393	355.253	4.13846e-11	1.64808e-09	UP	0.323254	6.05393	7.84372	0.0145307	0.0463084	NO
Csn3	-5.1451	13.572	420.366	1.37223e-11	4.79267e-10	DOWN	-5.42604	13.572	448.788	8.9218e-12	5.27703e-10	DOWN	-0.205671	13.572	0.945561	0.347898	0.492706	NO
Gm5424	-3.45199	4.13875	420.424	1.37351e-11	4.79267e-10	DOWN	0.269848	4.13875	3.01081	0.105396	0.14655	NO	0.654373	4.13875	7.85954	0.0144521	0.0461201	UP
Hpcal4	9.00235	4.67247	534.331	1.39262e-11	4.84996e-10	UP	4.76139	4.67247	140.513	3.8993e-08	4.13785e-07	UP	0.650972	4.67247	10.4775	0.00684419	0.0265926	UP
Gm31154	8.59722	2.10633	331.334	1.44221e-11	5.013e-10	UP	5.01409	2.10633	88.1409	1.23435e-07	1.08095e-06	UP	-0.02069	2.10633	0.0133445	0.909581	0.947229	NO
Sptlc1	-2.12079	5.33604	415.779	1.47487e-11	5.11666e-10	DOWN	-1.43968	5.33604	203.75	1.50539e-09	2.84668e-08	DOWN	-0.646425	5.33604	38.2497	2.75081e-05	0.000534749	DOWN
Prnp	3.05802	6.55829	415.284	1.48655e-11	5.14727e-10	UP	2.87749	6.55829	370.368	3.15001e-11	1.32771e-09	UP	-0.0207473	6.55829	0.0235108	0.880397	0.927275	NO
Rgs8	-4.781	2.6176	318.081	1.49067e-11	5.15165e-10	DOWN	2.57814	2.6176	5.63474	0.0313025	0.050222	NO	3.26652	2.6176	24.9271	0.00015777	0.00171285	UP
B4galnt4	4.27235	3.27574	407.661	1.49429e-11	5.15432e-10	UP	1.82211	3.27574	158.366	6.86226e-09	9.77845e-08	UP	-0.157092	3.27574	1.29032	0.275559	0.41627	NO
Fabp3_1	-5.12161	5.38555	486.029	1.51175e-11	5.20459e-10	DOWN	-1.10609	5.38555	2.27128	0.156116	0.207099	NO	0.039486	5.38555	0.0158958	0.901633	0.941526	NO
Fndc4	3.46629	5.51495	413.264	1.53605e-11	5.27815e-10	UP	1.4848	5.51495	97.994	1.41718e-07	1.21223e-06	UP	0.840569	5.51495	32.2875	6.42409e-05	0.000946818	UP
Cblc	-3.12514	4.31858	412.914	1.54386e-11	5.2949e-10	DOWN	-2.47275	4.31858	289.507	1.56988e-10	4.60498e-09	DOWN	-0.459715	4.31858	7.50808	0.0163444	0.0505145	NO
Cyba	-2.79434	5.51484	412.454	1.55487e-11	5.31415e-10	DOWN	-1.17897	5.51484	79.6523	4.83949e-07	3.43043e-06	DOWN	0.94605	5.51484	43.3138	1.4435e-05	0.000352856	UP
Pisd-ps3	-2.68584	6.10378	412.431	1.55536e-11	5.31415e-10	DOWN	-2.68877	6.10378	420.022	1.37965e-11	7.24681e-10	DOWN	-0.24005	6.10378	3.32311	0.0904554	0.18326	NO
Tnrc18	2.38585	7.66911	411.771	1.57179e-11	5.36014e-10	UP	1.3364	7.66911	139.532	1.63412e-08	1.99997e-07	UP	-0.583792	7.66911	27.7734	0.000132185	0.00151116	DOWN
Slc25a45	-4.30758	3.40729	411.283	1.58856e-11	5.40709e-10	DOWN	-1.44566	3.40729	52.7537	5.01239e-06	2.49513e-05	DOWN	-0.224264	3.40729	0.567004	0.464342	0.603119	NO
Lgals12	-3.01855	4.88216	410.623	1.60472e-11	5.45182e-10	DOWN	-2.62626	4.88216	243.679	4.79075e-10	1.09123e-08	DOWN	1.52224	4.88216	52.0585	5.38878e-06	0.000190242	UP
Tmem30b	-2.97693	4.81203	409.417	1.63309e-11	5.53778e-10	DOWN	-3.11894	4.81203	531.347	2.92836e-12	2.32721e-10	DOWN	0.550442	4.81203	9.25798	0.00906035	0.0325725	NO
Glycam1	-5.30671	14.4704	408.771	1.64947e-11	5.58282e-10	DOWN	-4.13245	14.4704	213.819	1.10645e-09	2.18625e-08	DOWN	-0.644377	14.4704	8.58172	0.0113054	0.0385683	DOWN
B4galnt1	-3.57332	5.11586	409.002	1.66667e-11	5.63049e-10	DOWN	-2.78133	5.11586	274.646	2.23567e-10	5.97148e-09	DOWN	1.10658	5.11586	28.639	0.00011472	0.00137059	UP
Ank	5.3741	5.02526	453.674	1.69663e-11	5.71653e-10	UP	2.35029	5.02526	163.71	9.58308e-09	1.28726e-07	UP	-0.660422	5.02526	15.0405	0.00190111	0.0102524	DOWN
Steap2	3.15239	4.66522	406.954	1.69848e-11	5.71653e-10	UP	0.0803681	4.66522	0.367004	0.554659	0.617657	NO	-0.334141	4.66522	6.82938	0.0208831	0.0604512	NO
Stox1	8.49546	2.42394	379.055	1.70176e-11	5.71691e-10	UP	4.38186	2.42394	100.084	9.76827e-08	8.88888e-07	UP	1.18861	2.42394	37.0942	2.85531e-05	0.000547192	UP
Dsp	4.82906	8.65387	480.386	1.71028e-11	5.72845e-10	UP	1.58087	8.65387	70.9488	1.46115e-06	8.66791e-06	UP	-0.946546	8.65387	26.3136	0.00020632	0.00207702	DOWN
Smagp	-2.79886	3.81615	406.438	1.71341e-11	5.72845e-10	DOWN	-2.57784	3.81615	364.564	3.49511e-11	1.44283e-09	DOWN	0.571492	3.81615	11.4134	0.00469291	0.0200997	NO
AA986860	-3.78184	3.9273	406.458	1.71472e-11	5.72845e-10	DOWN	-4.05645	3.9273	422.248	1.33484e-11	7.0411e-10	DOWN	0.658543	3.9273	6.91189	0.0202605	0.0591231	NO
Diras2	8.37063	2.14998	285.89	1.72071e-11	5.73783e-10	UP	6.90483	2.14998	133.261	4.47007e-09	6.88621e-08	UP	-0.439409	2.14998	5.74012	0.0294263	0.0785513	NO
Carmn	8.51638	2.22425	293.577	1.72393e-11	5.73794e-10	UP	3.22447	2.22425	99.298	3.87211e-08	4.11383e-07	UP	-0.111784	2.22425	0.355657	0.559538	0.686904	NO
Kcnj2	5.702	3.85677	407.699	1.72996e-11	5.7474e-10	UP	4.44419	3.85677	362.387	3.74049e-11	1.52666e-09	UP	-0.894267	3.85677	30.1097	9.0683e-05	0.00118202	DOWN
Rnf144b	-2.82931	5.60538	405.578	1.7364e-11	5.7582e-10	DOWN	-0.307894	5.60538	5.23178	0.0388353	0.0608573	NO	0.422701	5.60538	8.66426	0.0109993	0.037846	NO
Iffo2	2.52752	7.47555	405.027	1.75198e-11	5.7929e-10	UP	2.30782	7.47555	353.628	4.26331e-11	1.68166e-09	UP	-0.748137	7.47555	40.7815	1.97745e-05	0.000433454	DOWN
Tbx2	5.03416	4.40375	414.395	1.75328e-11	5.7929e-10	UP	4.93058	4.40375	384.361	2.86108e-11	1.23774e-09	UP	-0.293076	4.40375	2.91667	0.110673	0.212714	NO
Pbxip1	3.59574	8.48763	405.979	1.76186e-11	5.8106e-10	UP	1.91869	8.48763	133.919	2.13518e-08	2.48507e-07	UP	-0.939796	8.48763	34.3527	4.75341e-05	0.000769072	DOWN
Reep6	-2.90401	4.19438	404.474	1.7707e-11	5.82791e-10	DOWN	-2.68519	4.19438	359.362	3.84376e-11	1.55823e-09	DOWN	1.19577	4.19438	35.8521	3.82124e-05	0.000660932	UP
Osbpl7	-4.07139	5.24193	435.477	1.77678e-11	5.82791e-10	DOWN	-1.99156	5.24193	112.932	7.83473e-08	7.38832e-07	DOWN	0.0617149	5.24193	0.0823166	0.778647	0.856076	NO
Trim68	-3.03291	4.36882	404.172	1.7768e-11	5.82791e-10	DOWN	-2.13924	4.36882	208.456	1.30148e-09	2.51648e-08	DOWN	-0.263119	4.36882	2.68311	0.124429	0.232035	NO
Crb3	-4.47139	4.67044	424.988	1.78091e-11	5.83078e-10	DOWN	-2.78221	4.67044	201.534	2.06167e-09	3.71554e-08	DOWN	0.83977	4.67044	8.53256	0.0116874	0.0394833	UP
Slc36a4	2.62165	4.62573	403.304	1.80197e-11	5.87928e-10	UP	1.4637	4.62573	148.944	1.08842e-08	1.43113e-07	UP	-0.155928	4.62573	1.88864	0.19167	0.319952	NO
Has2	7.83872	4.99306	509.682	1.80224e-11	5.87928e-10	UP	4.88472	4.99306	426.509	5.31357e-11	2.00537e-09	UP	-0.485107	4.99306	7.06699	0.0203187	0.0592643	NO
Mamdc2	5.4021	3.22467	355.176	1.82096e-11	5.92963e-10	UP	5.58216	3.22467	337.245	2.59706e-11	1.13993e-09	UP	-0.360405	3.22467	4.56615	0.0504339	0.117838	NO
Cracr2b	-3.32708	5.9609	404.766	1.85754e-11	6.02904e-10	DOWN	-2.33045	5.9609	217.91	1.02214e-09	2.05109e-08	DOWN	0.289463	5.9609	2.83141	0.115407	0.21938	NO
Lrrc8b	-3.10602	5.19759	401.421	1.85817e-11	6.02904e-10	DOWN	-3.07219	5.19759	387.788	2.33105e-11	1.05658e-09	DOWN	-0.488256	5.19759	9.21124	0.00919757	0.0329542	NO
Ccdc106	5.25034	2.58565	398.508	1.86274e-11	6.033e-10	UP	4.84852	2.58565	328.468	6.61947e-11	2.33233e-09	UP	-0.0365127	2.58565	0.0584695	0.812545	0.881278	NO
Traf5_1	4.97654	3.59785	403.033	1.86998e-11	6.04143e-10	UP	4.3707	3.59785	414.702	1.5508e-11	7.83653e-10	UP	-1.09596	3.59785	53.8148	4.54001e-06	0.000168522	DOWN
Pdpn_1	8.19257	4.33033	393.523	1.87204e-11	6.04143e-10	UP	8.12173	4.33033	345.264	4.4354e-11	1.73568e-09	UP	0.909206	4.33033	17.1902	0.00104199	0.00661993	UP
Tns2	3.07494	5.44789	400.558	1.88463e-11	6.05464e-10	UP	1.37184	5.44789	103.624	1.01213e-07	9.11577e-07	UP	-0.951258	5.44789	52.57	5.10454e-06	0.000183438	DOWN
Kitl	3.19124	9.27448	400.54	1.88482e-11	6.05464e-10	UP	1.56213	9.27448	109.203	7.3665e-08	7.01275e-07	UP	-0.453784	9.27448	9.6533	0.00798839	0.0297564	NO
Nkain3	8.25375	2.79787	217.896	1.8862e-11	6.05464e-10	UP	8.31206	2.79787	324.004	6.74381e-13	7.95152e-11	UP	-1.04123	2.79787	26.548	6.83597e-05	0.000988148	DOWN
Pltp	7.12275	6.48709	622.025	1.92582e-11	6.17084e-10	UP	4.95191	6.48709	426.645	1.641e-10	4.75178e-09	UP	-0.279774	6.48709	2.18007	0.166425	0.287881	NO
Kank2	2.93621	5.32328	398.818	1.93918e-11	6.20262e-10	UP	1.56189	5.32328	130.023	2.53022e-08	2.87983e-07	UP	-0.939493	5.32328	54.2284	4.30454e-06	0.000163138	DOWN
Kctd17	2.64643	5.37619	398.231	1.95814e-11	6.25219e-10	UP	1.28856	5.37619	108.737	7.56126e-08	7.16732e-07	UP	-0.244702	5.37619	4.25698	0.0588046	0.132571	NO
Fam118a	4.31666	4.25402	397.719	1.97893e-11	6.30741e-10	UP	3.11258	4.25402	309.85	1.01166e-10	3.25898e-09	UP	-0.715843	4.25402	22.1281	0.000369697	0.00313261	DOWN
Ksr1	3.62864	5.54502	407.517	1.99908e-11	6.36038e-10	UP	2.26203	5.54502	188.878	2.76232e-09	4.67909e-08	UP	0.353379	5.54502	5.31449	0.0377211	0.094868	NO
Epb41	-1.96618	6.08907	396.673	2.00878e-11	6.37482e-10	DOWN	-1.51961	6.08907	244.913	4.62848e-10	1.06096e-08	DOWN	0.174185	6.08907	3.09873	0.100904	0.198888	NO
Nfix	2.15734	7.74984	396.615	2.01068e-11	6.37482e-10	UP	1.81656	7.74984	290.536	1.53378e-10	4.53221e-09	UP	-0.366557	7.74984	12.6712	0.00329105	0.0154772	NO
Ak1	5.91187	6.43126	574.782	2.04149e-11	6.46113e-10	UP	3.74016	6.43126	333.136	4.78941e-10	1.09123e-08	UP	2.7269	6.43126	190.668	1.14071e-08	5.27652e-06	UP
Tmem229b	2.76718	4.73121	395.205	2.05867e-11	6.49459e-10	UP	1.16297	4.73121	73.248	7.88065e-07	5.19047e-06	UP	0.590557	4.73121	22.4354	0.000347973	0.00299068	UP
Ormdl3	-2.11713	6.9882	395.175	2.05926e-11	6.49459e-10	DOWN	0.0678701	6.9882	0.420334	0.527609	0.591662	NO	-0.335539	6.9882	10.2649	0.00660637	0.0259147	NO
Cited4	-4.68109	4.66739	444.45	2.06566e-11	6.50341e-10	DOWN	-3.00476	4.66739	134.004	3.32347e-08	3.59877e-07	DOWN	0.670752	4.66739	5.94795	0.0298863	0.0794854	NO
C1ra	4.39983	3.73159	394.948	2.07133e-11	6.50989e-10	UP	1.24384	3.73159	57.0355	3.25867e-06	1.7189e-05	UP	0.690078	3.73159	18.6541	0.000760831	0.00525072	UP
Snhg18	7.50267	2.6724	323.147	2.09088e-11	6.5599e-10	UP	3.1914	2.6724	142.57	5.87387e-09	8.57319e-08	UP	-0.0174607	2.6724	0.00891308	0.92606	0.957646	NO
Zdhhc23	3.5551	3.99284	394.412	2.09722e-11	6.56837e-10	UP	2.15849	3.99284	161.052	6.69619e-09	9.57963e-08	UP	-0.867514	3.99284	40.2284	2.12562e-05	0.000455418	DOWN
Selenow	2.03677	6.08724	392.606	2.14942e-11	6.72019e-10	UP	0.739106	6.08724	56.4191	3.45869e-06	1.80959e-05	UP	-0.493147	6.08724	26.1006	0.000176395	0.00185009	NO
Sh3bgrl	2.88888	7.93092	392.256	2.16192e-11	6.74758e-10	UP	1.61039	7.93092	133.563	2.14299e-08	2.49256e-07	UP	-0.179083	7.93092	1.7696	0.205397	0.336393	NO
Map3k9	-2.90705	4.00448	392.111	2.16809e-11	6.75516e-10	DOWN	-2.06661	4.00448	201.497	1.61647e-09	3.03761e-08	DOWN	0.559387	4.00448	10.7069	0.00577919	0.0234706	NO
Scarb1	-3.03386	7.17973	390.129	2.24045e-11	6.96856e-10	DOWN	-0.895546	7.17973	38.991	2.49315e-05	9.96862e-05	DOWN	0.446158	7.17973	8.79692	0.0105272	0.0365426	NO
Tspan14	-2.02953	6.60074	389.078	2.28043e-11	7.0807e-10	DOWN	-1.25702	6.60074	155.134	8.43648e-09	1.16445e-07	DOWN	-0.116893	6.60074	1.31184	0.271896	0.412082	NO
Vash2	5.40226	3.12863	383.255	2.30691e-11	7.15063e-10	UP	3.84699	3.12863	333.306	5.77677e-11	2.1443e-09	UP	0.178596	3.12863	1.20712	0.290952	0.433963	NO
Arhgap28	-2.60832	5.01483	387.728	2.33309e-11	7.20971e-10	DOWN	-0.658628	5.01483	27.0763	0.00014885	0.00046498	DOWN	-0.615208	5.01483	21.3896	0.000428093	0.00347561	DOWN
Chil1	5.02589	6.96242	522.052	2.33396e-11	7.20971e-10	UP	1.84222	6.96242	104.749	2.48575e-07	1.95394e-06	UP	2.26842	6.96242	149.497	3.42005e-08	9.67732e-06	UP
Npc2	-2.11406	7.26317	386.549	2.38007e-11	7.33956e-10	DOWN	-0.425478	7.26317	16.7335	0.00117586	0.00280812	NO	-0.139134	7.26317	1.75228	0.207499	0.338881	NO
Gm20752	9.11679	3.49518	382.458	2.39047e-11	7.35518e-10	UP	4.14986	3.49518	104.421	9.32636e-08	8.54048e-07	UP	1.393	3.49518	39.5821	2.26683e-05	0.000470545	UP
Hp	-4.364	4.92367	389.026	2.39403e-11	7.35518e-10	DOWN	-5.84563	4.92367	1498.74	3.10827e-15	4.22512e-12	DOWN	0.904824	4.92367	4.00288	0.0659393	0.144541	NO
Ptprt	7.44816	3.08835	381.626	2.39737e-11	7.35518e-10	UP	5.90425	3.08835	279.038	1.86218e-10	5.19222e-09	UP	1.81048	3.08835	76.1457	6.08135e-07	5.10267e-05	UP
Gpsm1	3.2017	4.85895	384.919	2.45372e-11	7.5153e-10	UP	2.47656	4.85895	272.239	2.34363e-10	6.19929e-09	UP	0.239858	4.85895	2.99694	0.106128	0.206483	NO
Enpp1	3.41828	6.0695	397.999	2.46772e-11	7.5433e-10	UP	1.76162	6.0695	123.746	3.92369e-08	4.16128e-07	UP	-0.368276	6.0695	6.09478	0.0277596	0.0751365	NO
2610528J11Rik	-4.36122	2.51835	304.809	2.47122e-11	7.5433e-10	DOWN	-4.24701	2.51835	280.638	4.4481e-11	1.73688e-09	DOWN	3.4783	2.51835	22.6826	0.000255857	0.00241856	UP
Brsk1	3.14706	3.54711	384.369	2.49101e-11	7.59084e-10	UP	2.05035	3.54711	226.21	7.76493e-10	1.63836e-08	UP	-0.501023	3.54711	16.7545	0.00117123	0.00720882	NO
Ccdc88b	-4.41923	3.42976	386.265	2.49893e-11	7.60213e-10	DOWN	-3.55982	3.42976	157.841	7.79762e-09	1.08961e-07	DOWN	1.84967	3.42976	18.8438	0.000733973	0.00512021	UP
Eya2	2.31832	6.12972	383.058	2.52598e-11	7.6715e-10	UP	1.4198	6.12972	163.543	6.05754e-09	8.7844e-08	UP	-0.319494	6.12972	8.60926	0.0112021	0.0383174	NO
Pygo1	6.26993	3.09732	354.024	2.53126e-11	7.6746e-10	UP	3.19915	3.09732	247.074	2.80801e-10	7.22375e-09	UP	-0.360378	3.09732	4.65239	0.0489146	0.115244	NO
Zfp385a	4.27054	3.9732	382.572	2.55368e-11	7.72961e-10	UP	1.51234	3.9732	93.1584	1.92022e-07	1.57172e-06	UP	-0.737973	3.9732	24.7077	0.000226623	0.00223525	DOWN
Sptb	-3.1229	4.74812	381.791	2.58256e-11	7.80391e-10	DOWN	-2.57319	4.74812	280.477	1.92829e-10	5.32716e-09	DOWN	0.662929	4.74812	11.9705	0.00400074	0.0178074	UP
Atp7b	-5.09271	5.01514	472.51	2.5998e-11	7.84288e-10	DOWN	-3.24215	5.01514	154.125	2.11995e-08	2.47054e-07	DOWN	1.47953	5.01514	18.6977	0.000900495	0.0059137	UP
Cd47	-2.0915	5.71217	379.723	2.67499e-11	8.05622e-10	DOWN	-0.276492	5.71217	7.12627	0.0187371	0.0319487	NO	-0.17936	5.71217	2.82353	0.115797	0.219939	NO
Plxna2	4.56337	3.78738	379.647	2.68344e-11	8.05969e-10	UP	2.25724	3.78738	129.322	2.61887e-08	2.96575e-07	UP	0.41317	3.78738	6.06217	0.0279017	0.075374	NO
Plekhb1	2.36023	7.08873	379.505	2.68508e-11	8.05969e-10	UP	1.85516	7.08873	252.197	3.83186e-10	9.168e-09	UP	-0.35942	7.08873	10.097	0.00695621	0.0268947	NO
Sgsm3	-2.85963	5.1234	378.809	2.71817e-11	8.14548e-10	DOWN	-2.85857	5.1234	386.223	2.39384e-11	1.07425e-09	DOWN	0.413837	5.1234	6.34887	0.0249958	0.0693304	NO
Fbln1	4.60089	3.459	380.503	2.72411e-11	8.14973e-10	UP	4.93963	3.459	711.2	4.39842e-13	6.10365e-11	UP	0.818167	3.459	27.696	0.000134768	0.00153485	UP
Antxr2	4.21389	3.84511	379.336	2.74631e-11	8.20254e-10	UP	2.03067	3.84511	144.37	1.33897e-08	1.70216e-07	UP	-0.0497321	3.84511	0.103595	0.752477	0.836034	NO
Ndrg2	4.07729	3.87093	377.199	2.79864e-11	8.34504e-10	UP	1.95435	3.87093	107.51	8.10585e-08	7.60424e-07	UP	-0.270968	3.87093	3.07632	0.102028	0.200674	NO
Ccdc88a	2.498	5.49666	375.909	2.85826e-11	8.50874e-10	UP	1.6622	5.49666	179.062	3.41993e-09	5.51685e-08	UP	-0.341272	5.49666	8.53919	0.011467	0.0389868	NO
Soat1	4.81717	4.21682	377.028	2.86631e-11	8.51864e-10	UP	1.71679	4.21682	84.0694	3.56293e-07	2.66232e-06	UP	0.315829	4.21682	3.25198	0.0936495	0.188238	NO
Prkar1b	5.1556	3.88932	375.775	2.88141e-11	8.546e-10	UP	3.76392	3.88932	254.478	3.63376e-10	8.83464e-09	UP	-0.115673	3.88932	0.437703	0.519334	0.652694	NO
Myo5a	2.79469	5.17791	375.376	2.88499e-11	8.546e-10	UP	2.29777	5.17791	293.24	1.44445e-10	4.34297e-09	UP	0.0204394	5.17791	0.0261936	0.873818	0.92277	NO
Pnpla2	-2.97001	7.33595	375.265	2.89021e-11	8.54743e-10	DOWN	-0.972568	7.33595	45.3762	1.1288e-05	4.99476e-05	DOWN	0.847355	7.33595	32.2212	6.48787e-05	0.000953881	UP
Selenom	7.14846	5.60703	548.975	2.90828e-11	8.58681e-10	UP	5.0918	5.60703	385.323	2.23802e-10	5.97148e-09	UP	-0.449325	5.60703	5.65215	0.0352408	0.0901253	NO
Ntng1_1	4.48568	2.80724	287.77	2.9887e-11	8.80982e-10	UP	0.349077	2.80724	3.71219	0.07303	0.106367	NO	0.165161	2.80724	0.944154	0.346505	0.491233	NO
Nckap5l	2.7908	6.18047	372.862	3.01496e-11	8.87272e-10	UP	3.77737	6.18047	649.179	7.75881e-13	8.85879e-11	UP	-0.151785	6.18047	1.36107	0.263483	0.402475	NO
Nav2	3.10779	6.26739	373.958	3.02392e-11	8.88462e-10	UP	1.67863	6.26739	130.718	2.48233e-08	2.83246e-07	UP	-0.0222174	6.26739	0.0242884	0.878455	0.92604	NO
Pkp1	5.46492	7.16391	532.727	3.03811e-11	8.91177e-10	UP	2.50972	7.16391	161.901	2.76505e-08	3.10162e-07	UP	0.155218	7.16391	0.70321	0.418241	0.560597	NO
Liph	-5.22669	3.66931	374.373	3.06572e-11	8.97818e-10	DOWN	-5.2318	3.66931	374.389	3.06489e-11	1.30096e-09	DOWN	0.669804	3.66931	1.67575	0.21718	0.350347	NO
Fhod1	-2.29506	5.10958	371.342	3.09624e-11	9.05286e-10	DOWN	-1.99582	5.10958	287.141	1.65539e-10	4.76672e-09	DOWN	-0.0304852	5.10958	0.0626899	0.806052	0.876574	NO
Ccdc88c	-3.4252	4.50054	370.898	3.12227e-11	9.1142e-10	DOWN	-2.64261	4.50054	256.362	3.44931e-10	8.48917e-09	DOWN	0.588406	4.50054	7.21104	0.0181729	0.0544228	NO
Rcn2	2.50532	5.69191	370.718	3.13075e-11	9.12419e-10	UP	1.27863	5.69191	112.713	6.07756e-08	5.97814e-07	UP	0.0171722	5.69191	0.0211284	0.886571	0.930897	NO
Ikzf1	-3.68568	3.42275	370.738	3.14945e-11	9.16388e-10	DOWN	-3.49638	3.42275	248.431	4.24517e-10	9.89444e-09	DOWN	0.600826	3.42275	4.4212	0.0547186	0.125401	NO
Tuft1	-3.71202	4.81954	376.101	3.15619e-11	9.16872e-10	DOWN	-1.4957	4.81954	75.5204	6.91006e-07	4.6462e-06	DOWN	0.749837	4.81954	11.5116	0.00459715	0.0197741	UP
C1s1	5.23119	5.17509	466.94	3.17524e-11	9.20922e-10	UP	4.62891	5.17509	426.891	5.46295e-11	2.05686e-09	UP	1.54276	5.17509	68.8809	2.04601e-06	0.000103103	UP
Slc44a3	-2.56103	4.48165	369.768	3.18407e-11	9.21999e-10	DOWN	-2.67579	4.48165	392.183	2.16496e-11	1.00035e-09	DOWN	-0.681036	4.48165	24.5543	0.000232988	0.00227934	DOWN
Fam114a1	2.08548	5.80087	367.626	3.30693e-11	9.56043e-10	UP	1.4479	5.80087	188.706	2.45239e-09	4.26391e-08	UP	-0.344131	5.80087	11.5984	0.00444851	0.0192587	NO
Gm21190	6.80089	2.45298	207.465	3.32104e-11	9.58584e-10	UP	8.80724	2.45298	524.441	1.37676e-14	8.01187e-12	UP	-0.176163	2.45298	0.807731	0.380872	0.524258	NO
Kremen1	2.13474	6.44638	367.09	3.33883e-11	9.62111e-10	UP	1.98798	6.44638	328.283	6.92879e-11	2.42239e-09	UP	0.201642	6.44638	3.68273	0.0762982	0.16138	NO
Fhod3	4.42417	7.58475	457.753	3.34392e-11	9.62111e-10	UP	4.06194	7.58475	403.09	7.23478e-11	2.49742e-09	UP	-0.584343	7.58475	11.1827	0.00556737	0.022789	DOWN
Nfyb	2.58822	5.72999	366.372	3.38204e-11	9.70366e-10	UP	1.97378	5.72999	234.959	6.04505e-10	1.32991e-08	UP	-0.0551157	5.72999	0.202772	0.659616	0.766126	NO
Slc34a2	-4.15051	7.99244	400.958	3.38337e-11	9.70366e-10	DOWN	-3.22638	7.99244	162.677	9.36009e-09	1.262e-07	DOWN	-0.909938	7.99244	17.6098	0.00103339	0.00658044	DOWN
Stx19	-4.96776	2.68232	369.496	3.40294e-11	9.74428e-10	DOWN	-1.60813	2.68232	15.7591	0.00149391	0.00345004	DOWN	-0.755716	2.68232	3.20443	0.0958931	0.191468	NO
P3h3	3.12313	4.4012	365.486	3.44407e-11	9.84644e-10	UP	2.79378	4.4012	342.602	5.25603e-11	1.98782e-09	UP	0.118364	4.4012	0.760736	0.398298	0.541681	NO
Evpl	-3.55937	3.666	365.173	3.45918e-11	9.87398e-10	DOWN	-2.83013	3.666	299.697	1.2551e-10	3.85725e-09	DOWN	-0.0180054	3.666	0.00565065	0.941178	0.966196	NO
Laptm4b	2.65313	4.53773	364.146	3.52069e-11	1.00337e-09	UP	0.477715	4.53773	15.0237	0.00177831	0.004016	NO	-0.456631	4.53773	14.6589	0.00194916	0.0104558	NO
Dnaja4	2.66491	4.99966	363.755	3.54462e-11	1.00821e-09	UP	0.754144	4.99966	36.4564	3.51111e-05	0.000133433	UP	0.114882	4.99966	0.868508	0.367684	0.511886	NO
Lgals1	4.91781	6.71668	478.751	3.54886e-11	1.00821e-09	UP	5.15318	6.71668	570.196	1.24708e-11	6.73573e-10	UP	-1.59024	6.71668	81.8396	9.0807e-07	6.48845e-05	DOWN
Smarca1	6.41902	3.06696	358.989	3.57721e-11	1.01467e-09	UP	5.86985	3.06696	369.93	2.9364e-11	1.26125e-09	UP	0.0123712	3.06696	0.0049476	0.944947	0.969066	NO
Prune2	5.68079	3.07234	366.257	3.60697e-11	1.02064e-09	UP	2.76834	3.07234	174.037	4.28304e-09	6.64941e-08	UP	-1.33109	3.07234	76.859	6.13201e-07	5.12136e-05	DOWN
Syne4	-4.1802	5.13792	402.94	3.60957e-11	1.02064e-09	DOWN	-3.68267	5.13792	340.571	1.04052e-10	3.32231e-09	DOWN	1.30182	5.13792	21.4486	0.000469879	0.0037113	UP
Plpp2	-2.62886	6.09695	362.488	3.62609e-11	1.0237e-09	DOWN	-2.32595	6.09695	288.449	1.60723e-10	4.69165e-09	DOWN	-0.235774	6.09695	3.03537	0.104115	0.203515	NO
Cd55_1	-4.25715	4.12374	361.378	3.7068e-11	1.04485e-09	DOWN	-3.40066	4.12374	270.16	2.46119e-10	6.46285e-09	DOWN	0.400896	4.12374	1.62953	0.223223	0.357157	NO
Fryl	2.97986	7.42889	360.777	3.74008e-11	1.05253e-09	UP	2.14885	7.42889	204.836	1.4552e-09	2.76626e-08	UP	-0.284494	7.42889	3.95109	0.0674446	0.14681	NO
Gm40892	-5.29457	4.1132	375.13	3.74569e-11	1.05253e-09	DOWN	-4.94057	4.1132	173.49	5.02107e-09	7.53929e-08	DOWN	0.906203	4.1132	3.2463	0.0942258	0.188935	NO
Cspg4	7.21444	2.98963	345.27	3.75949e-11	1.05368e-09	UP	3.8955	2.98963	163.221	5.00977e-09	7.53136e-08	UP	-0.0683871	2.98963	0.13495	0.718933	0.811322	NO
Nans	-2.49505	6.15358	360.463	3.76147e-11	1.05368e-09	DOWN	-1.36893	6.15358	114.117	5.63544e-08	5.63857e-07	DOWN	0.240443	6.15358	3.24242	0.0940546	0.188821	NO
Gm33651	6.18388	3.04399	319.009	3.86005e-11	1.07962e-09	UP	6.51709	3.04399	157.655	4.3552e-09	6.73246e-08	UP	0.503269	3.04399	6.33911	0.0243867	0.0680381	NO
Fbxl22	4.04876	4.75502	373.719	3.87675e-11	1.08159e-09	UP	3.09514	4.75502	197.409	2.25756e-09	3.99278e-08	UP	-0.0688997	4.75502	0.169462	0.687134	0.787891	NO
Syne1	5.08994	5.5441	442.306	3.8791e-11	1.08159e-09	UP	2.03457	5.5441	125.013	7.08558e-08	6.78831e-07	UP	-1.0401	5.5441	36.1248	5.13921e-05	0.000811676	DOWN
Gpr153	5.05026	4.50218	373.681	3.89959e-11	1.08563e-09	UP	4.89401	4.50218	458.459	1.03924e-11	5.93287e-10	UP	-0.117429	4.50218	0.441637	0.51767	0.651375	NO
Rbm38	2.76708	5.96655	358.258	3.91622e-11	1.08858e-09	UP	2.75288	5.96655	357.43	3.97594e-11	1.60103e-09	UP	0.575685	5.96655	18.5139	0.00078447	0.00536257	NO
Slc1a1	-4.46506	3.91438	360.712	3.93199e-11	1.09026e-09	DOWN	-4.67176	3.91438	369.805	3.34225e-11	1.39247e-09	DOWN	3.19097	3.91438	42.0325	1.71391e-05	0.000393371	UP
Bend7	-3.46361	2.87011	358.295	3.93436e-11	1.09026e-09	DOWN	-2.50746	2.87011	218.205	9.75841e-10	1.9834e-08	DOWN	0.969937	2.87011	11.653	0.00438125	0.0190487	UP
Ift81	3.22088	4.72146	356.698	4.03202e-11	1.11561e-09	UP	1.83867	4.72146	147.652	1.14971e-08	1.49536e-07	UP	-0.599685	4.72146	18.2038	0.000840362	0.0056232	DOWN
Cd320_3	-3.59179	4.38439	355.673	4.1077e-11	1.13481e-09	DOWN	-1.67091	4.38439	79.7327	4.81211e-07	3.4137e-06	DOWN	0.375457	4.38439	2.66149	0.125829	0.233895	NO
Trf	-4.72172	14.115	355.458	4.12165e-11	1.13692e-09	DOWN	-4.06006	14.115	279.169	1.98682e-10	5.44715e-09	DOWN	0.978721	14.115	20.3503	0.000529487	0.0040423	UP
Fat2	3.27659	6.28346	369.988	4.12821e-11	1.13699e-09	UP	4.23298	6.28346	536.108	3.72912e-12	2.77989e-10	UP	-0.790948	6.28346	27.7584	0.000139748	0.00157222	DOWN
Prxl2a	-3.00166	4.46694	354.916	4.16525e-11	1.14544e-09	DOWN	-3.04463	4.46694	303.945	1.14471e-10	3.57276e-09	DOWN	0.0926812	4.46694	0.263848	0.615766	0.731972	NO
Smad6	4.22364	3.28873	356.711	4.19789e-11	1.15266e-09	UP	2.31361	3.28873	192.531	2.22859e-09	3.96488e-08	UP	1.39214	3.28873	70.2436	1.02127e-06	6.93431e-05	UP
Sorcs2	6.14886	5.05151	493.702	4.22973e-11	1.15964e-09	UP	2.03359	5.05151	85.0834	8.65953e-07	5.60523e-06	UP	0.933081	5.05151	23.2032	0.00042391	0.00345794	UP
Prox1	-3.57248	3.04461	354.167	4.23921e-11	1.16047e-09	DOWN	-1.80818	3.04461	112.598	6.13059e-08	6.02046e-07	DOWN	0.30827	3.04461	1.19938	0.292543	0.435751	NO
Cd82	-4.55683	7.2464	471.697	4.26419e-11	1.16555e-09	DOWN	-3.91018	7.2464	367.264	1.87524e-10	5.20451e-09	DOWN	1.27852	7.2464	34.6844	6.99318e-05	0.00100363	UP
Ppp1r18	2.53229	5.37241	353.459	4.27812e-11	1.16758e-09	UP	1.42083	5.37241	125.504	3.14716e-08	3.44298e-07	UP	-0.174796	5.37241	2.07025	0.172903	0.296134	NO
Slc22a18	-5.22199	2.72979	342.606	4.37206e-11	1.18976e-09	DOWN	-5.40581	2.72979	335.301	5.04037e-11	1.91026e-09	DOWN	1.57698	2.72979	5.09425	0.0408973	0.101011	NO
Matn4	4.75533	4.25717	354.272	4.37258e-11	1.18976e-09	UP	4.77147	4.25717	500.025	4.56151e-12	3.16498e-10	UP	0.533277	4.25717	9.33643	0.00885458	0.0320178	NO
Ppp1r12b	3.12763	6.98671	357.425	4.39532e-11	1.19415e-09	UP	1.85336	6.98671	138.715	1.80944e-08	2.16605e-07	UP	-1.13401	6.98671	57.2803	3.30139e-06	0.000138505	DOWN
Ism1	6.01868	5.7075	516.668	4.42812e-11	1.20125e-09	UP	5.81179	5.7075	517.474	4.38856e-11	1.72108e-09	UP	1.33871	5.7075	47.7491	1.81045e-05	0.000408424	UP
Micu3	5.47688	2.63148	354.708	4.48632e-11	1.21521e-09	UP	1.7758	2.63148	91.2745	2.24649e-07	1.7861e-06	UP	0.0808006	2.63148	0.251209	0.624307	0.738573	NO
Chsy1	3.30038	4.5154	350.592	4.51196e-11	1.22033e-09	UP	3.14361	4.5154	324.972	7.40428e-11	2.54425e-09	UP	0.615113	4.5154	16.9506	0.00111776	0.00696287	UP
Abat	6.25828	4.67339	414.367	4.5318e-11	1.22386e-09	UP	6.38181	4.67339	528.968	9.99594e-12	5.81699e-10	UP	-0.274159	4.67339	2.18726	0.16354	0.283925	NO
Ggt1	2.33997	6.47422	350.013	4.55939e-11	1.22947e-09	UP	1.32654	6.47422	125.867	3.09097e-08	3.4018e-07	UP	0.147002	6.47422	1.61111	0.225713	0.35996	NO
Tspoap1	6.05159	2.48882	275.964	4.62904e-11	1.24639e-09	UP	5.1221	2.48882	263.739	6.39184e-11	2.27434e-09	UP	-0.505692	2.48882	8.15055	0.0120556	0.0403717	NO
Cecr2	-4.88142	2.76683	351.647	4.68305e-11	1.25803e-09	DOWN	-4.53059	2.76683	329.371	7.16935e-11	2.48244e-09	DOWN	0.995418	2.76683	3.47365	0.0842514	0.173822	NO
Dera	-2.42125	4.02705	348.562	4.68623e-11	1.25803e-09	DOWN	-1.46385	4.02705	125.149	3.20236e-08	3.48225e-07	DOWN	0.381846	4.02705	6.76663	0.0213727	0.0615425	NO
Dlg4_1	3.71485	3.61576	348.062	4.73853e-11	1.27018e-09	UP	0.695791	3.61576	22.7369	0.000328277	0.0009236	UP	-0.284	3.61576	3.93967	0.0677979	0.147341	NO
Ppp1r18_2	2.7058	6.3123	347.628	4.76826e-11	1.27625e-09	UP	1.42373	6.3123	108.267	7.76233e-08	7.32657e-07	UP	-0.0618185	6.3123	0.217509	0.648357	0.757781	NO
Sh3bgrl2	-2.48397	4.25507	347.388	4.79039e-11	1.27988e-09	DOWN	-1.82195	4.25507	204.329	1.47866e-09	2.80495e-08	DOWN	0.150338	4.25507	1.05272	0.322858	0.467369	NO
A930028N01Rik	4.95385	3.37065	351.635	4.796e-11	1.27988e-09	UP	5.38297	3.37065	337.914	6.21242e-11	2.23697e-09	UP	-0.539767	3.37065	10.7203	0.00578936	0.0234908	NO
Tmem132a	2.18348	7.96102	346.744	4.84776e-11	1.29178e-09	UP	1.50458	7.96102	171.551	4.48263e-09	6.88787e-08	UP	-0.943818	7.96102	70.7482	9.6272e-07	6.66799e-05	DOWN
Arl5c	6.03619	2.20785	300.468	4.90849e-11	1.30604e-09	UP	4.25919	2.20785	231.784	2.89434e-10	7.37484e-09	UP	0.14326	2.20785	0.669045	0.426738	0.568396	NO
Prr7	3.64022	4.21384	345.688	4.95401e-11	1.31621e-09	UP	2.35368	4.21384	178.778	3.45863e-09	5.55105e-08	UP	-0.382584	4.21384	6.29204	0.0255437	0.0704856	NO
Rabgap1l	2.11454	5.76013	345.286	4.98307e-11	1.31986e-09	UP	1.26308	5.76013	135.529	1.95757e-08	2.30456e-07	UP	-0.352332	5.76013	11.2055	0.00498576	0.0210344	NO
Slc16a7	3.57559	4.17865	345.319	4.98735e-11	1.31986e-09	UP	0.979939	4.17865	32.6975	6.03985e-05	0.000213352	UP	-0.368135	4.17865	5.88002	0.0299524	0.0796495	NO
Epas1	2.89553	8.52708	345.215	4.98972e-11	1.31986e-09	UP	2.73623	8.52708	312.293	9.59222e-11	3.13485e-09	UP	-0.730209	8.52708	25.4961	0.000196393	0.0019982	DOWN
Cdh11	5.35465	2.74567	345.107	5.04462e-11	1.33243e-09	UP	3.87936	2.74567	250.519	4.03179e-10	9.52008e-09	UP	-0.83995	2.74567	29.6494	9.71965e-05	0.00122875	DOWN
Scn7a	7.8598	7.1722	587.73	5.15097e-11	1.35674e-09	UP	8.6893	7.1722	733.614	1.5217e-11	7.75464e-10	UP	0.400113	7.1722	3.70174	0.0801957	0.16764	NO
Slc6a6	2.86214	7.26602	343.534	5.15169e-11	1.35674e-09	UP	3.06551	7.26602	393.752	2.10875e-11	9.80459e-10	UP	-0.107015	7.26602	0.572036	0.462404	0.601252	NO
Ifitm2	2.17282	7.23237	343.347	5.16977e-11	1.35951e-09	UP	0.606441	7.23237	29.2279	0.000103863	0.000341789	UP	0.268558	7.23237	5.81677	0.030704	0.0811694	NO
Fkbp9	2.22905	7.24849	343.184	5.18577e-11	1.36174e-09	UP	1.34408	7.24849	133.173	2.18205e-08	2.53308e-07	UP	0.230471	7.24849	4.09168	0.0632977	0.140247	NO
Pla2r1	6.96145	3.98821	362.208	5.20744e-11	1.36544e-09	UP	5.21117	3.98821	264.639	3.84585e-10	9.18928e-09	UP	-0.317852	3.98821	2.57803	0.131913	0.242234	NO
Sectm1a	-2.85313	5.62398	342.468	5.25933e-11	1.37581e-09	DOWN	-1.01008	5.62398	47.2554	9.09195e-06	4.14084e-05	DOWN	1.17595	5.62398	39.0317	2.48013e-05	0.000497129	UP
Plcxd1	3.63307	3.52367	342.64	5.26706e-11	1.37581e-09	UP	2.77917	3.52367	218.832	9.57942e-10	1.96125e-08	UP	-0.48741	3.52367	11.3165	0.00482872	0.0205274	NO
Slc45a3	-2.69427	5.12722	342.35	5.26986e-11	1.37581e-09	DOWN	-2.91465	5.12722	394.983	2.06625e-11	9.65675e-10	DOWN	0.876849	5.12722	29.786	9.49015e-05	0.0012082	UP
Usp11	3.86329	3.50189	342.993	5.30463e-11	1.38288e-09	UP	1.70097	3.50189	116.155	5.11626e-08	5.21159e-07	UP	0.214515	3.50189	2.01428	0.178454	0.303222	NO
Casz1	-2.34677	4.97551	341.313	5.37467e-11	1.39912e-09	DOWN	-2.10542	4.97551	277.013	2.0893e-10	5.65087e-09	DOWN	-0.305849	4.97551	5.56801	0.03389	0.0876398	NO
Prdx3	-1.91627	5.73821	341.2	5.38596e-11	1.40004e-09	DOWN	-1.59713	5.73821	233.141	6.35399e-10	1.38941e-08	DOWN	0.143328	5.73821	1.86551	0.194242	0.323379	NO
Tmc5	-4.29881	4.23134	341.197	5.409e-11	1.40359e-09	DOWN	-4.98624	4.23134	392.161	2.17502e-11	1.00095e-09	DOWN	0.0521523	4.23134	0.025552	0.875359	0.92396	NO
Reep3	2.14142	7.02203	340.917	5.41516e-11	1.40359e-09	UP	2.11445	7.02203	333.821	6.21217e-11	2.23697e-09	UP	0.533226	7.02203	23.2778	0.000295809	0.0026642	NO
Adamts2	6.12947	5.32958	469.109	5.47521e-11	1.41711e-09	UP	4.90669	5.32958	388.692	1.6445e-10	4.75429e-09	UP	-0.538327	5.32958	8.32057	0.0137124	0.0443408	NO
Tro	8.31019	4.28826	384.319	5.49344e-11	1.41979e-09	UP	7.93752	4.28826	381.582	5.74473e-11	2.14122e-09	UP	0.534441	4.28826	6.25915	0.0266103	0.0728343	NO
Nphs2	7.76886	1.03562	217.429	5.51533e-11	1.42259e-09	UP	1.22949	1.03562	4.47676	0.0497441	0.0757158	NO	0.552625	1.03562	6.96965	0.0174052	0.052807	NO
Bag3	1.94553	8.18455	339.917	5.52003e-11	1.42259e-09	UP	2.07456	8.18455	384.978	2.4445e-11	1.09155e-09	UP	0.132587	8.18455	1.71028	0.212711	0.345019	NO
Cntln	4.43605	4.17951	339.862	5.53697e-11	1.42492e-09	UP	1.96965	4.17951	110.514	6.8593e-08	6.62075e-07	UP	0.0944004	4.17951	0.295176	0.595753	0.716087	NO
Scly	-2.18256	4.68744	338.395	5.68508e-11	1.46095e-09	DOWN	-2.02748	4.68744	291.113	1.51437e-10	4.4878e-09	DOWN	0.161684	4.68744	1.60795	0.226144	0.360392	NO
Loxl3_1	5.40139	2.63802	343.84	5.70724e-11	1.46435e-09	UP	4.98211	2.63802	283.084	2.00653e-10	5.48114e-09	UP	0.564129	2.63802	10.5628	0.00608155	0.0243694	NO
Col16a1_1	3.29057	8.26813	343.272	5.71454e-11	1.46435e-09	UP	2.90709	8.26813	280.249	2.12236e-10	5.72571e-09	UP	0.699144	8.26813	18.6387	0.000773654	0.00530606	UP
Kansl1l_1	2.87895	5.07772	337.502	5.78422e-11	1.4801e-09	UP	1.80835	5.07772	159.151	7.18809e-09	1.01864e-07	UP	0.319541	5.07772	5.39584	0.0363233	0.0922141	NO
Cdh6	7.62721	2.76882	385.415	5.79585e-11	1.48098e-09	UP	5.43394	2.76882	148	2.00734e-08	2.35605e-07	UP	1.34635	2.76882	45.6021	1.43823e-05	0.000352068	UP
Ephb1	6.16674	3.81173	270.19	5.83546e-11	1.48899e-09	UP	8.458	3.81173	508.781	6.21012e-13	7.53296e-11	UP	0.1441	3.81173	0.488522	0.495349	0.630679	NO
Xbp1	-2.7789	8.46342	336.773	5.8653e-11	1.49449e-09	DOWN	-0.901745	8.46342	39.3451	2.37995e-05	9.57501e-05	DOWN	0.383897	8.46342	7.01825	0.0194867	0.0574036	NO
Gpx8	4.53321	3.64245	324.791	5.88003e-11	1.49613e-09	UP	1.52523	3.64245	75.7167	5.82495e-07	4.02305e-06	UP	-0.24279	3.64245	2.13044	0.166873	0.288434	NO
Tacc1	3.30444	6.21519	358.258	5.94829e-11	1.51095e-09	UP	0.600469	6.21519	15.2547	0.00175771	0.00397907	UP	-0.221055	6.21519	2.11366	0.16935	0.291542	NO
Clstn1_1	1.7896	7.9279	335.991	5.95501e-11	1.51095e-09	UP	1.61813	7.9279	277.009	2.08932e-10	5.65087e-09	UP	-0.509785	7.9279	29.2061	0.000104231	0.00128526	NO
Pou2af1	8.19711	1.8505	182.426	5.97388e-11	1.51175e-09	UP	6.0427	1.8505	53.69	7.64277e-07	5.0613e-06	UP	-0.296361	1.8505	1.72096	0.205816	0.336864	NO
Arhgef10	3.4757	5.77146	358.237	5.97493e-11	1.51175e-09	UP	1.79718	5.77146	118.918	5.64316e-08	5.64004e-07	UP	-1.14185	5.77146	53.6426	5.31371e-06	0.000188721	DOWN
Cdr2	3.73057	5.1405	349.174	5.99618e-11	1.515e-09	UP	1.60845	5.1405	93.9195	2.09319e-07	1.68878e-06	UP	0.580413	5.1405	12.5223	0.00350724	0.0162025	UP
Arhgap26	-3.11732	4.41474	335.558	6.00648e-11	1.51548e-09	DOWN	-1.08649	4.41474	47.2736	9.07249e-06	4.13407e-05	DOWN	0.240473	4.41474	1.61799	0.224778	0.358912	NO
Ormdl2	-3.76621	3.4781	334.169	6.18289e-11	1.55781e-09	DOWN	-2.35217	3.4781	165.322	5.66751e-09	8.32588e-08	DOWN	-0.0570319	3.4781	0.040763	0.842997	0.901837	NO
S100a8	-5.40182	3.28512	321.775	6.27067e-11	1.57773e-09	DOWN	-5.88387	3.28512	211.755	9.70955e-10	1.97921e-08	DOWN	2.30398	3.28512	9.22816	0.00901964	0.0324455	UP
Capn5	-2.5935	5.14533	333.212	6.28795e-11	1.57913e-09	DOWN	-3.45116	5.14533	571.982	1.79712e-12	1.60496e-10	DOWN	0.206011	5.14533	1.75711	0.20691	0.338164	NO
Ephb2	7.17936	3.3966	350.468	6.29418e-11	1.57913e-09	UP	4.69907	3.3966	196.824	2.43101e-09	4.23315e-08	UP	0.976515	3.3966	21.7191	0.000422755	0.00345091	UP
Als2cl	-3.04494	4.95605	333.093	6.30252e-11	1.57913e-09	DOWN	-2.52224	4.95605	250.443	4.00889e-10	9.49087e-09	DOWN	0.431878	4.95605	5.64236	0.0328989	0.0855936	NO
Susd1	-4.08724	2.17834	259.246	6.33121e-11	1.58412e-09	DOWN	-2.96312	2.17834	91.1763	8.55604e-08	7.9317e-07	DOWN	4.89492	2.17834	34.2006	3.10812e-05	0.000579446	UP
Trp73	6.34304	2.31743	223.454	6.34949e-11	1.58649e-09	UP	8.72059	2.31743	326.156	3.46392e-12	2.60371e-10	UP	-0.343412	2.31743	3.12678	0.0957709	0.191308	NO
Gm5478	11.0699	3.00664	301.103	6.36603e-11	1.58843e-09	UP	2.64351	3.00664	133.85	1.35998e-08	1.72056e-07	UP	-0.829108	3.00664	19.8357	0.000534312	0.0040672	DOWN
Abcc4	4.93286	2.70887	312.271	6.38556e-11	1.59108e-09	UP	1.82567	2.70887	127.615	2.17393e-08	2.52539e-07	UP	-0.0449541	2.70887	0.0810047	0.780136	0.857261	NO
Dkkl1	-5.02221	4.58914	341.751	6.39431e-11	1.59108e-09	DOWN	-6.33385	4.58914	534.278	3.49658e-12	2.61736e-10	DOWN	0.272869	4.58914	0.334867	0.572412	0.697205	NO
Crim1	3.7394	6.5982	393.235	6.42721e-11	1.59706e-09	UP	1.48414	6.5982	78.4479	8.73142e-07	5.63559e-06	UP	-0.16066	6.5982	0.977577	0.3413	0.486378	NO
Aifm2	2.52151	5.31246	331.292	6.52904e-11	1.62014e-09	UP	1.79626	5.31246	186.363	2.65502e-09	4.53566e-08	UP	-0.64854	5.31246	27.4582	0.000139442	0.00157025	DOWN
Hck	-3.80203	0.920048	257.876	6.55762e-11	1.62499e-09	DOWN	-4.48793	0.920048	143.897	3.97331e-09	6.25467e-08	DOWN	3.21214	0.920048	23.9882	0.000188919	0.00194194	UP
Rhpn2	-3.92691	6.16445	407.812	6.5772e-11	1.62761e-09	DOWN	-2.01214	6.16445	126.042	6.8981e-08	6.63689e-07	DOWN	0.257782	6.16445	1.64117	0.223452	0.357301	NO
Slc43a1	6.72007	2.43875	243.91	6.59754e-11	1.6304e-09	UP	4.04996	2.43875	207.046	2.17748e-10	5.84551e-09	UP	0.351523	2.43875	2.96209	0.105105	0.204983	NO
BC034090	4.22988	3.51389	331.175	6.65148e-11	1.64149e-09	UP	4.18799	3.51389	397.963	2.00132e-11	9.42659e-10	UP	-0.215879	3.51389	1.84549	0.196527	0.326189	NO
Srcin1	-4.68679	4.67015	383.725	6.67683e-11	1.64549e-09	DOWN	-3.92409	4.67015	244.238	1.07011e-09	2.13849e-08	DOWN	1.6307	4.67015	18.6842	0.000863133	0.0057321	UP
Bdh1	-2.93848	5.2949	329.631	6.74774e-11	1.65947e-09	DOWN	-3.40392	5.2949	402.865	1.81512e-11	8.84992e-10	DOWN	-0.0511864	5.2949	0.0842453	0.776021	0.854561	NO
Svil	2.49119	7.97092	329.585	6.75195e-11	1.65947e-09	UP	0.661803	7.97092	26.2294	0.000172442	0.000528697	UP	-0.550048	7.97092	18.2326	0.000834895	0.00560337	NO
Rasl12	7.50495	4.76154	409.886	6.77034e-11	1.65973e-09	UP	2.95325	4.76154	133.292	5.19376e-08	5.26674e-07	UP	-1.63971	4.76154	72.9481	1.48562e-06	8.70147e-05	DOWN
Obsl1	3.76743	4.78304	336.939	6.77142e-11	1.65973e-09	UP	1.79963	4.78304	105.253	1.00163e-07	9.04831e-07	UP	0.326634	4.78304	3.84226	0.0710748	0.152787	NO
Ccnd2	6.83758	5.66345	500.59	6.78817e-11	1.66158e-09	UP	5.82003	5.66345	443.425	1.34917e-10	4.13228e-09	UP	-0.570936	5.66345	8.67586	0.0126615	0.04188	NO
Tenm2	5.9934	6.17675	492.924	6.85944e-11	1.67675e-09	UP	8.2843	6.17675	774.402	5.17758e-12	3.49826e-10	UP	0.326929	6.17675	2.94874	0.112403	0.215146	NO
Spred1	2.51465	6.55735	328.718	6.86888e-11	1.67679e-09	UP	1.55717	6.55735	136.883	1.84054e-08	2.19745e-07	UP	0.870641	6.55735	44.631	1.23242e-05	0.000317612	UP
Atp10b	-4.80923	2.64429	256.507	6.90433e-11	1.68316e-09	DOWN	-5.23988	2.64429	250.532	8.17216e-11	2.7348e-09	DOWN	4.56179	2.64429	19.8357	0.000456797	0.00364307	UP
Lrch2	5.70393	2.57661	401.499	6.92707e-11	1.68547e-09	UP	4.53618	2.57661	390.62	8.1862e-11	2.7348e-09	UP	0.0697653	2.57661	0.209674	0.65487	0.762726	NO
Luzp2	8.20414	4.61686	429.212	6.93246e-11	1.68547e-09	UP	6.71486	4.61686	291.674	6.81417e-10	1.47572e-08	UP	0.14649	4.61686	0.488486	0.497698	0.632688	NO
Rassf6	-3.72076	4.55903	328.143	6.97512e-11	1.69356e-09	DOWN	-4.78029	4.55903	600.905	1.30187e-12	1.26268e-10	DOWN	0.447577	4.55903	2.15637	0.164824	0.285686	NO
B4galt1	-3.37736	9.1358	328.799	6.99272e-11	1.69555e-09	DOWN	-1.73889	9.1358	97.4448	1.481e-07	1.25787e-06	DOWN	0.718836	9.1358	16.668	0.00119696	0.00731113	UP
Apln	-4.77522	5.6657	439.697	7.01161e-11	1.69784e-09	DOWN	0.0279324	5.6657	0.00655705	0.936785	0.951632	NO	-0.573365	5.6657	5.17083	0.04197	0.102998	NO
Olfml2a	6.29344	3.14817	330.536	7.02802e-11	1.69954e-09	UP	3.68901	3.14817	142.09	1.51931e-08	1.88374e-07	UP	1.19919	3.14817	33.1273	5.7448e-05	0.000879764	UP
Sspn	5.15288	3.34328	328.786	7.04742e-11	1.70195e-09	UP	1.67254	3.34328	69.3494	1.09272e-06	6.81393e-06	UP	-0.499368	3.34328	8.50231	0.0116264	0.039351	NO
Slc5a8	-4.52005	4.45949	362.573	7.07394e-11	1.70607e-09	DOWN	-2.54672	4.45949	161.286	1.058e-08	1.39726e-07	DOWN	1.49429	4.45949	16.5054	0.00134448	0.00791337	UP
Fth1	-2.62118	10.938	326.982	7.11018e-11	1.71252e-09	DOWN	-0.0124096	10.938	0.0082403	0.928999	0.945082	NO	0.71704	10.938	27.1945	0.000145859	0.00162238	UP
Dnajc6	-5.01923	3.94236	328.902	7.15703e-11	1.7201e-09	DOWN	-4.74976	3.94236	341.906	5.56068e-11	2.08122e-09	DOWN	-0.934418	3.94236	4.256	0.0588871	0.132662	NO
Ttc9	-4.2759	3.00767	324.727	7.16989e-11	1.7201e-09	DOWN	-2.7382	3.00767	138.219	1.69044e-08	2.05495e-07	DOWN	3.22199	3.00767	37.1253	3.17011e-05	0.000587757	UP
Net1	1.99842	6.0773	326.459	7.1849e-11	1.7201e-09	UP	2.20548	6.0773	387.254	2.35182e-11	1.05802e-09	UP	-0.0633825	6.0773	0.371984	0.55202	0.681339	NO
Mmp17	3.52604	3.24453	326.564	7.188e-11	1.7201e-09	UP	2.56455	3.24453	189.727	2.37459e-09	4.16709e-08	UP	0.362296	3.24453	5.85121	0.0302938	0.0803441	NO
Caskin2	2.2556	5.17015	326.432	7.18934e-11	1.7201e-09	UP	1.45768	5.17015	143.698	1.361e-08	1.72056e-07	UP	-0.457411	5.17015	16.2703	0.00131195	0.00779051	NO
Nacc2	2.2954	4.96776	326.03	7.24929e-11	1.73215e-09	UP	1.98006	4.96776	248.323	4.23538e-10	9.88439e-09	UP	-0.4165	4.96776	13.1702	0.00287405	0.0139451	NO
Gltp	3.3118	3.66612	325.177	7.38363e-11	1.76191e-09	UP	0.290908	3.66612	4.65424	0.0494694	0.0753677	NO	-0.45738	3.66612	11.3587	0.00476845	0.0203267	NO
Csrp1	3.6545	10.4315	324.791	7.42873e-11	1.77033e-09	UP	2.14158	10.4315	126.719	2.96524e-08	3.28179e-07	UP	-0.533632	10.4315	8.54813	0.0114327	0.0389096	NO
Ptprs	2.92559	7.7922	324.674	7.44651e-11	1.77223e-09	UP	2.78792	7.7922	303.573	1.15332e-10	3.58722e-09	UP	-0.503074	7.7922	11.3883	0.00472698	0.0202168	NO
Ssh1	2.85322	4.09005	324.558	7.46915e-11	1.77342e-09	UP	0.866734	4.09005	44.0842	1.31573e-05	5.70295e-05	UP	-0.558341	4.09005	19.0726	0.000694372	0.00492006	NO
Mlph	-4.4178	5.52467	376.703	7.47119e-11	1.77342e-09	DOWN	-5.39629	5.52467	641.363	2.71523e-12	2.20941e-10	DOWN	0.967352	5.52467	7.92445	0.0148239	0.0469906	UP
Hip1r	-2.04318	6.33185	324.28	7.50537e-11	1.7792e-09	DOWN	-1.5247	6.33185	189.095	2.4206e-09	4.22887e-08	DOWN	0.234839	6.33185	4.31484	0.0573219	0.129927	NO
Mical1	4.09868	3.40205	326.39	7.52955e-11	1.78184e-09	UP	2.06325	3.40205	146.179	1.26247e-08	1.62099e-07	UP	-0.519891	3.40205	11.582	0.00448615	0.0193937	NO
Taf9b	4.90758	3.02333	324.872	7.53627e-11	1.78184e-09	UP	1.84227	3.02333	70.3462	1.00196e-06	6.34e-06	UP	-0.301296	3.02333	3.22143	0.095042	0.190105	NO
Gm14137	-3.61661	2.18424	325.432	7.63641e-11	1.80315e-09	DOWN	-2.49639	2.18424	117.507	4.8318e-08	4.96939e-07	DOWN	2.01351	2.18424	28.5108	0.000117872	0.00139046	UP
Tkt	-2.09163	8.96703	322.609	7.7624e-11	1.83051e-09	DOWN	-1.50155	8.96703	171.093	4.55898e-09	6.96982e-08	DOWN	0.240155	8.96703	4.52031	0.0524042	0.121326	NO
Ppl	-2.49617	6.95353	322.383	7.79796e-11	1.83534e-09	DOWN	-2.56353	6.95353	332.414	6.38578e-11	2.27434e-09	DOWN	-1.01844	6.95353	57.5171	3.10755e-06	0.000131907	DOWN
Krt6a	6.39657	5.67906	453.999	7.80326e-11	1.83534e-09	UP	-0.856408	5.67906	21.1065	0.000632603	0.00163031	DOWN	-0.798554	5.67906	18.2713	0.00110286	0.00691058	DOWN
Stard8	3.85094	3.93611	321.88	7.88668e-11	1.84634e-09	UP	2.28167	3.93611	174.07	4.09221e-09	6.41385e-08	UP	0.396648	3.93611	5.98633	0.0287344	0.0771721	NO
Vwa2	4.85426	4.00938	273.561	7.88811e-11	1.84634e-09	UP	6.00578	4.00938	391.594	6.46228e-12	4.16355e-10	UP	0.590656	4.00938	8.32863	0.0116062	0.0393045	UP
Camk2n1	3.18461	4.43435	321.84	7.89008e-11	1.84634e-09	UP	0.123634	4.43435	0.8496	0.372794	0.441634	NO	-0.774362	4.43435	31.8276	6.89051e-05	0.000992714	DOWN
Plagl1	2.82099	4.79133	321.806	7.89097e-11	1.84634e-09	UP	0.386438	4.79133	8.46639	0.0117498	0.0211649	NO	0.152783	4.79133	1.28889	0.275944	0.416676	NO
Epb41l2	2.05718	6.53637	321.698	7.90693e-11	1.84768e-09	UP	2.80499	6.53637	574.741	1.74032e-12	1.57765e-10	UP	-0.81177	6.53637	56.3387	3.48607e-06	0.000142929	DOWN
Alpl	5.11047	7.83693	451.84	8.00734e-11	1.8679e-09	UP	1.65465	7.83693	68.0904	2.91448e-06	1.55923e-05	UP	-0.982957	7.83693	25.2598	0.000304955	0.00271808	DOWN
Slc1a1_1	-4.24483	2.5211	320.214	8.01417e-11	1.8679e-09	DOWN	-5.18702	2.5211	359.147	3.78602e-11	1.54176e-09	DOWN	2.35037	2.5211	19.6024	0.000618134	0.00452563	UP
Selenbp1	-3.40724	3.73772	320.845	8.0543e-11	1.87483e-09	DOWN	-3.07509	3.73772	250.743	3.98159e-10	9.4885e-09	DOWN	0.579064	3.73772	5.42592	0.0358849	0.0914098	NO
Slc2a3	4.97959	2.376	284.898	8.08892e-11	1.88047e-09	UP	4.20044	2.376	385.923	1.0123e-11	5.83521e-10	UP	0.755415	2.376	18.6686	0.000678042	0.00483856	UP
Atmin	-2.16668	4.46538	320.46	8.10944e-11	1.88281e-09	DOWN	-1.40461	4.46538	140.087	1.59454e-08	1.96351e-07	DOWN	0.69574	4.46538	26.7133	0.000158482	0.00171713	UP
Ltk	-4.5557	2.35342	283.616	8.14452e-11	1.88852e-09	DOWN	-4.64502	2.35342	336.918	2.50806e-11	1.1078e-09	DOWN	2.62172	2.35342	12.9782	0.00280528	0.0137259	UP
Foxp1	2.67237	6.6732	319.553	8.25973e-11	1.91252e-09	UP	1.89465	6.6732	174	4.09938e-09	6.41952e-08	UP	-0.0782471	6.6732	0.323964	0.578552	0.702125	NO
H2aj	-2.10204	5.51151	319.493	8.26923e-11	1.91252e-09	DOWN	-1.51435	5.51151	165.305	5.66261e-09	8.32588e-08	DOWN	0.0986896	5.51151	0.685225	0.422139	0.564241	NO
Rab8b	2.57582	5.48588	319.267	8.30819e-11	1.91907e-09	UP	0.970692	5.48588	50.42	6.40893e-06	3.07656e-05	UP	1.00037	5.48588	55.5994	3.75068e-06	0.000150375	UP
Klhl23	3.41424	4.44222	319.223	8.32071e-11	1.91951e-09	UP	1.62047	4.44222	86.8693	2.90614e-07	2.24033e-06	UP	0.0749926	4.44222	0.226551	0.64168	0.752708	NO
Snx8	-2.95733	4.60925	319.053	8.34567e-11	1.92281e-09	DOWN	-1.91454	4.60925	130.723	2.4479e-08	2.80204e-07	DOWN	0.576985	4.60925	9.69387	0.00788709	0.0294733	NO
Slc2a10	5.96752	2.05164	302.524	8.38753e-11	1.92999e-09	UP	2.32702	2.05164	104.343	7.93208e-08	7.46062e-07	UP	0.415923	2.05164	5.57762	0.0333924	0.0866396	NO
Slc20a1	-2.61324	9.0191	318.691	8.40573e-11	1.93171e-09	DOWN	-0.0889899	9.0191	0.414372	0.530508	0.594544	NO	1.03931	9.0191	54.0174	4.39764e-06	0.000164951	UP
Fyn	4.83496	4.26372	341.547	8.42351e-11	1.93334e-09	UP	2.80608	4.26372	168.614	6.9744e-09	9.92256e-08	UP	-0.0528639	4.26372	0.0827165	0.778127	0.855901	NO
Pdzk1ip1	-5.60294	2.02448	318.629	8.49702e-11	1.9463e-09	DOWN	-5.87453	2.02448	324.501	7.54438e-11	2.57766e-09	DOWN	-0.219887	2.02448	0.108599	0.746789	0.831712	NO
Tjp3	-4.77755	5.61847	439.219	8.51528e-11	1.9463e-09	DOWN	-5.05709	5.61847	448.761	7.51164e-11	2.57135e-09	DOWN	2.29284	5.61847	49.2869	1.41827e-05	0.000349531	UP
Sptbn2	-4.64862	5.02954	399.918	8.52058e-11	1.9463e-09	DOWN	-5.15219	5.02954	448.528	4.26912e-11	1.68166e-09	DOWN	1.35222	5.02954	17.6584	0.00114892	0.00710033	UP
Acaca	-3.49316	8.46259	340.584	8.52317e-11	1.9463e-09	DOWN	-0.151197	8.46259	0.749378	0.402168	0.471448	NO	-0.341315	8.46259	3.73548	0.0750634	0.159367	NO
Auts2_1	2.03433	5.53814	317.611	8.59413e-11	1.96003e-09	UP	1.52778	5.53814	184.656	2.81444e-09	4.75222e-08	UP	-0.233615	5.53814	4.81449	0.0462057	0.110565	NO
Manba	-3.14264	4.02742	317.569	8.60742e-11	1.96058e-09	DOWN	-3.40093	4.02742	452.994	8.39726e-12	5.04645e-10	DOWN	-0.0904269	4.02742	0.176364	0.681103	0.782966	NO
Sema3c	5.03264	7.73509	452.624	8.67931e-11	1.97446e-09	UP	3.43159	7.73509	242.107	3.10707e-09	5.12353e-08	UP	-0.131913	7.73509	0.46138	0.510062	0.644106	NO
Arhgap8	-2.8479	3.74615	316.856	8.73396e-11	1.98439e-09	DOWN	-2.11115	3.74615	185.291	2.75519e-09	4.6714e-08	DOWN	0.88321	3.74615	19.177	0.000678875	0.00484067	UP
Erbb4_1	-5.36816	3.01224	319.227	8.79654e-11	1.99609e-09	DOWN	-4.6422	3.01224	231.199	7.04301e-10	1.51096e-08	DOWN	0.928131	3.01224	2.2546	0.156249	0.274517	NO
Gpx1	-1.80497	7.79805	316.144	8.85659e-11	2.00584e-09	DOWN	-0.519268	7.79805	27.7201	0.000133382	0.00042281	NO	-0.26591	7.79805	7.14934	0.0185815	0.05537	NO
Foxa1	-3.95949	4.73594	318.212	8.86173e-11	2.00584e-09	DOWN	-5.14884	4.73594	890.477	1.00471e-13	2.17139e-11	DOWN	1.37966	4.73594	10.5842	0.00601512	0.024173	UP
Slc35c1	-2.32399	4.71941	315.907	8.90204e-11	2.01101e-09	DOWN	-2.06507	4.71941	264.602	2.81102e-10	7.22375e-09	DOWN	0.968069	4.71941	41.9846	1.69979e-05	0.000391624	UP
Zfp281	1.72749	5.98846	315.872	8.90687e-11	2.01101e-09	UP	0.419128	5.98846	19.1664	0.000680374	0.00173729	NO	0.0114157	5.98846	0.0150746	0.904086	0.943466	NO
S100a4	5.79664	2.7149	245.453	8.9716e-11	2.0231e-09	UP	1.82348	2.7149	43.4997	8.068e-06	3.74156e-05	UP	-1.34597	2.7149	55.6286	1.89362e-06	9.81951e-05	DOWN
Kif3c	3.2854	4.12602	315.466	9.02039e-11	2.03052e-09	UP	1.79062	4.12602	146.251	1.22322e-08	1.57734e-07	UP	-0.624964	4.12602	19.3612	0.000652861	0.0047143	DOWN
Rras	1.94202	6.26182	315.223	9.02704e-11	2.03052e-09	UP	1.04904	6.26182	96.1211	1.59042e-07	1.33581e-06	UP	-0.787394	6.26182	57.6854	3.0575e-06	0.000131327	DOWN
Grhl1	-3.37698	5.07822	327.333	9.08424e-11	2.04084e-09	DOWN	-2.34011	5.07822	172.366	5.26102e-09	7.82431e-08	DOWN	2.07504	5.07822	72.8425	9.13562e-07	6.48845e-05	UP
Cyp7b1	5.70385	2.45352	319.182	9.10995e-11	2.04407e-09	UP	4.28551	2.45352	190.064	2.51868e-09	4.34388e-08	UP	0.426942	2.45352	5.66327	0.0327225	0.0852684	NO
Amt	-2.88348	3.37196	314.679	9.13411e-11	2.04695e-09	DOWN	-1.93655	3.37196	152.94	9.22699e-09	1.25154e-07	DOWN	-0.487262	3.37196	6.78746	0.021209	0.0611982	NO
Pxdn	2.53678	7.58723	314.533	9.15623e-11	2.04936e-09	UP	1.36604	7.58723	98.7266	1.35466e-07	1.16594e-06	UP	-0.0867204	7.58723	0.419897	0.527821	0.65932	NO
Tmem44	-3.00792	3.92575	314.366	9.19206e-11	2.05332e-09	DOWN	-0.450443	3.92575	6.63482	0.0224454	0.0374887	NO	0.551349	3.92575	7.50348	0.0163712	0.0505583	NO
Spry4	3.85652	4.70571	321.98	9.19669e-11	2.05332e-09	UP	1.74123	4.70571	95.6357	1.78694e-07	1.47468e-06	UP	-0.0331183	4.70571	0.0384618	0.84746	0.904558	NO
Igsf5	-4.7252	2.82661	316.5	9.21686e-11	2.05528e-09	DOWN	-5.13088	2.82661	281.997	1.94691e-10	5.37038e-09	DOWN	1.49845	2.82661	6.61227	0.0226777	0.0644363	NO
Ntng1	3.59344	4.22572	315.081	9.29412e-11	2.06881e-09	UP	0.207393	4.22572	1.53452	0.236509	0.297886	NO	0.185129	4.22572	1.30881	0.27246	0.412526	NO
Wnt5b	-2.6068	5.09605	313.732	9.31074e-11	2.06881e-09	DOWN	-1.7109	5.09605	154.859	8.53141e-09	1.17307e-07	DOWN	0.530796	5.09605	11.0853	0.00516489	0.0215632	NO
Llgl2	-2.27899	5.11709	313.723	9.31194e-11	2.06881e-09	DOWN	-1.90285	5.11709	217.609	9.88733e-10	2.00413e-08	DOWN	0.152539	5.11709	1.32916	0.268897	0.408393	NO
Pdgfrl	4.40882	3.97124	313.962	9.37204e-11	2.0796e-09	UP	2.95122	3.97124	222.934	8.55264e-10	1.78164e-08	UP	0.690051	3.97124	14.6014	0.0019802	0.0105814	UP
Tspan3	2.09214	6.80848	313.307	9.39209e-11	2.08149e-09	UP	0.175786	6.80848	2.4435	0.141069	0.18945	NO	0.33587	6.80848	8.95714	0.00998815	0.0351363	NO
Sp4	2.63113	4.82078	312.782	9.50015e-11	2.10285e-09	UP	1.80682	4.82078	171.672	4.4645e-09	6.88621e-08	UP	0.126967	4.82078	0.935274	0.350449	0.494833	NO
Utrn	2.16859	7.53478	312.67	9.51727e-11	2.10406e-09	UP	1.61911	7.53478	183.397	2.93899e-09	4.91376e-08	UP	-0.453948	7.53478	15.2359	0.00168685	0.00938846	NO
Cxcl14	7.90083	10.2914	479.499	9.57164e-11	2.11294e-09	UP	8.93668	10.2914	579.708	3.27906e-11	1.36931e-09	UP	-2.00664	10.2914	58.2367	7.76792e-06	0.000237522	DOWN
Tmod3	-1.92676	6.62561	312.35	9.58084e-11	2.11294e-09	DOWN	-0.990676	6.62561	87.4326	2.79603e-07	2.16061e-06	DOWN	0.256949	6.62561	5.6423	0.0328994	0.0855936	NO
Tshz1	1.96011	4.82805	311.996	9.65299e-11	2.12625e-09	UP	1.7664	4.82805	271.289	2.39178e-10	6.29893e-09	UP	-0.189379	4.82805	3.47879	0.0839691	0.173398	NO
Adgrb2_1	7.26703	2.72219	349.714	9.78623e-11	2.15297e-09	UP	5.43174	2.72219	311.714	2.00418e-10	5.48114e-09	UP	0.696222	2.72219	13.88	0.00256919	0.0128388	UP
Trim16	-3.59118	5.56154	360.135	9.82799e-11	2.15744e-09	DOWN	-1.78795	5.56154	101.4	1.9465e-07	1.58747e-06	DOWN	-0.192175	5.56154	1.02515	0.330108	0.474465	NO
Lyn	-2.63589	4.39474	311.128	9.83048e-11	2.15744e-09	DOWN	-2.46819	4.39474	281.705	1.87407e-10	5.20451e-09	DOWN	-0.674848	4.39474	18.8424	0.000729933	0.0051019	DOWN
Clock	1.89022	6.45059	310.889	9.87768e-11	2.16517e-09	UP	0.647232	6.45059	39.0652	2.46893e-05	9.89325e-05	UP	-0.161547	6.45059	2.51349	0.135939	0.24761	NO
Tnk2	-2.22592	7.82989	310.734	9.90981e-11	2.16958e-09	DOWN	-2.08772	7.82989	275.38	2.17066e-10	5.83588e-09	DOWN	0.158589	7.82989	1.67849	0.21677	0.349956	NO
Tceal5	7.89116	1.63894	202.662	9.94075e-11	2.17371e-09	UP	5.60366	1.63894	112.157	8.46652e-09	1.16659e-07	UP	-0.149622	1.63894	0.518391	0.481544	0.618378	NO
Rgl1	3.77662	4.59151	311.377	9.98877e-11	2.18157e-09	UP	4.33731	4.59151	463.857	7.35753e-12	4.54082e-10	UP	0.128591	4.59151	0.593255	0.454407	0.593849	NO
Prkd1	2.87856	3.91866	310.133	1.00502e-10	2.19232e-09	UP	1.57619	3.91866	116.111	5.07453e-08	5.18078e-07	UP	-0.329897	3.91866	6.08495	0.0276568	0.0749368	NO
G6pdx	-1.78195	5.96007	308.895	1.03001e-10	2.24413e-09	DOWN	-1.48258	5.96007	224.257	8.15331e-10	1.71429e-08	DOWN	-0.122815	5.96007	1.42755	0.252668	0.390519	NO
Itga3	2.45684	8.15725	308.611	1.03618e-10	2.25485e-09	UP	2.04195	8.15725	220.986	8.95819e-10	1.84692e-08	UP	-0.203441	8.15725	2.38898	0.145232	0.260307	NO
Osbpl10	-2.48715	3.85107	308.244	1.04457e-10	2.26818e-09	DOWN	-1.69982	3.85107	138.141	1.73941e-08	2.10456e-07	DOWN	0.286915	3.85107	3.20618	0.0957283	0.191245	NO
Maged2	2.19593	5.30589	308.22	1.04482e-10	2.26818e-09	UP	1.38303	5.30589	129.413	2.60461e-08	2.95157e-07	UP	0.311106	5.30589	7.18007	0.0183764	0.0548587	NO
Wscd2	7.60816	2.87	203.538	1.054e-10	2.28537e-09	UP	4.04338	2.87	127.719	3.50185e-09	5.60545e-08	UP	-1.28765	2.87	36.696	1.45788e-05	0.000354532	DOWN
Gpx7	7.30723	2.18069	241.484	1.0613e-10	2.29842e-09	UP	4.70468	2.18069	219.7	2.07958e-10	5.64145e-09	UP	-0.0905364	2.18069	0.215185	0.649348	0.75835	NO
Uap1l1	-2.28628	4.46494	307.378	1.06369e-10	2.30084e-09	DOWN	-1.59572	4.46494	147.716	1.14613e-08	1.49178e-07	DOWN	-0.0664369	4.46494	0.231373	0.638185	0.749925	NO
Maf	4.38741	3.04765	309.689	1.07595e-10	2.32457e-09	UP	4.25471	3.04765	467.945	7.26845e-12	4.51553e-10	UP	-0.769699	3.04765	26.4967	0.000166614	0.00177699	DOWN
Igsf8	-1.84185	5.60211	306.568	1.08195e-10	2.33473e-09	DOWN	-1.01454	5.60211	99.4085	1.29977e-07	1.12838e-06	DOWN	-0.187614	5.60211	3.13912	0.0989193	0.196035	NO
Gm2897	4.58521	3.28703	306.819	1.08423e-10	2.33686e-09	UP	3.49868	3.28703	240.746	5.20387e-10	1.17347e-08	UP	0.165443	3.28703	0.945035	0.348036	0.492759	NO
Tmem79	-3.25705	3.67177	306.228	1.09048e-10	2.34753e-09	DOWN	-2.68207	3.67177	235.177	6.01211e-10	1.32428e-08	DOWN	-0.303543	3.67177	1.88968	0.191556	0.319822	NO
Pla2g12a	-2.9084	3.48276	306.156	1.09262e-10	2.34933e-09	DOWN	-0.72015	3.48276	21.0132	0.000462069	0.0012447	DOWN	0.843387	3.48276	14.6852	0.00193641	0.0103967	UP
Fads2	-2.36904	8.61218	305.889	1.09765e-10	2.35734e-09	DOWN	-1.1162	8.61218	72.8752	8.11583e-07	5.32398e-06	DOWN	0.327462	8.61218	6.21849	0.0262702	0.0721442	NO
Tln1	2.19624	8.36733	305.638	1.10353e-10	2.36714e-09	UP	1.43414	8.36733	136.785	1.84874e-08	2.20286e-07	UP	-0.160926	8.36733	1.8088	0.200741	0.331203	NO
Prelp	5.48925	7.2117	446.399	1.1049e-10	2.36726e-09	UP	2.58938	7.2117	162.826	3.19044e-08	3.47315e-07	UP	-1.20185	7.2117	38.3641	5.16608e-05	0.000814651	DOWN
Aifm3	-4.47581	1.63986	288.838	1.1077e-10	2.37046e-09	DOWN	-4.87402	1.63986	312.56	6.55348e-11	2.3136e-09	DOWN	1.62201	1.63986	6.45907	0.0236299	0.0664511	NO
Thsd4	-2.82474	4.69621	305.388	1.11013e-10	2.37226e-09	DOWN	-3.78191	4.69621	607.918	1.20053e-12	1.18998e-10	DOWN	0.732535	4.69621	13.3222	0.00275942	0.0135695	UP
Kctd4	7.67111	4.04573	310.318	1.11166e-10	2.37226e-09	UP	7.93048	4.04573	341.882	5.93641e-11	2.17668e-09	UP	-0.965533	4.04573	21.7982	0.000401649	0.00332221	DOWN
Qars	-1.66307	7.37364	305.258	1.11249e-10	2.37226e-09	DOWN	-0.799449	7.37364	73.1111	7.96565e-07	5.23689e-06	DOWN	-0.0556919	7.37364	0.353443	0.561971	0.688838	NO
Lima1	2.6422	8.01423	305.167	1.11467e-10	2.37409e-09	UP	1.55176	8.01423	114.979	5.38254e-08	5.42767e-07	UP	-0.0324862	8.01423	0.0530555	0.821272	0.887011	NO
Plscr1	-2.73597	6.92793	305.996	1.11609e-10	2.37432e-09	DOWN	-1.9909	6.92793	168.238	5.14294e-09	7.66766e-08	DOWN	0.807374	6.92793	26.8646	0.000154991	0.00169457	UP
Dbi	-2.23803	8.06299	304.909	1.12081e-10	2.38155e-09	DOWN	-1.25335	8.06299	99.4294	1.29812e-07	1.12749e-06	DOWN	-0.677255	8.06299	29.9472	9.24754e-05	0.00119503	DOWN
Gsdmd	5.11246	2.84609	307.707	1.12724e-10	2.39154e-09	UP	2.04104	2.84609	122.892	3.73505e-08	3.987e-07	UP	-0.406772	2.84609	6.21259	0.026394	0.0724069	NO
Snd1	-1.86778	7.99278	304.602	1.12816e-10	2.39154e-09	DOWN	-0.905512	7.99278	74.7038	7.03129e-07	4.71892e-06	DOWN	0.659758	7.99278	39.0454	2.47537e-05	0.000497129	UP
Krt15	5.97398	8.63553	453.472	1.13569e-10	2.40468e-09	UP	5.35792	8.63553	413.399	1.91889e-10	5.30933e-09	UP	-1.96181	8.63553	78.5287	1.64417e-06	9.24012e-05	DOWN
Sdc3	4.44351	5.61567	384.888	1.14042e-10	2.41185e-09	UP	3.67362	5.61567	327.969	2.96563e-10	7.52461e-09	UP	-0.753739	5.61567	18.5115	0.000966963	0.00626581	DOWN
Slc26a9	-3.76107	3.88866	304.1	1.14234e-10	2.4131e-09	DOWN	-0.924668	3.88866	24.3846	0.000240459	0.000704315	DOWN	1.32214	3.88866	18.4259	0.00080004	0.00544015	UP
Acss1	-4.79217	5.93895	422.526	1.1454e-10	2.41672e-09	DOWN	-4.11353	5.93895	280.307	1.22174e-09	2.39048e-08	DOWN	0.795731	5.93895	7.23341	0.0198014	0.0580613	NO
Clstn1	1.76277	7.71181	303.808	1.14748e-10	2.41828e-09	UP	1.71431	7.71181	287.302	1.6493e-10	4.76055e-09	UP	-0.53168	7.71181	29.6067	9.76772e-05	0.00123211	NO
Bambi	2.64638	5.03681	303.392	1.158e-10	2.43761e-09	UP	2.33199	5.03681	254.204	3.64166e-10	8.84194e-09	UP	0.122285	5.03681	0.818125	0.381536	0.524892	NO
Bhlha15	-4.45021	4.08742	303.18	1.17517e-10	2.47088e-09	DOWN	-1.98395	4.08742	48.1586	8.24196e-06	3.8095e-05	DOWN	-0.805262	4.08742	4.59691	0.0507132	0.118261	NO
Cd99l2	-1.90399	5.84961	302.41	1.1824e-10	2.48318e-09	DOWN	-1.34324	5.84961	152.611	9.34814e-09	1.262e-07	DOWN	-0.461312	5.84961	18.0075	0.000877965	0.00580164	NO
Serpina3m	7.97834	4.4618	408.452	1.18589e-10	2.48691e-09	UP	4.98138	4.4618	272.764	1.24312e-09	2.42704e-08	UP	-0.0780151	4.4618	0.145345	0.709672	0.804479	NO
Gm3255	3.20549	3.90882	302.327	1.18693e-10	2.48691e-09	UP	2.53101	3.90882	214.389	1.08951e-09	2.16461e-08	UP	-0.537213	3.90882	13.6402	0.00253649	0.0127001	NO
Map2k6	2.54642	3.95496	301.947	1.19513e-10	2.50118e-09	UP	2.6192	3.95496	304.354	1.13501e-10	3.54862e-09	UP	-0.375287	3.95496	9.11565	0.00948653	0.0337748	NO
Mgst1	-2.73709	8.78811	301.335	1.21008e-10	2.52954e-09	DOWN	-2.05116	8.78811	175.677	3.85812e-09	6.09462e-08	DOWN	1.33955	8.78811	76.3329	6.20331e-07	5.15704e-05	UP
Npdc1	-1.8431	6.51793	300.918	1.22103e-10	2.54947e-09	DOWN	-0.455014	6.51793	19.4497	0.000640194	0.00164822	NO	-0.162089	6.51793	2.37265	0.146509	0.261883	NO
Pdk3	2.70055	3.81337	300.775	1.22717e-10	2.55933e-09	UP	1.28495	3.81337	85.1994	3.26147e-07	2.47006e-06	UP	0.265115	3.81337	4.03534	0.0649246	0.142904	NO
Bglap2	-4.13273	2.70792	300.27	1.24747e-10	2.59865e-09	DOWN	-4.49392	2.70792	338.088	5.76248e-11	2.1434e-09	DOWN	-0.689998	2.70792	4.32151	0.0571637	0.129666	NO
Layn	5.68738	2.66026	267.623	1.25183e-10	2.60474e-09	UP	4.03745	2.66026	148.924	6.2381e-09	8.97411e-08	UP	-0.522585	2.66026	8.02211	0.0131302	0.043015	NO
Lsr	-1.77846	6.40368	299.575	1.25706e-10	2.61261e-09	DOWN	-0.602363	6.40368	37.2886	3.13165e-05	0.00012069	DOWN	0.242249	6.40368	5.5404	0.0342669	0.0883864	NO
Mapk4	-4.49746	3.18303	300.417	1.26587e-10	2.62788e-09	DOWN	-1.62424	3.18303	33.2813	5.57e-05	0.000199133	DOWN	1.04733	3.18303	4.90435	0.0445186	0.107555	NO
Cldn8	-5.57931	5.98861	446.838	1.26813e-10	2.62954e-09	DOWN	-5.98049	5.98861	358.924	4.37138e-10	1.01232e-08	DOWN	0.355068	5.98861	0.949083	0.34983	0.4942	NO
Bnc1	6.75752	4.1181	333.079	1.28125e-10	2.65371e-09	UP	3.31395	4.1181	207.18	2.41776e-09	4.22887e-08	UP	1.83922	4.1181	68.0494	1.64141e-06	9.24012e-05	UP
Cdc42ep1	-2.05318	5.98778	298.543	1.28555e-10	2.65956e-09	DOWN	-0.579878	5.98778	25.7267	0.000188471	0.000570282	NO	0.259252	5.98778	4.76355	0.0472141	0.112382	NO
Ass1	-3.69921	3.4265	298.545	1.29137e-10	2.66853e-09	DOWN	-0.103108	3.4265	0.314365	0.584173	0.644713	NO	0.338916	3.4265	1.09492	0.313704	0.458509	NO
Gls	1.87119	8.01992	297.755	1.30782e-10	2.69943e-09	UP	1.18551	8.01992	125.368	3.16753e-08	3.45688e-07	UP	0.167694	8.01992	2.57942	0.131315	0.241442	NO
Myl6	2.29092	8.01664	297.688	1.30973e-10	2.70028e-09	UP	1.03806	8.01664	65.9089	1.44401e-06	8.5832e-06	UP	-0.129963	8.01664	1.0671	0.319694	0.464093	NO
Wnt10a	7.96505	4.83607	407.442	1.32106e-10	2.72054e-09	UP	8.17923	4.83607	563.589	1.98378e-11	9.39302e-10	UP	-0.169558	4.83607	0.717544	0.41358	0.556375	NO
Slc1a3	3.31359	3.639	299.121	1.32328e-10	2.72185e-09	UP	5.06526	3.639	288.85	1.6593e-10	4.76672e-09	UP	0.875567	3.639	32.2211	6.55579e-05	0.000961516	UP
Cd320_2	-3.66977	4.00923	297.162	1.32607e-10	2.72185e-09	DOWN	-1.4558	4.00923	50.5625	6.31332e-06	3.04362e-05	DOWN	0.386934	4.00923	1.99321	0.180567	0.306033	NO
Hmgn3	2.38478	4.38754	297.128	1.32622e-10	2.72185e-09	UP	0.290754	4.38754	5.05623	0.0417533	0.0648553	NO	0.251325	4.38754	4.12325	0.0624091	0.138721	NO
St8sia2	7.42783	1.59876	212.973	1.33789e-10	2.74267e-09	UP	5.01377	1.59876	223.949	9.21859e-11	3.0237e-09	UP	-0.336548	1.59876	3.17266	0.0940698	0.18883	NO
Afap1l2	4.85494	3.67723	298.81	1.34141e-10	2.74677e-09	UP	2.56227	3.67723	175.665	4.00984e-09	6.30667e-08	UP	0.0323651	3.67723	0.0325363	0.859535	0.912655	NO
Hectd4	1.70429	6.03357	295.863	1.36311e-10	2.78505e-09	UP	0.617107	6.03357	42.2172	1.65129e-05	6.96174e-05	UP	-0.353798	6.03357	14.127	0.00223326	0.0115637	NO
Clta	-1.89976	7.41144	295.86	1.36319e-10	2.78505e-09	DOWN	-0.899007	7.41144	69.1728	1.09564e-06	6.82739e-06	DOWN	-0.0670614	7.41144	0.385266	0.545102	0.674785	NO
Pcbd1	3.6113	3.15678	295.662	1.37218e-10	2.80024e-09	UP	1.29044	3.15678	41.7695	1.74708e-05	7.32448e-05	UP	-0.755531	3.15678	26.0135	0.000179209	0.00186983	DOWN
Jade2	4.20436	3.58845	295.811	1.37569e-10	2.80302e-09	UP	1.17289	3.58845	49.9995	6.72615e-06	3.20581e-05	UP	-0.436593	3.58845	7.20136	0.0182427	0.0545436	NO
Tnc	-3.98298	6.55173	381.274	1.37665e-10	2.80302e-09	DOWN	0.30991	6.55173	3.1439	0.101103	0.141212	NO	-1.71175	6.55173	74.0185	1.55265e-06	8.89198e-05	DOWN
P3h1	2.41984	4.87557	295.247	1.38205e-10	2.81084e-09	UP	3.76992	4.87557	584.621	1.55492e-12	1.43116e-10	UP	-0.0238284	4.87557	0.0355176	0.85331	0.90813	NO
Fam43b	10.5439	1.62903	330.221	1.39385e-10	2.83164e-09	UP	7.42691	1.62903	337.556	1.21541e-10	3.75445e-09	UP	2.22702	1.62903	108.983	1.15254e-07	1.97767e-05	UP
Efemp2	2.90618	4.98793	294.403	1.40781e-10	2.8568e-09	UP	0.797138	4.98793	28.6647	0.000113915	0.000369209	UP	-0.0412266	4.98793	0.0795756	0.782138	0.858519	NO
Ttpa	-4.5534	4.68932	365.09	1.41852e-10	2.8753e-09	DOWN	-3.86486	4.68932	227.325	2.39148e-09	4.19265e-08	DOWN	0.563584	4.68932	3.6185	0.0806081	0.168385	NO
Pde9a	-4.23019	3.42702	295.293	1.42194e-10	2.87898e-09	DOWN	-3.10867	3.42702	217.17	1.02797e-09	2.05821e-08	DOWN	1.68657	3.42702	13.5598	0.00259824	0.012941	UP
Cacna1g	6.52574	4.67476	361.462	1.42776e-10	2.88752e-09	UP	7.84027	4.67476	618.463	5.46876e-12	3.64046e-10	UP	0.295439	4.67476	2.23474	0.159851	0.27916	NO
Reln	8.34354	6.98411	561.118	1.43441e-10	2.89774e-09	UP	7.93599	6.98411	441.601	5.02203e-10	1.13959e-08	UP	0.85893	6.98411	14.1035	0.00335064	0.0156862	UP
Gba	-1.96111	4.90071	293.379	1.43994e-10	2.90564e-09	DOWN	-0.819764	4.90071	54.691	4.10771e-06	2.09805e-05	DOWN	-0.000838961	4.90071	4.92024e-05	0.994506	1	NO
Hoxb3	4.57471	3.90239	295.283	1.44336e-10	2.90929e-09	UP	1.00919	3.90239	25.5989	0.000194561	0.000586732	UP	-0.22989	3.90239	1.55851	0.233094	0.368053	NO
Ccdc8	5.63633	2.54551	238.302	1.44576e-10	2.91006e-09	UP	4.20342	2.54551	171.51	1.42674e-09	2.71788e-08	UP	-0.487675	2.54551	6.54083	0.0219676	0.062954	NO
Gm19639	-4.56809	3.19636	290.182	1.44696e-10	2.91006e-09	DOWN	-3.20891	3.19636	38.3811	2.65069e-05	0.000104717	DOWN	0.708012	3.19636	1.91224	0.188993	0.316398	NO
Inka1	6.28261	2.60072	297.59	1.45763e-10	2.92585e-09	UP	3.82224	2.60072	92.1261	2.17214e-07	1.73849e-06	UP	0.721818	2.60072	12.7	0.00329767	0.0155002	UP
Ltbp4	4.04161	6.6802	383.265	1.45806e-10	2.92585e-09	UP	3.82261	6.6802	376.53	1.61895e-10	4.71062e-09	UP	-0.331413	6.6802	3.65823	0.0796367	0.1668	NO
Trpm3	8.25962	4.621	444.901	1.47506e-10	2.95667e-09	UP	6.33551	4.621	314.825	1.0213e-09	2.05109e-08	UP	2.16076	4.621	87.5238	1.0128e-06	6.9208e-05	UP
Krt80	-2.40556	4.78237	292.017	1.48471e-10	2.97272e-09	DOWN	-0.506672	4.78237	14.6962	0.00193088	0.0043169	NO	-0.116432	4.78237	0.650212	0.433968	0.575054	NO
Epb41l4b	-1.66478	6.96656	291.853	1.4894e-10	2.97879e-09	DOWN	-1.64985	6.96656	282.04	1.85935e-10	5.19222e-09	DOWN	0.321273	6.96656	11.0637	0.00519774	0.0216652	NO
Ndrg2_1	4.23657	5.1938	356.901	1.51063e-10	3.01791e-09	UP	2.09706	5.1938	110.311	1.49235e-07	1.26632e-06	UP	-0.251697	5.1938	2.00546	0.181235	0.306812	NO
Fbln7	7.5189	3.94193	309.275	1.52566e-10	3.04457e-09	UP	5.6048	3.94193	386.923	3.66204e-11	1.50144e-09	UP	0.154381	3.94193	0.557321	0.468435	0.606471	NO
Ston1	3.3594	5.10679	294.849	1.52996e-10	3.04977e-09	UP	0.641742	5.10679	15.6676	0.00153428	0.00353312	UP	-1.00708	5.10679	39.778	2.31392e-05	0.00047652	DOWN
Map1a	5.78797	3.12938	293.205	1.53285e-10	3.05216e-09	UP	4.95222	3.12938	267.504	2.77143e-10	7.16285e-09	UP	-1.54946	3.12938	84.1849	3.60661e-07	3.82725e-05	DOWN
Glb1	-2.47616	4.99675	289.986	1.55289e-10	3.08839e-09	DOWN	-1.06899	4.99675	56.0438	3.58906e-06	1.86805e-05	DOWN	-0.314074	4.99675	4.45457	0.0539211	0.124026	NO
Sema5a	7.58914	5.71932	482.431	1.55447e-10	3.08839e-09	UP	4.25481	5.71932	279.031	3.02997e-09	5.03274e-08	UP	0.00383897	5.71932	0.000339604	0.985623	0.995779	NO
Tnfaip2	-3.06869	5.86664	310.34	1.5634e-10	3.10273e-09	DOWN	-4.21139	5.86664	545.329	4.275e-12	3.02436e-10	DOWN	1.33953	5.86664	46.0934	1.20733e-05	0.000313384	UP
Arfgef2	-2.16472	6.33955	289.334	1.5756e-10	3.12099e-09	DOWN	-1.15601	6.33955	84.6205	3.39189e-07	2.5517e-06	DOWN	-0.495884	6.33955	15.6453	0.00152536	0.00871911	NO
Ssr4	-1.7588	7.28388	289.321	1.57607e-10	3.12099e-09	DOWN	-0.747665	7.28388	53.906	4.44789e-06	2.24824e-05	DOWN	0.612871	7.28388	35.0685	4.26743e-05	0.000714141	UP
Chchd10	-3.32177	4.09929	289.076	1.59155e-10	3.14734e-09	DOWN	-2.43194	4.09929	156.362	8.05583e-09	1.12049e-07	DOWN	2.15816	4.09929	50.4733	6.3821e-06	0.000210097	UP
Ptk7	1.68213	7.18178	288.849	1.59286e-10	3.14734e-09	UP	1.49541	7.18178	234.863	6.06049e-10	1.33168e-08	UP	-0.129034	7.18178	1.83019	0.198257	0.328245	NO
Rnf31	1.87338	5.79443	288.591	1.60212e-10	3.16218e-09	UP	1.86476	5.79443	305.664	1.10294e-10	3.47849e-09	UP	-0.436294	5.79443	17.9491	0.000889557	0.00585465	NO
AI661453	-3.6152	5.84998	353.055	1.61233e-10	3.17713e-09	DOWN	-2.45369	5.84998	177.697	9.60091e-09	1.28869e-07	DOWN	0.541459	5.84998	7.44391	0.0177925	0.0536302	NO
Cavin2	2.81928	6.48046	293.638	1.61322e-10	3.17713e-09	UP	2.23736	6.48046	207.215	1.49799e-09	2.83565e-08	UP	-1.11285	6.48046	56.0783	3.75105e-06	0.000150375	DOWN
Lgals9	4.73833	6.16198	411.992	1.61998e-10	3.18696e-09	UP	1.6203	6.16198	69.5125	2.81749e-06	1.51529e-05	UP	-0.222202	6.16198	1.43652	0.2543	0.392562	NO
Iqsec1	2.0357	5.93693	287.784	1.6315e-10	3.20614e-09	UP	0.505484	5.93693	19.6983	0.000607166	0.00157556	NO	-0.203814	5.93693	3.29073	0.0918794	0.185569	NO
Bcl2l15	-4.12975	3.47695	286.871	1.67469e-10	3.28623e-09	DOWN	-2.01451	3.47695	35.5758	3.97716e-05	0.000148546	DOWN	0.780056	3.47695	4.63231	0.0499418	0.116961	NO
Camk2g	1.98191	5.9034	286.558	1.67736e-10	3.28623e-09	UP	1.37488	5.9034	142.426	1.43839e-08	1.80574e-07	UP	-0.472068	5.9034	18.4062	0.000803339	0.00545448	NO
Galnt3	-1.99379	6.0574	286.547	1.67772e-10	3.28623e-09	DOWN	-1.74163	6.0574	222.366	8.60805e-10	1.78699e-08	DOWN	0.372455	6.0574	9.82485	0.00756955	0.0285859	NO
Igfbp7	2.70114	6.31262	286.357	1.68502e-10	3.29694e-09	UP	3.23518	6.31262	434.615	1.10213e-11	6.17464e-10	UP	-0.958117	6.31262	45.2247	1.14905e-05	0.000307689	DOWN
Bik	-3.9139	2.7031	287.763	1.6929e-10	3.30578e-09	DOWN	-4.04279	2.7031	430.603	1.22245e-11	6.64247e-10	DOWN	1.02178	2.7031	5.83546	0.0305185	0.0807738	NO
2210407C18Rik	-4.6744	3.2594	268.567	1.6932e-10	3.30578e-09	DOWN	-5.63388	3.2594	399.981	1.17567e-11	6.48596e-10	DOWN	2.65544	3.2594	13.1124	0.00280067	0.0137182	UP
Slc19a1	2.74733	3.22219	286.333	1.69959e-10	3.31466e-09	UP	1.19457	3.22219	76.3706	6.21069e-07	4.24076e-06	UP	0.992232	3.22219	51.5538	5.69587e-06	0.000196469	UP
Itgb3	4.80867	4.93781	355.155	1.71279e-10	3.33679e-09	UP	0.666156	4.93781	12.0689	0.00439684	0.00889027	UP	-0.385036	4.93781	4.30033	0.0595743	0.133888	NO
Ppp1r18_1	2.50795	6.33426	285.425	1.72112e-10	3.34892e-09	UP	1.4343	6.33426	102.982	1.05075e-07	9.42591e-07	UP	-0.119507	6.33426	0.761223	0.398149	0.541628	NO
Gab2	-3.33906	3.47271	285.439	1.72272e-10	3.34892e-09	DOWN	-2.48982	3.47271	185.527	2.73465e-09	4.6453e-08	DOWN	0.496877	3.47271	3.48514	0.0837188	0.173079	NO
Tmem248	-1.66128	6.20533	284.863	1.74308e-10	3.38483e-09	DOWN	-0.488825	6.20533	26.1139	0.00017598	0.000537536	NO	0.24434	6.20533	6.06259	0.0278955	0.075374	NO
Arhgap24	8.54334	4.47778	380.025	1.74972e-10	3.39409e-09	UP	5.7363	4.47778	254.213	1.81456e-09	3.35396e-08	UP	-0.479153	4.47778	5.12854	0.0427568	0.104389	NO
Tprkb	2.07112	4.89303	284.397	1.76183e-10	3.4139e-09	UP	0.352082	4.89303	8.45149	0.0118086	0.021256	NO	0.207371	4.89303	3.32001	0.0905907	0.183459	NO
Camk1	2.23549	4.89529	284.24	1.76826e-10	3.42049e-09	UP	0.644221	4.89529	27.3085	0.000143048	0.000449265	UP	-0.252113	4.89529	4.43988	0.0542674	0.124648	NO
Arrdc1	-2.5842	5.43873	284.182	1.7704e-10	3.42049e-09	DOWN	-2.15408	5.43873	214.247	1.09226e-09	2.1677e-08	DOWN	-0.332365	5.43873	4.56416	0.0514204	0.119663	NO
Abcg2	-3.21155	7.28318	319.597	1.77092e-10	3.42049e-09	DOWN	0.689922	7.28318	15.6617	0.001664	0.00379262	UP	0.615089	7.28318	11.8823	0.00438183	0.0190487	UP
Zbtb7b	-2.89018	5.43356	287.942	1.78252e-10	3.43922e-09	DOWN	-1.94683	5.43356	139.484	1.74869e-08	2.11295e-07	DOWN	-0.92431	5.43356	29.4936	0.000101652	0.00126557	DOWN
Gmds	-2.46792	4.91909	283.384	1.80322e-10	3.47544e-09	DOWN	-1.74792	4.91909	146.582	1.20259e-08	1.55518e-07	DOWN	0.158356	4.91909	0.994774	0.336064	0.480815	NO
Csn1s2a	-5.30961	15.5231	283.314	1.80588e-10	3.47686e-09	DOWN	-5.93001	15.5231	308.499	1.03868e-10	3.3223e-09	DOWN	0.395581	15.5231	2.25844	0.155841	0.273987	NO
Hepacam2	-6.94701	3.09791	217.875	1.81411e-10	3.48896e-09	DOWN	-4.92625	3.09791	254.618	5.8907e-11	2.16446e-09	DOWN	0.706964	3.09791	0.226895	0.640559	0.751932	NO
Klhdc7a	-3.93281	3.71779	283.259	1.81637e-10	3.4896e-09	DOWN	-4.35909	3.71779	337.474	5.81469e-11	2.14953e-09	DOWN	0.408836	3.71779	1.35904	0.263829	0.402769	NO
Asnsd1	-2.4089	3.8266	282.158	1.85483e-10	3.55969e-09	DOWN	-1.3118	3.8266	87.7767	2.73214e-07	2.11808e-06	DOWN	0.201796	3.8266	1.55402	0.233672	0.36874	NO
Atoh8	5.2208	2.47016	252.543	1.87005e-10	3.5851e-09	UP	5.11345	2.47016	308.355	4.82034e-11	1.84235e-09	UP	-0.425489	2.47016	5.84875	0.0295493	0.0788332	NO
Prkca	2.42419	5.42286	281.339	1.89018e-10	3.61984e-09	UP	0.754233	5.42286	34.5378	4.6054e-05	0.000168865	UP	-0.658085	5.42286	26.1975	0.000173424	0.00182957	DOWN
Gpr89	-1.79401	4.87168	281.122	1.89918e-10	3.63322e-09	DOWN	-0.718495	4.87168	47.7428	8.60401e-06	3.95355e-05	DOWN	-0.06899	4.87168	0.390492	0.542425	0.672348	NO
Mcam	2.06275	6.77292	280.998	1.90464e-10	3.6398e-09	UP	2.12269	6.77292	308.982	1.02821e-10	3.30052e-09	UP	-1.13251	6.77292	94.4875	1.76221e-07	2.39024e-05	DOWN
Csdc2	5.72145	4.79884	388.474	1.92475e-10	3.67433e-09	UP	2.71554	4.79884	135.494	7.4702e-08	7.09276e-07	UP	0.457033	4.79884	5.15466	0.0426076	0.104124	NO
Il17rb	3.78606	2.46375	278.637	1.94538e-10	3.70978e-09	UP	1.58595	2.46375	67.4862	1.24243e-06	7.57757e-06	UP	0.32769	2.46375	4.25624	0.058778	0.132528	NO
Rnf125	-2.841	6.41552	293.451	1.95134e-10	3.71722e-09	DOWN	-1.84377	6.41552	136.697	2.29885e-08	2.64486e-07	DOWN	1.25465	6.41552	50.5012	7.11153e-06	0.000225074	UP
S1pr2	-3.10325	5.07534	288.142	1.97782e-10	3.7637e-09	DOWN	-2.59541	5.07534	215.314	1.26271e-09	2.45731e-08	DOWN	0.0758741	5.07534	0.154311	0.700643	0.797703	NO
Peg13	2.20276	4.55692	278.895	2.00013e-10	3.80214e-09	UP	0.537367	4.55692	19.5337	0.000628835	0.00162268	NO	-0.33851	4.55692	8.27978	0.0125127	0.0415248	NO
Cdc42se1	-1.83808	7.07283	278.788	2.00448e-10	3.8064e-09	DOWN	-0.699587	7.07283	42.4725	1.59999e-05	6.7819e-05	DOWN	-0.380467	7.07283	12.3968	0.00355003	0.0163166	NO
Dbn1	2.68875	4.80244	278.728	2.00784e-10	3.80878e-09	UP	2.06635	4.80244	208.62	1.29505e-09	2.50999e-08	UP	-0.484095	4.80244	12.4964	0.00345351	0.0160463	NO
Klk10	-4.22887	3.98924	235.258	2.01051e-10	3.80983e-09	DOWN	-5.27734	3.98924	402.162	4.70273e-12	3.22575e-10	DOWN	5.54076	3.98924	37.8326	2.06533e-05	0.00044782	UP
Me1	-2.54639	7.14938	278.426	2.02148e-10	3.82659e-09	DOWN	-2.48819	7.14938	252.604	3.79233e-10	9.10968e-09	DOWN	0.342376	7.14938	4.98808	0.042955	0.104717	NO
Sowahb	-4.54828	6.59174	407.618	2.0261e-10	3.83133e-09	DOWN	-2.08823	6.59174	107.82	3.11453e-07	2.37373e-06	DOWN	1.46743	6.59174	34.4474	8.60251e-05	0.00113911	UP
Tmem45a	6.95027	2.05464	178.957	2.03114e-10	3.83683e-09	UP	6.8853	2.05464	262.103	1.00895e-11	5.83521e-10	UP	-0.249703	2.05464	1.36025	0.25969	0.398435	NO
Slc39a11	-2.75757	5.10683	278.077	2.0384e-10	3.84651e-09	DOWN	-2.11675	5.10683	168.329	5.05275e-09	7.57073e-08	DOWN	0.79563	5.10683	17.796	0.000920809	0.00600991	UP
Ddx39a	-1.91682	5.71114	277.535	2.06391e-10	3.89058e-09	DOWN	-1.01251	5.71114	82.2437	4.01122e-07	2.92965e-06	DOWN	0.855032	5.71114	51.2445	5.86781e-06	0.000199727	UP
Drp2	5.03239	4.00344	282.61	2.07578e-10	3.9074e-09	UP	6.24576	4.00344	504.457	4.80948e-12	3.28648e-10	UP	-0.195892	4.00344	1.07257	0.318652	0.463274	NO
Gm48893	7.04779	2.00366	233.554	2.07716e-10	3.9074e-09	UP	5.35186	2.00366	74.6106	3.93438e-07	2.88404e-06	UP	1.02973	2.00366	20.3796	0.000434694	0.00350731	UP
Adm	2.70061	4.25597	276.923	2.09475e-10	3.93638e-09	UP	1.02584	4.25597	45.6722	1.09067e-05	4.8534e-05	UP	1.37163	4.25597	85.1996	3.25913e-07	3.54185e-05	UP
F2rl1	-2.60065	5.4033	276.483	2.11559e-10	3.9714e-09	DOWN	0.0882538	5.4033	0.406698	0.534283	0.598068	NO	-1.17287	5.4033	55.7436	3.69742e-06	0.000148887	DOWN
Fbln2	4.92046	6.42875	407.228	2.123e-10	3.98117e-09	UP	4.14066	6.42875	364.051	3.99757e-10	9.49087e-09	UP	2.26051	6.42875	124.01	1.51563e-07	2.22637e-05	UP
Serpina3n	7.23973	8.76238	482.77	2.13117e-10	3.99235e-09	UP	4.9461	8.76238	291.904	3.10433e-09	5.12353e-08	UP	-0.109903	8.76238	0.208881	0.65659	0.763989	NO
Fzd7	4.40452	7.25782	387.1	2.13619e-10	3.9976e-09	UP	3.25921	7.25782	243.542	3.00493e-09	5.0147e-08	UP	0.162901	7.25782	0.745052	0.405221	0.548865	NO
Acot2	-2.92146	4.31174	275.961	2.14185e-10	4.00405e-09	DOWN	-1.46099	4.31174	66.7256	1.34635e-06	8.09069e-06	DOWN	0.903029	4.31174	20.6657	0.000496069	0.00386236	UP
Rabep1_1	2.11402	4.55275	275.771	2.15139e-10	4.01771e-09	UP	0.317267	4.55275	7.49748	0.0164059	0.0284415	NO	-0.93534	4.55275	69.26	1.08788e-06	7.13649e-05	DOWN
Syde2	2.57922	5.00233	275.308	2.17474e-10	4.05712e-09	UP	2.81404	5.00233	335.859	5.97143e-11	2.18508e-09	UP	0.254978	5.00233	3.36545	0.0886335	0.180478	NO
Prkg1	2.98692	6.15097	302.333	2.17896e-10	4.06078e-09	UP	2.58073	6.15097	227.323	1.28282e-09	2.49107e-08	UP	0.0697561	6.15097	0.202777	0.659901	0.766408	NO
Fhl2	2.90057	4.93081	275.28	2.18323e-10	4.06374e-09	UP	1.35525	4.93081	68.7276	1.13877e-06	7.04267e-06	UP	0.364978	4.93081	5.58379	0.0336805	0.0872608	NO
Gne	-2.18011	5.66179	275.103	2.18505e-10	4.06374e-09	DOWN	-1.77905	5.66179	187.123	2.58727e-09	4.44095e-08	DOWN	-0.0232157	5.66179	0.0292158	0.866809	0.917786	NO
Ccdc85b	1.90597	5.90542	274.373	2.2229e-10	4.12988e-09	UP	1.48972	5.90542	175.292	3.9121e-09	6.1637e-08	UP	-0.241301	5.90542	4.94678	0.0437032	0.106111	NO
Asxl3	5.96311	2.04253	195.608	2.23121e-10	4.14106e-09	UP	6.65634	2.04253	427.969	5.89807e-13	7.28775e-11	UP	-0.537725	2.04253	8.38489	0.0105515	0.0365984	NO
Ankrd44	3.39444	4.3162	274.005	2.25096e-10	4.17341e-09	UP	2.31226	4.3162	201.273	1.63299e-09	3.05593e-08	UP	-0.426349	4.3162	7.42225	0.0168528	0.0515733	NO
Brms1	-2.55848	3.84415	273.802	2.25365e-10	4.17411e-09	DOWN	-1.71092	3.84415	137.728	1.77205e-08	2.13261e-07	DOWN	0.119172	3.84415	0.461358	0.508432	0.642484	NO
Rab20	2.33461	6.45211	273.553	2.2663e-10	4.19324e-09	UP	1.65536	6.45211	144.122	1.33617e-08	1.6999e-07	UP	0.0507551	6.45211	0.147887	0.706534	0.802081	NO
Fam3c	-2.22095	7.02982	273.326	2.27848e-10	4.21145e-09	DOWN	-0.20502	7.02982	2.47313	0.138868	0.186967	NO	1.09867	7.02982	67.6807	1.24129e-06	7.7217e-05	UP
Bhlhe41	2.62364	7.80972	273.209	2.28488e-10	4.21897e-09	UP	-0.546799	7.80972	13.5227	0.00261592	0.00561934	NO	1.71084	7.80972	125.1	3.2096e-08	9.42723e-06	UP
Sirpa	-2.14772	4.5492	273.116	2.29005e-10	4.22418e-09	DOWN	-0.291654	4.5492	5.48721	0.0350073	0.0554267	NO	-0.474473	4.5492	12.6853	0.00327844	0.01543	NO
Nbeal2	-3.26781	4.51536	273.786	2.2957e-10	4.23027e-09	DOWN	-3.05171	4.51536	250.072	4.11906e-10	9.6755e-09	DOWN	0.0307084	4.51536	0.0183551	0.894227	0.935885	NO
Ttbk2	1.86231	5.37822	272.509	2.32325e-10	4.27668e-09	UP	0.93832	5.37822	75.0598	6.84034e-07	4.60275e-06	UP	-0.00287404	5.37822	0.000736938	0.978739	0.99191	NO
Slc6a14	-4.87112	3.57641	305.021	2.32946e-10	4.28374e-09	DOWN	-3.67222	3.57641	76.7356	8.62893e-07	5.59547e-06	DOWN	3.27424	3.57641	27.6195	0.000159248	0.00172232	UP
Tpd52	-1.88611	7.16196	271.626	2.37236e-10	4.35818e-09	DOWN	-1.54018	7.16196	183.181	2.96096e-09	4.9459e-08	DOWN	0.795964	7.16196	48.0255	8.33517e-06	0.000249637	UP
Wdfy3	2.83292	5.97351	277.701	2.38227e-10	4.37193e-09	UP	0.722041	5.97351	23.0888	0.000315298	0.000891533	UP	-0.578219	5.97351	14.8236	0.00190215	0.0102524	NO
Igsf10	7.23558	5.08136	404.959	2.38636e-10	4.37499e-09	UP	6.80097	5.08136	469.516	1.03704e-10	3.3223e-09	UP	-0.131045	5.08136	0.404183	0.537336	0.667507	NO
Slc46a3	-3.18607	3.61755	270.917	2.41747e-10	4.42363e-09	DOWN	-3.60774	3.61755	316.814	8.75321e-11	2.88153e-09	DOWN	-0.382804	3.61755	2.51667	0.135714	0.247276	NO
Trabd2b	5.97139	5.26941	387.286	2.41779e-10	4.42363e-09	UP	5.36232	5.26941	383.374	2.56186e-10	6.69796e-09	UP	-0.909868	5.26941	21.0275	0.000664754	0.00477966	DOWN
Rcsd1	5.29982	2.69424	221.444	2.42499e-10	4.43009e-09	UP	3.22718	2.69424	154.409	2.93726e-09	4.91376e-08	UP	-0.585051	2.69424	9.26175	0.00827445	0.0304884	DOWN
Cmas	-2.1738	5.09556	270.69	2.42624e-10	4.43009e-09	DOWN	-2.34785	5.09556	310.534	9.95268e-11	3.22345e-09	DOWN	-0.142425	5.09556	1.0923	0.314256	0.459117	NO
Bst2	-3.06465	4.83716	274.259	2.43959e-10	4.44996e-09	DOWN	-2.61134	4.83716	197.325	1.99627e-09	3.61936e-08	DOWN	0.286464	4.83716	2.04996	0.175018	0.298792	NO
Ace	-2.33804	5.14585	270.267	2.45085e-10	4.46328e-09	DOWN	0.451821	5.14585	11.6257	0.00441382	0.00891661	NO	0.756485	5.14585	24.3869	0.000240277	0.00232667	UP
Hoga1	-3.5998	3.86961	270.349	2.45184e-10	4.46328e-09	DOWN	-1.94425	3.86961	49.0964	7.40822e-06	3.48032e-05	DOWN	0.0124109	3.86961	0.00190055	0.965863	0.98375	NO
Fbn2	3.58701	4.04234	265.744	2.46814e-10	4.48843e-09	UP	3.00158	4.04234	329.546	6.04453e-11	2.19403e-09	UP	1.08865	4.04234	40.736	1.92463e-05	0.000426865	UP
Vamp8_1	-1.78555	5.4482	269.896	2.47254e-10	4.4919e-09	DOWN	-0.97263	5.4482	81.501	4.23062e-07	3.06796e-06	DOWN	-0.269758	5.4482	6.15721	0.0268956	0.07347	NO
Parva	2.02607	8.02578	269.702	2.48402e-10	4.50822e-09	UP	1.47931	8.02578	149.115	1.0805e-08	1.42278e-07	UP	-0.145565	8.02578	1.51943	0.238674	0.374765	NO
Rbfox2	1.51812	6.98798	269.647	2.48734e-10	4.5097e-09	UP	1.18665	6.98798	168.358	5.04638e-09	7.56747e-08	UP	-0.335282	6.98798	14.0117	0.00230099	0.0118324	NO
Gale	-3.36296	4.52843	269.505	2.49761e-10	4.52378e-09	DOWN	-2.5646	4.52843	178.312	3.51359e-09	5.61713e-08	DOWN	-0.354661	4.52843	2.05718	0.174175	0.297746	NO
Gusb	-2.21328	5.74767	269.004	2.52606e-10	4.57073e-09	DOWN	0.32794	5.74767	6.0768	0.0277427	0.0451531	NO	0.408266	5.74767	8.96601	0.00995925	0.0350429	NO
Coasy	-2.33402	4.61931	268.661	2.54727e-10	4.60448e-09	DOWN	-1.29722	4.61931	87.1861	2.84336e-07	2.19581e-06	DOWN	-0.150627	4.61931	1.01967	0.330297	0.474533	NO
Susd4	-4.34757	2.94061	269.209	2.56209e-10	4.62663e-09	DOWN	-3.50052	2.94061	136.838	1.87008e-08	2.22132e-07	DOWN	1.46019	2.94061	9.65339	0.0079989	0.0297772	UP
Hnrnph3	2.07882	4.51239	267.907	2.59405e-10	4.67966e-09	UP	0.813985	4.51239	48.2801	8.10194e-06	3.75248e-05	UP	0.158297	4.51239	1.8903	0.191487	0.319765	NO
Trabd	-2.27102	5.88153	267.826	2.59881e-10	4.68356e-09	DOWN	-1.13386	5.88153	69.5335	1.06345e-06	6.66594e-06	DOWN	0.0152921	5.88153	0.0118647	0.914859	0.950859	NO
Wdfy2	-2.02087	5.71716	266.613	2.67621e-10	4.81824e-09	DOWN	-1.55804	5.71716	164.218	5.90261e-09	8.60818e-08	DOWN	-0.410928	5.71716	11.1223	0.00510888	0.0213838	NO
Cibar1	2.5012	3.55624	266.544	2.68619e-10	4.8314e-09	UP	0.547662	3.55624	18.3202	0.000819052	0.00204239	NO	-0.0646481	3.55624	0.2601	0.618261	0.734068	NO
Steap3	-2.65169	4.83002	266.21	2.70331e-10	4.85734e-09	DOWN	-0.130785	4.83002	0.667054	0.428213	0.49691	NO	0.967361	4.83002	25.5172	0.000195664	0.0019931	UP
Tmprss2	-4.28881	6.67076	366.013	2.70918e-10	4.86305e-09	DOWN	-5.47744	6.67076	581.437	1.84648e-11	8.94853e-10	DOWN	0.880792	6.67076	11.2057	0.00587903	0.0237531	UP
Mbnl1	3.60218	7.63811	328.581	2.7158e-10	4.87008e-09	UP	1.4131	7.63811	60.8687	3.97422e-06	2.04085e-05	UP	-0.0524929	7.63811	0.0886132	0.770879	0.850456	NO
Sppl2a	-1.68705	7.02878	265.692	2.7367e-10	4.90269e-09	DOWN	-1.75446	7.02878	285.678	1.71108e-10	4.89189e-09	DOWN	-0.246697	7.02878	5.84688	0.0303428	0.0804149	NO
Msi1	4.65224	2.91265	266.44	2.74707e-10	4.91401e-09	UP	2.6427	2.91265	159.455	7.22564e-09	1.02316e-07	UP	0.656521	2.91265	12.4169	0.00353775	0.0162892	UP
Camk1d	5.13725	2.79318	268.652	2.74847e-10	4.91401e-09	UP	4.82736	2.79318	349.195	5.03754e-11	1.91026e-09	UP	0.263694	2.79318	2.06796	0.173241	0.2966	NO
Matn2	7.62881	7.30927	492.2	2.76388e-10	4.93667e-09	UP	6.15876	7.30927	281.227	5.09337e-09	7.61894e-08	UP	-0.976968	7.30927	18.0026	0.00147229	0.00848835	DOWN
Cpne8	5.18333	6.16956	394.951	2.77793e-10	4.95686e-09	UP	5.0046	6.16956	443.271	1.45136e-10	4.34927e-09	UP	-0.252096	6.16956	1.68822	0.219202	0.352695	NO
Tnfaip8	2.31871	5.07358	264.832	2.79484e-10	4.98155e-09	UP	-0.461679	5.07358	12.5478	0.00340475	0.00709176	NO	0.215275	5.07358	2.7799	0.118398	0.223936	NO
Samd10	-4.20454	2.65773	266.17	2.79729e-10	4.98155e-09	DOWN	-3.35661	2.65773	263.154	3.01057e-10	7.61721e-09	DOWN	0.623916	2.65773	1.7758	0.204701	0.335791	NO
Zfp36l1	2.49923	10.2193	264.73	2.80162e-10	4.98434e-09	UP	2.63029	10.2193	290.426	1.53753e-10	4.53221e-09	UP	-0.422583	10.2193	8.45791	0.0117832	0.0396805	NO
Dcaf4	-1.77553	4.97024	264.446	2.82117e-10	5.01418e-09	DOWN	-0.376842	4.97024	12.1592	0.00379352	0.00779355	NO	-0.569587	4.97024	26.7279	0.000158075	0.00171374	NO
Cmtm6	-1.87749	8.39958	264.237	2.8356e-10	5.03486e-09	DOWN	-0.101442	8.39958	0.818758	0.381357	0.450418	NO	-0.101631	8.39958	0.810384	0.383733	0.527111	NO
Abcd2	7.81544	2.20205	172.845	2.83921e-10	5.03633e-09	UP	5.7953	2.20205	92.2437	3.07655e-08	3.38962e-07	UP	0.257281	2.20205	1.0475	0.320583	0.464748	NO
Col4a4	5.90139	1.98265	263.276	2.91628e-10	5.16794e-09	UP	1.96263	1.98265	26.4163	0.000167049	0.000514349	UP	1.57329	1.98265	52.0055	5.42412e-06	0.000190501	UP
Gm19935	7.67436	1.87488	177.445	2.92293e-10	5.17465e-09	UP	5.72473	1.87488	208.936	8.38451e-11	2.78557e-09	UP	-0.367303	1.87488	2.97326	0.103304	0.202594	NO
Ss18l2	-1.93498	3.99343	262.78	2.93948e-10	5.19885e-09	DOWN	-0.837234	3.99343	43.0969	1.48221e-05	6.33439e-05	DOWN	0.226211	3.99343	3.03188	0.104296	0.20378	NO
Eva1c	5.44142	3.14058	235.115	2.9453e-10	5.20269e-09	UP	2.53835	3.14058	117.028	2.92368e-08	3.24374e-07	UP	0.157129	3.14058	0.577309	0.45975	0.598675	NO
Cldn4	-5.12725	9.86003	358.797	2.94742e-10	5.20269e-09	DOWN	-5.10393	9.86003	354.606	3.15443e-10	7.93667e-09	DOWN	5.30825	9.86003	285.189	1.10516e-09	1.24606e-06	UP
Stat2	2.14633	6.36126	262.347	2.97025e-10	5.23421e-09	UP	0.752478	6.36126	36.5003	3.48968e-05	0.000132814	UP	-0.567821	6.36126	21.1022	0.000453705	0.00362642	NO
Slc25a4	1.98309	8.18111	262.335	2.97108e-10	5.23421e-09	UP	1.35595	8.18111	126.655	2.97447e-08	3.28795e-07	UP	0.146158	8.18111	1.54457	0.235025	0.370389	NO
1700019D03Rik	5.13927	4.23668	315.68	2.99087e-10	5.26393e-09	UP	4.08381	4.23668	156.968	1.89838e-08	2.24569e-07	UP	-0.0842054	4.23668	0.179923	0.678641	0.781182	NO
Dpagt1	-2.18768	4.49685	261.814	3.00994e-10	5.29233e-09	DOWN	-0.600855	4.49685	20.9329	0.000469625	0.00126166	DOWN	0.306651	4.49685	4.35398	0.0563444	0.128278	NO
Bcl2l1	-2.39563	6.47644	261.486	3.034e-10	5.32943e-09	DOWN	-1.4494	6.47644	98.2705	1.39286e-07	1.19369e-06	DOWN	0.600359	6.47644	16.9217	0.00112525	0.00699986	UP
Lpp	2.04008	8.21078	261.366	3.04299e-10	5.34003e-09	UP	1.07111	8.21078	75.9272	6.39854e-07	4.34272e-06	UP	-0.225791	8.21078	3.48959	0.0835401	0.172789	NO
Pdgfa	2.33707	5.77916	260.934	3.07622e-10	5.3931e-09	UP	1.51026	5.77916	113.504	5.82408e-08	5.77605e-07	UP	0.0425479	5.77916	0.100607	0.755939	0.838847	NO
Picalm	2.07571	7.68261	260.703	3.09335e-10	5.41787e-09	UP	0.39277	7.68261	10.1016	0.00694638	0.0132873	NO	-0.0586635	7.68261	0.228647	0.640155	0.751653	NO
Mien1	-2.15522	5.3109	260.55	3.10516e-10	5.43328e-09	DOWN	-1.63633	5.3109	158.682	7.32169e-09	1.03352e-07	DOWN	-0.270615	5.3109	3.92333	0.0683013	0.148246	NO
Rnf180	4.7271	1.88111	208.066	3.10832e-10	5.43354e-09	UP	2.11963	1.88111	62.8732	9.23591e-07	5.91886e-06	UP	0.229007	1.88111	1.41782	0.25216	0.389934	NO
Rnf144a	5.379	2.63671	257.688	3.11509e-10	5.44009e-09	UP	1.84586	2.63671	67.4947	1.22043e-06	7.46575e-06	UP	0.812306	2.63671	16.2888	0.00129437	0.00771663	UP
Spry1	4.24047	5.72588	354.271	3.12481e-10	5.45179e-09	UP	2.92456	5.72588	204.322	7.29174e-09	1.03009e-07	UP	-0.143668	5.72588	0.618497	0.446958	0.587092	NO
Ccser1	-4.24294	2.20526	261.474	3.14295e-10	5.47652e-09	DOWN	-2.96913	2.20526	118.991	4.46928e-08	4.64167e-07	DOWN	1.24352	2.20526	6.36381	0.0248903	0.0690801	NO
D7Ertd443e	-2.84457	2.76192	260.37	3.14505e-10	5.47652e-09	DOWN	-3.61612	2.76192	310.025	1.01486e-10	3.26346e-09	DOWN	2.04876	2.76192	52.134	5.35965e-06	0.000189585	UP
Kif6	10.4624	2.08659	192.356	3.17914e-10	5.52196e-09	UP	7.61615	2.08659	152.003	1.74239e-09	3.23382e-08	UP	-0.653233	2.08659	9.19906	0.00804985	0.029899	DOWN
Slc27a3	3.43188	4.12275	259.596	3.18079e-10	5.52196e-09	UP	2.30321	4.12275	136.937	1.83666e-08	2.19571e-07	UP	0.101764	4.12275	0.356441	0.560338	0.687535	NO
Rnf128	2.11387	6.25082	259.553	3.18299e-10	5.52196e-09	UP	2.58147	6.25082	354.589	4.18822e-11	1.66345e-09	UP	0.0902034	6.25082	0.531965	0.478206	0.615436	NO
Resf1_1	-2.38209	5.4675	259.548	3.18339e-10	5.52196e-09	DOWN	-1.57062	5.4675	125.956	3.07771e-08	3.38962e-07	DOWN	-0.434007	5.4675	8.39087	0.0120517	0.0403662	NO
Arhgef16	-1.95546	5.04652	259.274	3.20519e-10	5.55444e-09	DOWN	-1.58219	5.04652	170.65	4.63407e-09	7.05708e-08	DOWN	-0.565464	5.04652	21.4026	0.000426973	0.00347277	NO
Kirrel3	2.74188	4.93869	259.172	3.21986e-10	5.5745e-09	UP	3.96974	4.93869	372.083	3.06324e-11	1.30096e-09	UP	0.478972	4.93869	9.72301	0.00781619	0.0292661	NO
Cmpk1	-1.80438	5.93974	258.859	3.23843e-10	5.60128e-09	DOWN	-1.27556	5.93974	130.678	2.45274e-08	2.8058e-07	DOWN	0.039633	5.93974	0.124538	0.729595	0.818628	NO
Dyrk3	-2.33825	4.48538	258.15	3.29705e-10	5.6972e-09	DOWN	-1.00892	4.48538	52.5707	5.10429e-06	2.53389e-05	DOWN	1.20793	4.48538	52.1844	5.31433e-06	0.000188721	UP
Pdlim1	-2.01343	5.56704	257.944	3.31347e-10	5.72009e-09	DOWN	-0.427871	5.56704	13.018	0.00299438	0.00632241	NO	0.667573	5.56704	26.2067	0.000173131	0.00182755	UP
Fam174b	-2.96828	4.33694	257.52	3.35217e-10	5.78136e-09	DOWN	-3.19897	4.33694	365.402	3.44501e-11	1.42541e-09	DOWN	0.700159	4.33694	8.14778	0.0130876	0.0429117	UP
Magee1	4.59122	2.67238	258.45	3.3658e-10	5.79933e-09	UP	2.44372	2.67238	130.289	2.54965e-08	2.89828e-07	UP	-0.0843792	2.67238	0.231792	0.637899	0.749687	NO
Speer4d	7.54939	2.2459	147.774	3.40398e-10	5.85424e-09	UP	9.35859	2.2459	351.409	2.20697e-13	3.69476e-11	UP	-0.12446	2.2459	0.28306	0.601113	0.720106	NO
Dmpk	3.48642	6.66772	316.408	3.40415e-10	5.85424e-09	UP	-0.545425	6.66772	9.25409	0.00990595	0.0181942	NO	-1.79894	6.66772	107.861	1.78512e-07	2.40325e-05	DOWN
Ikbip	3.37281	3.73163	256.827	3.41029e-10	5.8592e-09	UP	1.9365	3.73163	122.312	3.68849e-08	3.94197e-07	UP	-0.138597	3.73163	0.74088	0.40436	0.548017	NO
Hcrtr1_1	7.13423	1.67662	177.967	3.4327e-10	5.8921e-09	UP	5.62526	1.67662	72.988	2.03499e-07	1.6473e-06	UP	-0.00185398	1.67662	6.86455e-05	0.99349	1	NO
Sgcb	3.46573	3.78325	256.429	3.4458e-10	5.90606e-09	UP	2.23421	3.78325	148.695	1.10069e-08	1.44305e-07	UP	-0.858539	3.78325	28.8437	0.000110631	0.00134125	DOWN
Ptprg	1.85592	7.07229	256.367	3.44739e-10	5.90606e-09	UP	0.500428	7.07229	20.0138	0.000568054	0.00148625	NO	-0.156027	7.07229	1.97345	0.1826	0.308547	NO
Col16a1	3.39628	7.92053	304.341	3.45294e-10	5.90997e-09	UP	3.0458	7.92053	256.251	9.75125e-10	1.9834e-08	UP	0.695206	7.92053	15.5747	0.00177756	0.00975875	UP
Pdxk	-2.36896	6.92122	255.934	3.48491e-10	5.95903e-09	DOWN	-1.5395	6.92122	111.245	6.58222e-08	6.41855e-07	DOWN	0.888259	6.92122	36.604	3.44003e-05	0.000619342	UP
Cfb_2	-3.09962	3.58509	255.863	3.4956e-10	5.97165e-09	DOWN	-0.647282	3.58509	7.68151	0.0153771	0.0268463	DOWN	1.46781	3.58509	31.6695	7.06076e-05	0.00100772	UP
Atp10a	6.49298	3.18174	232.841	3.50311e-10	5.97881e-09	UP	2.3695	3.18174	123.508	2.23722e-08	2.58549e-07	UP	-0.321677	3.18174	2.53685	0.133307	0.243925	NO
Sema4d	-2.87098	5.05807	255.99	3.54262e-10	6.04053e-09	DOWN	-2.61283	5.05807	217.682	1.00304e-09	2.02629e-08	DOWN	0.776514	5.05807	13.8982	0.00237477	0.0120979	UP
Map9	5.12532	2.7628	255.292	3.54786e-10	6.04376e-09	UP	3.20039	2.7628	197.76	1.82335e-09	3.36676e-08	UP	-0.302675	2.7628	2.81636	0.116222	0.22063	NO
Lpcat1	-2.65869	4.79942	255.179	3.55235e-10	6.0457e-09	DOWN	-1.33481	4.79942	69.5126	1.06532e-06	6.67536e-06	DOWN	-0.13405	4.79942	0.60622	0.449604	0.589237	NO
Gprin2	4.31255	2.44054	240.005	3.57467e-10	6.07795e-09	UP	0.971513	2.44054	11.9785	0.00384688	0.00789059	UP	-0.729239	2.44054	18.4031	0.000756681	0.00523385	DOWN
Ifitm10	5.90432	2.77977	256.856	3.60577e-10	6.12505e-09	UP	1.60403	2.77977	59.7721	2.57149e-06	1.40874e-05	UP	1.23053	2.77977	33.612	5.35449e-05	0.00083632	UP
Lypla2	-2.01651	5.29699	254.502	3.61351e-10	6.13243e-09	DOWN	-1.32663	5.29699	116.755	4.90145e-08	5.02398e-07	DOWN	-0.00652662	5.29699	0.00256635	0.960337	0.979764	NO
Tnfsf15	-4.84399	1.81513	255.211	3.62615e-10	6.1481e-09	DOWN	-0.855196	1.81513	6.21585	0.0263196	0.0431241	DOWN	1.06988	1.81513	2.62334	0.128377	0.237321	NO
Eif2b4	-1.56058	5.4549	254.204	3.64089e-10	6.1673e-09	DOWN	-0.144591	5.4549	2.23275	0.158042	0.209269	NO	-0.0337144	5.4549	0.11653	0.738067	0.825105	NO
Gm30970	2.31313	5.06328	253.993	3.66076e-10	6.19513e-09	UP	1.21124	5.06328	76.6613	6.05062e-07	4.15031e-06	UP	-0.299171	5.06328	5.19519	0.0394231	0.0983124	NO
Os9	-1.85388	6.86999	253.827	3.6759e-10	6.21492e-09	DOWN	-1.07193	6.86999	89.0919	2.50114e-07	1.96433e-06	DOWN	-0.211603	6.86999	3.39933	0.087207	0.178389	NO
Fzd1	2.72362	5.0879	253.476	3.7114e-10	6.26906e-09	UP	2.50176	5.0879	242.816	4.89526e-10	1.11222e-08	UP	-0.375765	5.0879	6.366	0.0248344	0.068981	NO
Pdhb	-1.55223	7.10135	253.017	3.75245e-10	6.33248e-09	DOWN	-0.0695647	7.10135	0.516102	0.484718	0.55124	NO	0.416849	7.10135	18.2994	0.000822593	0.00554129	NO
Csn1s2b	-4.42153	10.2128	253.056	3.76132e-10	6.34152e-09	DOWN	-4.01867	10.2128	70.1349	1.01383e-06	6.40386e-06	DOWN	-6.02508	10.2128	498.656	4.47222e-12	4.03394e-08	DOWN
Esrra	-1.95707	4.83905	252.318	3.82024e-10	6.43484e-09	DOWN	-0.684375	4.83905	29.8384	9.41029e-05	0.000314355	DOWN	-0.228457	4.83905	3.29602	0.091645	0.185205	NO
Stx2	3.68224	3.23148	252.342	3.83466e-10	6.45311e-09	UP	1.59004	3.23148	74.5291	7.1438e-07	4.77999e-06	UP	-0.900793	3.23148	32.1356	6.58069e-05	0.000962819	DOWN
Twsg1	1.72544	7.83994	252.114	3.84001e-10	6.45608e-09	UP	1.12165	7.83994	110.748	6.76375e-08	6.54603e-07	UP	0.0551525	7.83994	0.275611	0.608079	0.725704	NO
Cd14	-4.17619	8.03026	342.942	3.84953e-10	6.46606e-09	DOWN	-3.83441	8.03026	298.734	8.51705e-10	1.77833e-08	DOWN	1.64285	8.03026	52.6529	1.0518e-05	0.000289686	UP
Sh3bp5l	-2.39079	4.68336	251.899	3.86151e-10	6.48016e-09	DOWN	-0.854734	4.68336	32.875	5.87927e-05	0.000208578	DOWN	-0.765596	4.68336	25.3684	0.000200947	0.00203199	DOWN
Chd3	-2.09028	7.31967	251.272	3.92375e-10	6.57476e-09	DOWN	-1.36962	7.31967	111.485	6.49618e-08	6.34838e-07	DOWN	-0.183735	7.31967	2.05165	0.174714	0.298329	NO
Tafa5	6.09044	2.13701	198.616	3.92762e-10	6.57476e-09	UP	5.113	2.13701	114.012	1.8436e-08	2.19964e-07	UP	0.457264	2.13701	4.08447	0.0612639	0.136883	NO
B3gnt2	1.84716	5.59435	251.204	3.93084e-10	6.57476e-09	UP	0.320726	5.59435	8.36611	0.0121527	0.0217797	NO	-0.0916578	5.59435	0.698361	0.417833	0.560249	NO
Sec61b	-1.66276	5.42817	251.184	3.93267e-10	6.57476e-09	DOWN	-0.656782	5.42817	39.4385	2.35109e-05	9.46734e-05	DOWN	0.325517	5.42817	9.08007	0.00959618	0.0340804	NO
Tcf7	2.43262	4.68974	243.082	3.93611e-10	6.57476e-09	UP	3.1203	4.68974	415.76	1.13641e-11	6.30795e-10	UP	1.10943	4.68974	59.8265	2.26881e-06	0.000108279	UP
Rbpms2	5.0869	2.50179	251.661	3.94294e-10	6.58007e-09	UP	4.20882	2.50179	211.323	1.20901e-09	2.37072e-08	UP	-0.571896	2.50179	10.5422	0.00607974	0.0243676	NO
Fasn	-2.80797	11.2353	250.707	3.98108e-10	6.63758e-09	DOWN	0.236881	11.2353	2.02851	0.177002	0.231234	NO	0.038974	11.2353	0.0547787	0.818448	0.885081	NO
Pard6g	2.10387	5.29055	250.553	3.99733e-10	6.65853e-09	UP	3.01322	5.29055	461.954	7.37505e-12	4.54082e-10	UP	-0.175893	5.29055	2.05753	0.174139	0.297746	NO
Poglut3	3.34914	3.9	250.534	4.0029e-10	6.66165e-09	UP	1.83146	3.9	93.839	1.83727e-07	1.51206e-06	UP	-0.0211971	3.9	0.0158603	0.901632	0.941526	NO
Cacna1d	4.93164	4.83106	336.014	4.03169e-10	6.70338e-09	UP	4.76732	4.83106	315.218	5.83417e-10	1.2944e-08	UP	0.201713	4.83106	1.03259	0.329663	0.473949	NO
Gjb3	4.12399	5.47785	326.725	4.05082e-10	6.72898e-09	UP	2.59847	5.47785	160.323	2.44339e-08	2.79865e-07	UP	3.58294	5.47785	267.879	1.28791e-09	1.3667e-06	UP
Marchf8	-1.45156	5.73571	249.868	4.06808e-10	6.75145e-09	DOWN	-0.372114	5.73571	16.6898	0.00118798	0.00283389	NO	-0.213945	5.73571	5.41172	0.0360903	0.0918291	NO
Edem2	-1.84728	5.85246	249.606	4.09572e-10	6.79107e-09	DOWN	-0.503941	5.85246	19.201	0.000675305	0.00172613	NO	-0.468207	5.85246	16.0602	0.0013796	0.00808488	NO
Fam110c	-2.08763	4.55685	249.394	4.1188e-10	6.82306e-09	DOWN	-1.95654	4.55685	241.636	5.04855e-10	1.14417e-08	DOWN	0.119036	4.55685	0.710178	0.414019	0.556799	NO
Ssbp2	1.96423	5.07218	249.139	4.14627e-10	6.86227e-09	UP	2.31482	5.07218	338.707	5.65138e-11	2.11078e-09	UP	-1.0175	5.07218	79.7919	4.79055e-07	4.42145e-05	DOWN
Tbc1d16	2.17058	4.53272	249.073	4.15317e-10	6.86738e-09	UP	0.18765	4.53272	2.36671	0.146978	0.196493	NO	-0.126364	4.53272	1.07046	0.318962	0.463366	NO
Slc4a3	2.75586	5.18546	250.439	4.1683e-10	6.88609e-09	UP	1.06173	5.18546	43.6388	1.4069e-05	6.04586e-05	UP	-0.145268	5.18546	0.8886	0.362413	0.507091	NO
Ddit4	2.30484	7.14297	248.821	4.17971e-10	6.89862e-09	UP	0.586354	7.14297	18.0331	0.000872947	0.00215401	UP	2.16568	7.14297	222.736	8.51668e-10	1.02427e-06	UP
Chrnb1	-2.75785	4.56804	248.656	4.19877e-10	6.92374e-09	DOWN	-2.28271	4.56804	202.654	1.55845e-09	2.93777e-08	DOWN	-0.109629	4.56804	0.3281	0.576166	0.700321	NO
Slc35d1	2.33788	4.55009	248.494	4.21627e-10	6.94626e-09	UP	1.50759	4.55009	119.06	4.34944e-08	4.53286e-07	UP	0.3854	4.55009	8.33545	0.0122792	0.0409156	NO
Lmtk2	-1.82136	6.12197	248.181	4.24967e-10	6.99489e-09	DOWN	-0.91087	6.12197	65.9093	1.44396e-06	8.5832e-06	DOWN	0.301334	6.12197	6.71808	0.0217604	0.0624496	NO
Cavin3	2.88134	5.05445	248.019	4.27376e-10	7.02814e-09	UP	0.456863	5.05445	8.85669	0.0103232	0.0188818	NO	-1.02309	5.05445	44.1163	1.31105e-05	0.000331297	DOWN
Dab2	-3.28935	8.27593	283.47	4.2871e-10	7.04313e-09	DOWN	0.249355	8.27593	1.71306	0.21366	0.272087	NO	-0.152068	8.27593	0.681592	0.424199	0.56617	NO
Flot2	1.88491	6.41572	247.791	4.29289e-10	7.04313e-09	UP	0.436966	6.41572	14.5373	0.0020102	0.00447042	NO	-0.342118	6.41572	9.05603	0.00967139	0.0342841	NO
Gm35343	3.88378	2.58834	249.186	4.29459e-10	7.04313e-09	UP	2.40883	2.58834	134.33	2.12521e-08	2.47506e-07	UP	-0.616771	2.58834	15.2182	0.00170206	0.00945065	DOWN
Atp8b2	2.2661	5.51743	247.603	4.31438e-10	7.06916e-09	UP	0.775141	5.51743	34.8213	4.42112e-05	0.000163164	UP	0.0220516	5.51743	0.0281582	0.869217	0.919418	NO
Cspg4b	2.92487	4.16666	247.124	4.36958e-10	7.15311e-09	UP	2.39199	4.16666	186.87	2.61014e-09	4.46746e-08	UP	-0.077125	4.16666	0.248079	0.626421	0.740393	NO
Kctd15	2.26739	5.1541	246.892	4.39552e-10	7.18905e-09	UP	2.30451	5.1541	255.844	3.49359e-10	8.58642e-09	UP	0.348699	5.1541	6.86623	0.0206018	0.0599059	NO
Ddt	-2.35008	4.11779	246.85	4.40034e-10	7.19042e-09	DOWN	-1.69125	4.11779	136.532	1.87039e-08	2.22132e-07	DOWN	-0.551315	4.11779	11.8018	0.00419696	0.0184398	NO
Tead3_1	2.04027	5.60663	246.789	4.40675e-10	7.19437e-09	UP	1.04613	5.60663	70.8976	9.51138e-07	6.06577e-06	UP	-0.561156	5.60663	21.6343	0.000407598	0.00335757	NO
Gipc1	-2.19507	4.94496	246.718	4.41509e-10	7.19608e-09	DOWN	-1.73959	4.94496	158.648	7.3319e-09	1.03415e-07	DOWN	-0.158517	4.94496	1.20916	0.290659	0.433759	NO
Apbb2	2.47588	4.75299	246.689	4.41869e-10	7.19608e-09	UP	0.961086	4.75299	43.7021	1.37729e-05	5.93416e-05	UP	0.0497275	4.75299	0.125567	0.72853	0.818063	NO
Ptpre	2.67687	5.99149	255.51	4.41977e-10	7.19608e-09	UP	3.31588	5.99149	373.345	3.89362e-11	1.57491e-09	UP	-0.738902	5.99149	23.9236	0.000274171	0.0025409	DOWN
Adamtsl3	6.13167	2.5102	248.78	4.43597e-10	7.21595e-09	UP	5.01315	2.5102	145.376	1.3246e-08	1.68756e-07	UP	0.641546	2.5102	9.0775	0.00964198	0.0342135	UP
Lamb2	2.38289	7.36471	246.443	4.44648e-10	7.22653e-09	UP	1.14992	7.36471	63.0341	1.8595e-06	1.06629e-05	UP	-0.401	7.36471	7.9207	0.0141482	0.0453828	NO
Pakap	3.15417	7.85668	281.4	4.48697e-10	7.28577e-09	UP	1.62887	7.85668	84.842	5.34259e-07	3.73278e-06	UP	0.459065	7.85668	7.13517	0.0194719	0.0573789	NO
Cenpv	-4.04561	2.59	246.615	4.51487e-10	7.32448e-09	DOWN	-3.34818	2.59	227.127	7.65909e-10	1.62171e-08	DOWN	0.529391	2.59	1.41882	0.254082	0.392267	NO
Pglyrp1	-4.54489	3.07866	247.349	4.54062e-10	7.35963e-09	DOWN	-2.94927	3.07866	65.9477	1.47039e-06	8.71984e-06	DOWN	0.905563	3.07866	3.34944	0.0893874	0.181655	NO
Sars	-1.45301	6.61268	245.52	4.55523e-10	7.3767e-09	DOWN	-0.664321	6.61268	52.503	5.13998e-06	2.5502e-05	DOWN	0.134809	6.61268	2.135	0.166779	0.288328	NO
Sdk1	7.67204	6.2862	453.297	4.63697e-10	7.50233e-09	UP	7.18507	6.2862	399.695	8.91678e-10	1.84049e-08	UP	-0.456651	6.2862	4.12524	0.0680139	0.147737	NO
Cdkn1c	3.4433	3.92061	245.669	4.64928e-10	7.5155e-09	UP	3.10795	3.92061	166.463	5.53045e-09	8.15109e-08	UP	0.358301	3.92061	3.99143	0.0662587	0.144903	NO
Rab11fip4	-3.10825	5.30089	274.482	4.65472e-10	7.51756e-09	DOWN	-1.74983	5.30089	96.3222	2.43616e-07	1.91914e-06	DOWN	0.758182	5.30089	14.1136	0.0024364	0.0123359	UP
Atp6v1e1	-1.48148	6.31003	244.564	4.67117e-10	7.53419e-09	DOWN	-0.697982	6.31003	55.7385	3.69904e-06	1.917e-05	DOWN	-0.247062	6.31003	6.87295	0.0205507	0.0597864	NO
Trps1	-1.72392	8.16523	244.546	4.67337e-10	7.53419e-09	DOWN	-2.56245	8.16523	510.869	3.7949e-12	2.81383e-10	DOWN	-0.458146	8.16523	17.994	0.000880634	0.00581502	NO
Prdm5	6.26768	2.1656	178.803	4.7205e-10	7.60337e-09	UP	4.42937	2.1656	236.252	6.0157e-11	2.19403e-09	UP	-0.603142	2.1656	8.89749	0.00885163	0.0320135	DOWN
Fn3k	-5.06057	1.75197	246.833	4.76496e-10	7.66814e-09	DOWN	-2.10341	1.75197	20.3791	0.00053363	0.00140699	DOWN	0.350079	1.75197	0.259519	0.618695	0.734321	NO
Daam2	2.75704	5.11179	243.763	4.77385e-10	7.6756e-09	UP	3.72116	5.11179	317.292	8.65599e-11	2.85474e-09	UP	-1.2872	5.11179	70.2947	9.99294e-07	6.88063e-05	DOWN
Ppm1f	1.96344	4.76168	243.51	4.80342e-10	7.71627e-09	UP	1.00066	4.76168	72.0692	8.65448e-07	5.60398e-06	UP	-0.611428	4.76168	28.8824	0.000109903	0.00133332	DOWN
Mcc	-2.39751	3.7907	243.406	4.81709e-10	7.72552e-09	DOWN	-0.738779	3.7907	25.4262	0.000198876	0.000598054	DOWN	-0.879054	3.7907	29.9304	9.27288e-05	0.00119564	DOWN
0610040J01Rik	-3.05492	3.9469	243.423	4.81774e-10	7.72552e-09	DOWN	-2.17219	3.9469	120.764	3.98819e-08	4.21976e-07	DOWN	1.43113	3.9469	31.4536	7.29872e-05	0.00102947	UP
Cd248	6.1559	2.42719	240.778	4.82351e-10	7.72789e-09	UP	2.82964	2.42719	79.0514	4.872e-07	3.44941e-06	UP	-0.0936228	2.42719	0.216483	0.649089	0.758153	NO
Sptbn4	5.48871	2.47404	243.292	4.86562e-10	7.78844e-09	UP	3.73166	2.47404	152.249	9.54312e-09	1.2838e-07	UP	0.0130252	2.47404	0.00448931	0.947559	0.970791	NO
Hhipl2	-4.65576	6.64464	372.323	4.87466e-10	7.79079e-09	DOWN	-3.91231	6.64464	245.966	4.74376e-09	7.17329e-08	DOWN	1.12589	6.64464	16.4346	0.00178353	0.0097796	UP
Gm21083	8.66831	3.19126	192.386	4.87572e-10	7.79079e-09	UP	7.97984	3.19126	342.769	7.6348e-12	4.6531e-10	UP	-0.087037	3.19126	0.135438	0.717932	0.810638	NO
Gm5915	2.79086	5.05554	246.174	4.88164e-10	7.79334e-09	UP	1.52193	5.05554	80.5668	4.74737e-07	3.3784e-06	UP	-0.0671438	5.05554	0.182404	0.676068	0.778965	NO
BC016579	-3.40717	2.59409	242.781	4.90781e-10	7.8282e-09	DOWN	-1.65232	2.59409	67.4961	1.26224e-06	7.6773e-06	DOWN	-0.673272	2.59409	5.67199	0.0325158	0.0849227	NO
Alg8	-2.60705	3.36723	242.624	4.9208e-10	7.83553e-09	DOWN	-1.38044	3.36723	81.1821	4.33093e-07	3.12645e-06	DOWN	0.404524	3.36723	3.67766	0.0764795	0.161645	NO
Vldlr	2.90693	5.28719	258.728	4.92109e-10	7.83553e-09	UP	1.00781	5.28719	30.8704	8.89263e-05	0.000299018	UP	0.111812	5.28719	0.482884	0.499209	0.634028	NO
Lag3	4.93266	5.05288	331.878	4.95716e-10	7.88599e-09	UP	4.99831	5.05288	366.665	2.79565e-10	7.2151e-09	UP	-0.087149	5.05288	0.193568	0.667878	0.772638	NO
Rnaset2b	-1.62542	5.71095	242.122	4.98297e-10	7.92006e-09	DOWN	-0.938669	5.71095	82.6263	3.90323e-07	2.86899e-06	DOWN	0.333224	5.71095	9.89542	0.0074047	0.0281816	NO
Tcf4	2.2078	5.66356	241.701	5.0395e-10	8.00287e-09	UP	1.43362	5.66356	114.447	5.53726e-08	5.56192e-07	UP	-0.153567	5.66356	1.37907	0.260495	0.399175	NO
Tram1	-1.66084	6.95529	241.538	5.061e-10	8.02995e-09	DOWN	-0.712173	6.95529	45.9474	1.05613e-05	4.71951e-05	DOWN	0.229226	6.95529	4.63678	0.0498389	0.116796	NO
Fgd3	-4.0565	2.33068	242.185	5.08787e-10	8.06548e-09	DOWN	-3.76401	2.33068	130.508	2.51411e-08	2.8651e-07	DOWN	-0.0850823	2.33068	0.0464901	0.832506	0.894538	NO
Stox2	2.21691	7.00995	241.186	5.10865e-10	8.09131e-09	UP	1.56832	7.00995	127.283	2.88521e-08	3.20895e-07	UP	-0.289074	7.00995	4.61097	0.0503943	0.117776	NO
St6gal1	-2.10623	7.60272	240.995	5.13479e-10	8.11644e-09	DOWN	2.1014	7.60272	223.358	8.36599e-10	1.75491e-08	UP	0.494486	7.60272	13.0144	0.00299725	0.0144184	NO
Zfp605	-3.01639	2.58737	241.099	5.13594e-10	8.11644e-09	DOWN	-1.74714	2.58737	103.51	1.02074e-07	9.17638e-07	DOWN	0.379089	2.58737	1.87966	0.192667	0.32126	NO
Ugcg	-2.29261	5.55439	240.972	5.13801e-10	8.11644e-09	DOWN	-0.338282	5.55439	5.72274	0.0318651	0.0509933	NO	-0.0941638	5.55439	0.398637	0.538304	0.668283	NO
Mpv17l2	-2.27352	3.29263	240.777	5.16799e-10	8.15666e-09	DOWN	-1.47312	3.29263	86.5244	2.97532e-07	2.27918e-06	DOWN	-0.174846	3.29263	1.08993	0.314762	0.459522	NO
Fstl3	2.95708	4.38723	240.768	5.1779e-10	8.16484e-09	UP	2.23886	4.38723	154.104	8.81178e-09	1.20155e-07	UP	1.66639	4.38723	91.7195	2.10708e-07	2.69883e-05	UP
Nfatc2	3.00223	7.22009	270.887	5.18662e-10	8.16484e-09	UP	0.629874	7.22009	14.3197	0.00232095	0.00507446	UP	-1.99937	7.22009	140.381	2.76098e-08	9.36624e-06	DOWN
Mboat1	-4.81523	4.73568	266.338	5.18912e-10	8.16484e-09	DOWN	-5.72807	4.73568	610.163	2.85283e-12	2.28733e-10	DOWN	1.02949	4.73568	3.01185	0.106394	0.206871	NO
Ccdc149	-4.2789	2.73822	241.887	5.19128e-10	8.16484e-09	DOWN	-3.29849	2.73822	149.863	1.0766e-08	1.42077e-07	DOWN	0.980649	2.73822	3.63126	0.0782058	0.164376	NO
Hecw2	4.99939	2.1142	241.449	5.21265e-10	8.19131e-09	UP	2.50059	2.1142	82.3508	4.04206e-07	2.94979e-06	UP	-0.703097	2.1142	17.5497	0.000977643	0.00631234	DOWN
Fam171b	6.21228	1.52417	189.672	5.2334e-10	8.21676e-09	UP	4.96446	1.52417	124.248	9.97173e-09	1.3276e-07	UP	-0.375525	1.52417	3.61131	0.0764766	0.161645	NO
Phactr1	-3.31548	3.71625	239.895	5.29428e-10	8.30512e-09	DOWN	-1.20774	3.71625	30.261	8.79882e-05	0.00029625	DOWN	-0.793186	3.71625	9.54945	0.00825568	0.0304441	DOWN
Tmem158	2.61043	5.04105	239.752	5.31026e-10	8.31945e-09	UP	-0.510618	5.04105	11.4145	0.00469133	0.0093962	NO	1.0826	5.04105	49.0505	7.43987e-06	0.000231007	UP
Trpv2	5.9285	2.40107	213.825	5.31264e-10	8.31945e-09	UP	3.36523	2.40107	84.6376	2.17758e-07	1.74206e-06	UP	-0.580551	2.40107	8.27139	0.0119908	0.0401922	DOWN
Elk3	3.29619	3.90878	239.75	5.32679e-10	8.32744e-09	UP	2.32345	3.90878	197.507	1.84116e-09	3.3927e-08	UP	-0.522478	3.90878	10.8991	0.00545865	0.0224632	NO
1700012B07Rik	-5.38825	2.85612	282.486	5.32698e-10	8.32744e-09	DOWN	-5.71585	2.85612	11.9489	0.00444078	0.00896405	DOWN	1.89673	2.85612	5.99311	0.0298527	0.079431	NO
Arid5a	1.95118	8.17665	239.584	5.33252e-10	8.3289e-09	UP	2.14644	8.17665	292.168	1.47901e-10	4.40287e-09	UP	-0.846813	8.17665	48.8127	7.63652e-06	0.000235895	DOWN
Ift80	2.52631	4.25442	239.508	5.34484e-10	8.33388e-09	UP	1.37606	4.25442	88.6768	2.57185e-07	2.0111e-06	UP	-0.141708	4.25442	1.02404	0.329299	0.473622	NO
Acly	-2.33625	9.84053	239.497	5.34496e-10	8.33388e-09	DOWN	0.0470369	9.84053	0.106621	0.749015	0.792506	NO	-0.190574	9.84053	1.73037	0.210197	0.342049	NO
P3h4	2.13132	4.51452	239.28	5.37694e-10	8.37075e-09	UP	0.374845	4.51452	8.92352	0.0100986	0.0185218	NO	0.358395	4.51452	8.1923	0.0128898	0.0424717	NO
Tet1	2.82371	3.9263	239.241	5.38522e-10	8.37075e-09	UP	2.30993	3.9263	179.215	3.40297e-09	5.49593e-08	UP	-0.799156	3.9263	29.4415	0.000100337	0.00125352	DOWN
Ror2	6.10946	2.92636	285.707	5.38708e-10	8.37075e-09	UP	1.96935	2.92636	76.5383	1.09114e-06	6.80643e-06	UP	0.0166298	2.92636	0.00752624	0.932239	0.960786	NO
Mettl26	-1.99729	4.25385	239.212	5.38716e-10	8.37075e-09	DOWN	-2.03535	4.25385	254.091	3.65208e-10	8.85532e-09	DOWN	0.553009	4.25385	14.9957	0.0017908	0.00980458	NO
Ndor1	-2.15355	5.10607	238.926	5.42781e-10	8.42665e-09	DOWN	-1.1952	5.10607	79.9155	4.74692e-07	3.3784e-06	DOWN	-0.400242	5.10607	7.94142	0.0140473	0.0451476	NO
Plekhg6	1.95058	5.12389	238.856	5.43832e-10	8.43571e-09	UP	0.478515	5.12389	15.5033	0.00157926	0.00362145	NO	-0.487953	5.12389	17.5398	0.000975923	0.00630349	NO
Zfp597	-2.16732	4.35802	238.792	5.44779e-10	8.44313e-09	DOWN	-0.647941	4.35802	24.0204	0.000257184	0.00074484	DOWN	-0.241484	4.35802	2.6899	0.123994	0.231367	NO
Sft2d2	-1.42498	6.55133	238.439	5.49937e-10	8.51576e-09	DOWN	-0.572355	6.55133	39.8706	2.22264e-05	9.03276e-05	NO	-0.44574	6.55133	23.6778	0.000274231	0.0025409	NO
Baiap2l1	-2.02498	5.66977	238.22	5.5322e-10	8.55925e-09	DOWN	-0.983214	5.66977	54.788	4.06772e-06	2.08057e-05	DOWN	-0.116458	5.66977	0.757681	0.39922	0.542763	NO
Lrrc75b	3.84343	5.74249	312.228	5.5786e-10	8.62364e-09	UP	2.43652	5.74249	154.631	3.12032e-08	3.424e-07	UP	-0.197048	5.74249	1.2033	0.294109	0.437191	NO
Map4k5	1.51346	5.93961	237.578	5.62898e-10	8.69408e-09	UP	1.14465	5.93961	139.858	1.61069e-08	1.97935e-07	UP	-0.481193	5.93961	26.1489	0.000174902	0.00183823	NO
Gm35333	7.29653	1.17673	156.996	5.63575e-10	8.69709e-09	UP	5.24652	1.17673	70.0124	2.07088e-07	1.67302e-06	UP	-0.477627	1.17673	4.97088	0.0396491	0.0986579	NO
Inf2	2.06074	6.02961	237.266	5.67708e-10	8.74962e-09	UP	0.741087	6.02961	35.1648	4.20934e-05	0.000156152	UP	0.275572	6.02961	4.82348	0.0460303	0.110277	NO
Tmem9b	-2.14137	4.29334	237.227	5.68343e-10	8.74962e-09	DOWN	-1.64254	4.29334	151.749	9.6863e-09	1.29726e-07	DOWN	-0.519916	4.29334	12.7103	0.00325599	0.0153468	NO
Serpina3g	5.24987	3.89805	274.403	5.68434e-10	8.74962e-09	UP	4.37076	3.89805	257.019	8.4602e-10	1.76851e-08	UP	0.545773	3.89805	6.72605	0.0226362	0.0643589	NO
Macc1	-2.32193	4.252	237.081	5.70609e-10	8.77561e-09	DOWN	-0.937539	4.252	41.2577	1.86177e-05	7.74057e-05	DOWN	-0.184872	4.252	1.37844	0.260597	0.399251	NO
Gng11	4.39326	2.35271	239.296	5.71303e-10	8.77879e-09	UP	2.44025	2.35271	128.252	2.8803e-08	3.20744e-07	UP	-0.39158	2.35271	5.39212	0.0364546	0.0924563	NO
Rit1	-2.12634	4.45162	236.398	5.8124e-10	8.92389e-09	DOWN	-1.19158	4.45162	73.6277	7.64815e-07	5.06136e-06	DOWN	-1.06479	4.45162	58.1259	2.93074e-06	0.000127093	DOWN
Scamp5	-3.88517	2.32525	235.448	5.82568e-10	8.93668e-09	DOWN	-4.28315	2.32525	266.908	2.59192e-10	6.74721e-09	DOWN	2.01675	2.32525	13.4355	0.0026702	0.0132118	UP
Prkacb	1.41369	6.09217	236.274	5.83168e-10	8.93828e-09	UP	0.815298	6.09217	80.651	4.49886e-07	3.22317e-06	UP	-0.0920449	6.09217	1.07215	0.318595	0.463274	NO
Ptms	2.03121	8.56719	236.147	5.85173e-10	8.95567e-09	UP	1.54504	8.56719	141.432	1.5024e-08	1.86791e-07	UP	-0.472424	8.56719	13.8637	0.00239149	0.0121528	NO
Chka	-2.32503	9.80619	236.135	5.85372e-10	8.95567e-09	DOWN	-0.0184544	9.80619	0.0163355	0.900177	0.921059	NO	-0.701546	9.80619	23.3797	0.000290134	0.00263148	DOWN
Cdh2	3.97456	4.33685	259.146	5.85792e-10	8.95567e-09	UP	3.6369	4.33685	184.986	4.65937e-09	7.08727e-08	UP	-0.995875	4.33685	28.6564	0.000131833	0.0015081	DOWN
Col5a2	4.668	6.36319	341.784	5.86675e-10	8.96158e-09	UP	6.18199	6.36319	575.549	3.07999e-11	1.3043e-09	UP	-1.51065	6.36319	59.7413	6.61609e-06	0.000213897	DOWN
Rflnb	2.49013	6.74394	241.049	5.8899e-10	8.98768e-09	UP	2.96128	6.74394	332.347	7.49171e-11	2.5694e-09	UP	0.120196	6.74394	0.650692	0.433939	0.575054	NO
Sntg2	4.58397	1.73617	238.105	5.8938e-10	8.98768e-09	UP	1.45118	1.73617	51.468	5.87287e-06	2.8611e-05	UP	0.277533	1.73617	2.58187	0.131246	0.241354	NO
Mapre3	2.97064	4.26768	235.548	5.95037e-10	9.06627e-09	UP	0.58614	4.26768	12.9968	0.00301169	0.00635671	UP	-0.88129	4.26768	31.9284	6.78446e-05	0.000983066	DOWN
Tph1	-7.1707	5.90435	352.146	5.96222e-10	9.07666e-09	DOWN	-6.29919	5.90435	555.35	4.67904e-11	1.79978e-09	DOWN	-0.354729	5.90435	0.168901	0.688682	0.788814	NO
Mgam	-3.81868	2.94572	235.315	6.00576e-10	9.13523e-09	DOWN	-4.17508	2.94572	314.125	9.26811e-11	3.03442e-09	DOWN	-1.72831	2.94572	34.2811	4.78376e-05	0.00077136	DOWN
Jak3	-2.56307	4.58401	235.086	6.02555e-10	9.15762e-09	DOWN	-2.56972	4.58401	257.81	3.32555e-10	8.25341e-09	DOWN	0.969682	4.58401	24.1221	0.000252371	0.00239983	UP
Itm2c	1.44759	7.61608	234.897	6.05479e-10	9.19431e-09	UP	1.10784	7.61608	139.635	1.62669e-08	1.99222e-07	UP	0.0612461	7.61608	0.442046	0.517297	0.651088	NO
Snx24	4.78643	1.19497	191.204	6.06657e-10	9.20445e-09	UP	3.73513	1.19497	208.529	3.30328e-10	8.21947e-09	UP	0.414997	1.19497	4.83219	0.0440398	0.10667	NO
Ube4a	-1.46009	5.80014	234.644	6.09701e-10	9.24286e-09	DOWN	-0.78172	5.80014	69.4905	1.06723e-06	6.68498e-06	DOWN	-0.343818	5.80014	12.999	0.00300974	0.0144561	NO
Mmp14	2.83244	7.26697	257.794	6.12662e-10	9.27294e-09	UP	0.232111	7.26697	2.0908	0.171914	0.225272	NO	-0.418397	7.26697	6.75656	0.0220645	0.0631412	NO
Gm7694	-2.04175	4.69884	234.468	6.12713e-10	9.27294e-09	DOWN	-1.83434	4.69884	185.746	2.71148e-09	4.619e-08	DOWN	0.615321	4.69884	18.9529	0.000712578	0.00501753	UP
Scmh1	1.72563	4.88926	234.364	6.14513e-10	9.29239e-09	UP	0.815138	4.88926	60.935	2.25063e-06	1.25974e-05	UP	-0.720158	4.88926	48.539	7.87216e-06	0.000239602	DOWN
Copz1	-1.62578	6.73743	234.178	6.17527e-10	9.33015e-09	DOWN	-1.19194	6.73743	127.623	2.83822e-08	3.17233e-07	DOWN	0.0384781	6.73743	0.132001	0.721974	0.813314	NO
Nxt2	1.97704	4.4443	233.997	6.20687e-10	9.37004e-09	UP	1.12739	4.4443	84.0944	3.51913e-07	2.63315e-06	UP	-0.100035	4.4443	0.729344	0.407947	0.551387	NO
Tnfrsf21	1.95255	7.20418	233.884	6.2254e-10	9.39014e-09	UP	-0.829738	7.20418	45.3718	1.1294e-05	4.99524e-05	DOWN	0.68994	7.20418	31.4943	7.2515e-05	0.00102521	UP
Chst3	5.84811	1.93099	224.278	6.2338e-10	9.39497e-09	UP	4.75799	1.93099	217.102	7.70761e-10	1.63007e-08	UP	-0.0706176	1.93099	0.138802	0.715128	0.808767	NO
Lats2	2.22015	5.31329	233.766	6.24714e-10	9.40721e-09	UP	1.38757	5.31329	97.1537	1.49197e-07	1.26632e-06	UP	-0.352342	5.31329	6.99366	0.0196624	0.0577638	NO
Epb41l4a	-1.7906	4.94702	233.655	6.26506e-10	9.42633e-09	DOWN	-0.368304	4.94702	11.2885	0.00486635	0.009702	NO	-1.10342	4.94702	88.3747	2.6241e-07	3.09404e-05	DOWN
Gfpt2	4.56698	5.50658	331.929	6.2846e-10	9.44785e-09	UP	0.716599	5.50658	13.386	0.00342594	0.00712765	UP	1.32997	5.50658	43.5395	2.92162e-05	0.000558326	UP
Plb1	-4.44687	4.11841	279.315	6.2915e-10	9.45035e-09	DOWN	-4.403	4.11841	297.06	4.34476e-10	1.00874e-08	DOWN	1.10128	4.11841	7.46482	0.0176204	0.0532558	NO
4930503L19Rik	3.37743	2.77476	234.758	6.29862e-10	9.45317e-09	UP	3.05834	2.77476	269.643	2.58354e-10	6.73513e-09	UP	-0.663499	2.77476	19.5622	0.00062879	0.00458133	DOWN
Cdkn1a	1.76367	8.33221	233.274	6.33067e-10	9.49338e-09	UP	1.13263	8.33221	100.509	1.21646e-07	1.07117e-06	UP	-0.644644	8.33221	33.2218	5.58298e-05	0.000861045	DOWN
Ctse	-4.76215	2.47325	203.357	6.34223e-10	9.50281e-09	DOWN	-5.65598	2.47325	139.938	7.76053e-09	1.08527e-07	DOWN	2.55404	2.47325	7.89346	0.0135588	0.0439943	UP
Myo9a	2.20026	5.49188	233.065	6.36784e-10	9.53327e-09	UP	1.70581	5.49188	155.242	8.40027e-09	1.16034e-07	UP	-0.852163	5.49188	42.0978	1.67596e-05	0.000388617	DOWN
Mapk11	-3.49469	1.93086	233.016	6.39938e-10	9.57254e-09	DOWN	-1.68213	1.93086	61.5926	2.12227e-06	1.19868e-05	DOWN	-0.718856	1.93086	5.58533	0.0336604	0.0872337	NO
Ccl7	4.96908	4.13466	302.256	6.40556e-10	9.57384e-09	UP	4.10396	4.13466	134.237	6.64305e-08	6.46041e-07	UP	1.25608	4.13466	33.6348	8.23862e-05	0.00110337	UP
Rnaset2a	-1.55449	5.94343	232.673	6.43643e-10	9.61202e-09	DOWN	-0.944065	5.94343	87.6755	2.75048e-07	2.13047e-06	DOWN	0.302396	5.94343	8.64861	0.0110565	0.037985	NO
Enpp4	-2.55113	5.32611	233.203	6.45144e-10	9.62647e-09	DOWN	-2.03431	5.32611	157.266	7.85447e-09	1.09586e-07	DOWN	0.371919	5.32611	4.34506	0.0565902	0.128672	NO
Slc9a3r1	-2.84066	6.93907	263.108	6.48801e-10	9.66857e-09	DOWN	-1.43287	6.93907	74.1469	1.10519e-06	6.87268e-06	DOWN	0.311239	6.93907	3.30291	0.0926242	0.186614	NO
Pfkfb2	-1.70646	6.42624	232.371	6.49038e-10	9.66857e-09	DOWN	-1.16709	6.42624	109.523	7.23683e-08	6.91485e-07	DOWN	0.238021	6.42624	4.55942	0.0515256	0.119847	NO
B630019K06Rik	3.48173	2.14934	218.952	6.50754e-10	9.68614e-09	UP	3.74059	2.14934	277.065	1.3711e-10	4.16409e-09	UP	0.46537	2.14934	7.80235	0.0144229	0.0460676	NO
Pde4dip	-1.57667	5.51057	232.107	6.53792e-10	9.72334e-09	DOWN	0.390084	5.51057	14.1816	0.00220202	0.00484562	NO	-0.420278	5.51057	16.4622	0.00125348	0.00755135	NO
Rasal1	-4.84173	3.84492	281.862	6.56576e-10	9.75345e-09	DOWN	-4.56539	3.84492	230.871	2.14892e-09	3.85353e-08	DOWN	2.1262	3.84492	15.1662	0.00200277	0.0106641	UP
Ift122	2.40435	3.95552	231.963	6.56898e-10	9.75345e-09	UP	1.47187	3.95552	115.766	5.16572e-08	5.24532e-07	UP	-0.47154	3.95552	12.7571	0.00321477	0.0151937	NO
Dusp16	-2.65461	6.31782	252.926	6.57594e-10	9.75575e-09	DOWN	-2.1117	6.31782	168.438	7.99846e-09	1.11337e-07	DOWN	0.244708	6.31782	2.18413	0.163224	0.283518	NO
Cygb	4.5734	2.15527	233.68	6.58651e-10	9.76341e-09	UP	2.39967	2.15527	94.1188	1.86171e-07	1.53077e-06	UP	0.824451	2.15527	18.1572	0.000855843	0.00570298	UP
Csn1s1	-5.31791	14.9717	231.434	6.66096e-10	9.86368e-09	DOWN	-5.7828	14.9717	255.723	3.50354e-10	8.58749e-09	DOWN	0.160918	14.9717	0.304975	0.589777	0.711297	NO
Man1c1	-3.88874	4.34092	258.042	6.66509e-10	9.86368e-09	DOWN	-2.64746	4.34092	138.748	2.85518e-08	3.18735e-07	DOWN	0.100685	4.34092	0.107118	0.748704	0.833176	NO
Gse1	-2.22319	6.22437	231.218	6.70118e-10	9.90506e-09	DOWN	-0.960634	6.22437	47.2102	9.13738e-06	4.15694e-05	DOWN	0.711438	6.22437	23.0553	0.000308653	0.0027402	UP
Vamp8	-1.73272	5.04786	231.203	6.70403e-10	9.90506e-09	DOWN	-1.01296	5.04786	79.4748	4.90294e-07	3.46723e-06	DOWN	-0.249053	5.04786	4.69454	0.048622	0.114824	NO
Lrrc4	6.23824	2.05431	184.138	6.75063e-10	9.96574e-09	UP	5.27225	2.05431	165.745	1.4132e-09	2.69779e-08	UP	1.78502	2.05431	46.0587	5.74684e-06	0.000197151	UP
Mill2	4.86884	3.53776	231.276	6.78223e-10	1.00042e-08	UP	0.322133	3.53776	2.44948	0.140644	0.189034	NO	-1.01637	3.53776	27.6745	0.000134858	0.00153492	DOWN
Tead4	-3.93955	2.97894	231.246	6.84013e-10	1.00814e-08	DOWN	-2.50985	2.97894	71.3262	9.28971e-07	5.94911e-06	DOWN	1.35256	2.97894	11.3088	0.00484691	0.0205883	UP
Hacd3	-1.66135	6.06229	230.343	6.86624e-10	1.01109e-08	DOWN	-1.25523	6.06229	137.424	1.79608e-08	2.15291e-07	DOWN	0.327386	6.06229	8.72341	0.0107858	0.0372537	NO
Mogs	-1.82742	5.3169	230.318	6.87139e-10	1.01109e-08	DOWN	-1.33902	5.3169	132.115	2.29247e-08	2.63919e-07	DOWN	0.684107	5.3169	28.3791	0.000119432	0.00140362	UP
Sh3bp2	-2.06898	6.09359	230.271	6.88e-10	1.01153e-08	DOWN	-1.36005	6.09359	105.195	9.24022e-08	8.47882e-07	DOWN	0.720762	6.09359	26.8471	0.000154845	0.001694	UP
Tsc22d3	-1.82165	6.90185	230.062	6.9202e-10	1.01662e-08	DOWN	-2.01131	6.90185	272.354	2.33165e-10	6.17664e-09	DOWN	-0.637804	6.90185	29.1804	0.000104669	0.00128801	DOWN
Fst	8.20727	7.52715	450.465	6.93491e-10	1.01795e-08	UP	5.87165	7.52715	328.25	3.44185e-09	5.52903e-08	UP	1.68474	7.52715	41.284	6.41563e-05	0.000946345	UP
Hspb8	4.81358	6.97387	364.409	6.95804e-10	1.02051e-08	UP	3.97392	6.97387	276.987	3.07158e-09	5.0836e-08	UP	0.145714	6.97387	0.500643	0.493705	0.629342	NO
Spaar	5.41824	2.25586	232.04	6.97359e-10	1.02196e-08	UP	-0.232173	2.25586	0.355169	0.561074	0.623723	NO	-0.0427375	2.25586	0.0462188	0.832996	0.894799	NO
Nfatc1	2.22819	6.10361	229.731	6.98507e-10	1.02281e-08	UP	2.34683	6.10361	259.486	3.18848e-10	7.98891e-09	UP	-0.55338	6.10361	16.435	0.00126159	0.00758889	NO
Anxa6	2.04161	8.43192	229.676	6.99519e-10	1.02347e-08	UP	1.66863	8.43192	157.965	7.53238e-09	1.05994e-07	UP	-0.248824	8.43192	3.71843	0.0750435	0.159344	NO
Pdcd4	-2.27794	7.10672	229.387	7.05212e-10	1.03096e-08	DOWN	-0.183971	7.10672	1.60546	0.226485	0.286441	NO	-0.663662	7.10672	20.375	0.000526772	0.0040301	DOWN
Lnx1	-2.98297	3.15772	229.542	7.25493e-10	1.05975e-08	DOWN	-2.77654	3.15772	211.757	1.21468e-09	2.37924e-08	DOWN	2.82829	3.15772	59.7901	2.54128e-06	0.000116357	UP
Plod1	2.55664	4.44017	228.329	7.26689e-10	1.06064e-08	UP	0.496603	4.44017	11.1268	0.00510236	0.0101161	NO	0.108681	4.44017	0.543633	0.473511	0.611016	NO
Nphp4	4.77776	2.22398	229.672	7.27449e-10	1.06089e-08	UP	1.11677	2.22398	35.3453	4.15168e-05	0.00015433	UP	0.0362192	2.22398	0.0412907	0.842007	0.901097	NO
Vsnl1	9.03986	3.75027	179.951	7.34322e-10	1.06951e-08	UP	7.7801	3.75027	235.365	1.07993e-10	3.41191e-09	UP	-1.50156	3.75027	35.9957	2.25238e-05	0.000470545	DOWN
Cd200	3.45223	5.98276	291.114	7.34548e-10	1.06951e-08	UP	0.00810651	5.98276	0.00215754	0.963706	0.973419	NO	0.221327	5.98276	1.60772	0.228556	0.363178	NO
Hacd1	2.5798	4.35057	227.622	7.41289e-10	1.07846e-08	UP	2.47668	4.35057	170.082	4.73392e-09	7.16522e-08	UP	-0.161652	4.35057	1.1688	0.298523	0.441856	NO
Tollip	-1.71481	6.95398	227.525	7.4306e-10	1.08016e-08	DOWN	-0.956769	6.95398	72.9291	8.08123e-07	5.30708e-06	DOWN	0.0751234	6.95398	0.449936	0.513642	0.647481	NO
Plcg2	-3.24293	4.16799	227.887	7.48342e-10	1.08696e-08	DOWN	-2.65958	4.16799	187.066	2.63333e-09	4.50287e-08	DOWN	0.404799	4.16799	2.25218	0.156402	0.274706	NO
Polr2e	-1.78431	5.10541	227.233	7.49255e-10	1.08741e-08	DOWN	-0.806279	5.10541	49.3113	7.22895e-06	3.40853e-05	DOWN	0.550675	5.10541	19.718	0.000604638	0.00445925	NO
Magt1	-2.14321	6.09717	227.105	7.51941e-10	1.09043e-08	DOWN	-0.95883	6.09717	47.0944	9.25831e-06	4.2007e-05	DOWN	0.303622	6.09717	4.45537	0.0539024	0.124015	NO
Mrpl9	-1.85101	5.04526	226.985	7.54519e-10	1.09329e-08	DOWN	-0.997811	5.04526	67.1892	1.29408e-06	7.84451e-06	DOWN	0.507693	5.04526	15.7588	0.00148379	0.00854378	NO
Pik3r2_1	1.94114	4.90052	226.809	7.58338e-10	1.09795e-08	UP	0.559018	4.90052	20.0039	0.000569243	0.00148871	NO	-0.371835	4.90052	9.80096	0.00762641	0.0287344	NO
Tmem125	-2.98913	3.85392	226.666	7.62863e-10	1.10361e-08	DOWN	-3.53457	3.85392	285.349	1.72777e-10	4.8978e-09	DOWN	1.53666	3.85392	28.9778	0.000108249	0.00131802	UP
Scn5a	4.88016	4.61821	225.89	7.65519e-10	1.10657e-08	UP	6.20353	4.61821	508.896	3.80584e-12	2.81383e-10	UP	2.0686	4.61821	74.9587	6.83198e-07	5.47773e-05	UP
Eml5	-2.33922	4.08671	226.345	7.68512e-10	1.11001e-08	DOWN	-2.1348	4.08671	218.8	9.54999e-10	1.95775e-08	DOWN	0.510516	4.08671	7.94053	0.0140519	0.0451542	NO
Tctex1d2	3.6454	2.70288	226.459	7.71324e-10	1.11318e-08	UP	0.997969	2.70288	31.091	7.73461e-05	0.000264868	UP	-0.231916	2.70288	1.98731	0.181181	0.306786	NO
Homer1	2.51503	6.86717	236.173	7.72684e-10	1.11358e-08	UP	2.05031	6.86717	165.035	7.24138e-09	1.02458e-07	UP	0.153783	6.86717	1.01977	0.330631	0.474849	NO
Speer4c	8.07976	2.58109	170.367	7.72839e-10	1.11358e-08	UP	9.57099	2.58109	333.816	5.39347e-12	3.60363e-10	UP	-0.116755	2.58109	0.251998	0.622642	0.737184	NO
Hexb	3.4928	3.93993	226.792	7.74097e-10	1.1145e-08	UP	0.423826	3.93993	6.33282	0.0251708	0.0414573	NO	-0.441359	3.93993	6.65035	0.0223365	0.0637478	NO
Edaradd	6.74176	1.74624	156.179	7.78218e-10	1.11937e-08	UP	6.26465	1.74624	214.122	7.06371e-11	2.45529e-09	UP	-0.000499689	1.74624	4.76547e-06	0.998284	1	NO
Bmpr2	1.90839	6.8209	225.869	7.78721e-10	1.11937e-08	UP	1.11544	6.8209	81.4498	4.24623e-07	3.07638e-06	UP	0.504298	6.8209	17.1086	0.00107749	0.00678699	NO
Eif5a2	4.1483	2.31717	226.348	7.80909e-10	1.12162e-08	UP	2.58779	2.31717	141.555	1.51393e-08	1.87964e-07	UP	-0.0770287	2.31717	0.198128	0.663276	0.768793	NO
Suco	1.67955	7.35881	225.631	7.83995e-10	1.12514e-08	UP	1.00981	7.35881	84.1995	3.49309e-07	2.61909e-06	UP	0.175982	7.35881	2.64378	0.126987	0.235587	NO
Dact1	4.81965	3.45745	227.816	7.84608e-10	1.12514e-08	UP	4.96291	3.45745	336.469	6.3511e-11	2.27434e-09	UP	0.263524	3.45745	1.66844	0.218173	0.351589	NO
Gm51959	6.05063	1.35372	142.82	7.86581e-10	1.12708e-08	UP	6.63507	1.35372	97.1879	1.49543e-08	1.86052e-07	UP	-0.438062	1.35372	3.90819	0.0640763	0.141555	NO
Slc43a2	-2.56911	5.59172	235.762	7.88388e-10	1.12877e-08	DOWN	-0.755971	5.59172	20.5859	0.000531065	0.00140106	DOWN	-0.35815	5.59172	4.71577	0.0485889	0.114761	NO
Gemin4	3.33539	4.87102	247.966	7.91019e-10	1.13164e-08	UP	2.2101	4.87102	132.519	3.54807e-08	3.81223e-07	UP	-0.603334	4.87102	11.9334	0.00428983	0.0187547	DOWN
Zfp827	1.66821	5.28288	225.265	7.92246e-10	1.1325e-08	UP	0.817086	5.28288	58.5319	2.81912e-06	1.5154e-05	UP	-0.332467	5.28288	10.1281	0.00688973	0.0267017	NO
Irf9	1.5684	6.33968	225.197	7.93749e-10	1.13375e-08	UP	1.30374	6.33968	164.148	5.91835e-09	8.61719e-08	UP	-0.505866	6.33968	25.5652	0.000193979	0.00197929	NO
Taf10	-2.08282	4.04722	225.072	7.96722e-10	1.13709e-08	DOWN	-1.79432	4.04722	172.26	4.3682e-09	6.74677e-08	DOWN	0.331156	4.04722	4.60701	0.0504806	0.117917	NO
Piezo1	-1.75602	7.33087	224.978	7.987e-10	1.13902e-08	DOWN	-1.82713	7.33087	244.485	4.68093e-10	1.07095e-08	DOWN	0.706263	7.33087	36.2147	3.63086e-05	0.000638408	UP
Rab17	-4.05491	3.87241	245.39	8.00627e-10	1.14034e-08	DOWN	-4.47444	3.87241	290.014	2.83134e-10	7.26562e-09	DOWN	0.4806	3.87241	1.77415	0.205736	0.336765	NO
Hook2	-1.84251	5.26218	224.883	8.00892e-10	1.14034e-08	DOWN	-1.12983	5.26218	90.9929	2.20623e-07	1.7603e-06	DOWN	0.0244941	5.26218	0.0381646	0.848013	0.904866	NO
Col12a1	6.55934	6.35159	401.549	8.0475e-10	1.14493e-08	UP	4.82354	6.35159	311.112	3.03248e-09	5.03274e-08	UP	-0.493249	6.35159	4.9376	0.0488694	0.115167	NO
Gm21149_1	10.5076	2.44755	173.159	8.0602e-10	1.14583e-08	UP	9.42534	2.44755	308.65	1.19684e-11	6.56259e-10	UP	0.178963	2.44755	0.556876	0.466693	0.605085	NO
Lrrk2	7.61373	3.34537	218.1	8.11277e-10	1.1524e-08	UP	4.9212	3.34537	220.697	7.51311e-10	1.59267e-08	UP	-0.714574	3.34537	10.2021	0.00663454	0.0259963	DOWN
Trim6	-4.84927	2.14168	225.277	8.13651e-10	1.15486e-08	DOWN	-4.93142	2.14168	189.218	2.47153e-09	4.28716e-08	DOWN	0.848824	2.14168	1.42287	0.25345	0.391526	NO
Zc3h12a	-2.22945	7.34351	224.253	8.15421e-10	1.15646e-08	DOWN	-1.76091	7.34351	144.742	1.30096e-08	1.66132e-07	DOWN	0.315169	7.34351	4.68467	0.0488276	0.115141	NO
Zfp423	4.39236	2.90108	224.85	8.17631e-10	1.15806e-08	UP	2.75506	2.90108	78.6907	5.25379e-07	3.68348e-06	UP	1.14612	2.90108	28.5373	0.000116918	0.00138325	UP
Gli2	7.73661	2.47041	211.728	8.1783e-10	1.15806e-08	UP	1.33256	2.47041	18.882	0.00068025	0.00173722	UP	-0.46463	2.47041	4.57704	0.0506063	0.118073	NO
Mrtfa	1.78409	5.74514	224.021	8.2087e-10	1.16145e-08	UP	1.24153	5.74514	112.783	6.05441e-08	5.96187e-07	UP	-0.468429	5.74514	17.2973	0.00103161	0.00657565	NO
Arhgef17	2.44217	6.96532	228.525	8.27267e-10	1.16958e-08	UP	0.35872	6.96532	5.69847	0.032339	0.0516507	NO	-0.480515	6.96532	10.2335	0.00674417	0.0263237	NO
Slc35c2	-1.82555	5.18651	223.621	8.30315e-10	1.17297e-08	DOWN	-0.854514	5.18651	49.3494	7.19878e-06	3.39697e-05	DOWN	-0.220938	5.18651	3.12655	0.0995317	0.196902	NO
Pold3	-1.58171	5.09946	223.579	8.31306e-10	1.17345e-08	DOWN	-0.717954	5.09946	48.7677	7.67463e-06	3.5868e-05	DOWN	0.00773891	5.09946	0.00506215	0.944319	0.968588	NO
Naaladl2	-2.12245	4.84779	223.379	8.36163e-10	1.17922e-08	DOWN	-1.18534	4.84779	71.4654	9.08454e-07	5.83429e-06	DOWN	-0.343589	4.84779	5.54964	0.0341404	0.0881105	NO
B4galt6	2.47414	4.27069	223.436	8.37081e-10	1.17922e-08	UP	2.97704	4.27069	320.169	8.18309e-11	2.7348e-09	UP	-0.156806	4.27069	1.1898	0.294398	0.437546	NO
Runx1	2.0478	8.71803	223.308	8.37777e-10	1.17922e-08	UP	1.79736	8.71803	175.473	3.88654e-09	6.13032e-08	UP	0.347969	8.71803	6.99137	0.0196786	0.0577896	NO
Tnfsf12	4.28896	2.85582	224.408	8.38005e-10	1.17922e-08	UP	1.44562	2.85582	44.8191	1.21973e-05	5.33818e-05	UP	-0.444802	2.85582	5.95561	0.0291165	0.077932	NO
Ift57	3.28647	3.95908	223.237	8.41176e-10	1.18276e-08	UP	1.48344	3.95908	72.6468	8.27325e-07	5.41071e-06	UP	-0.395675	3.95908	5.4995	0.034837	0.0893968	NO
Pstpip2_1	-4.09935	3.08176	223.238	8.45713e-10	1.18712e-08	DOWN	-2.09157	3.08176	69.1798	1.09922e-06	6.84501e-06	DOWN	0.0650144	3.08176	0.02255	0.882848	0.928792	NO
Tnfsf13	-3.15049	2.45728	223.129	8.4597e-10	1.18712e-08	DOWN	-2.02411	2.45728	82.1849	4.03884e-07	2.94863e-06	DOWN	0.810793	2.45728	6.47759	0.0238127	0.0668444	NO
Gm21149	6.81575	2.60491	155.912	8.46248e-10	1.18712e-08	UP	8.80388	2.60491	302.638	5.28837e-12	3.54971e-10	UP	0.186911	2.60491	0.578534	0.457677	0.596783	NO
Ap1b1	-1.75745	6.14806	222.737	8.51655e-10	1.19377e-08	DOWN	-0.948894	6.14806	66.8459	1.33243e-06	8.03111e-06	DOWN	-0.126519	6.14806	1.16314	0.299648	0.443231	NO
Slc22a23	-2.25063	5.40385	222.449	8.58768e-10	1.20281e-08	DOWN	-2.34238	5.40385	232.196	6.52199e-10	1.42442e-08	DOWN	-0.509018	5.40385	11.4683	0.0046187	0.019853	NO
Rnpep	-1.52536	5.73553	222.28	8.62936e-10	1.20771e-08	DOWN	-1.24879	5.73553	157.323	7.72714e-09	1.08312e-07	DOWN	-0.380665	5.73553	13.7879	0.00243941	0.0123407	NO
Vgll3	7.41947	4.67592	352.208	8.6391e-10	1.20814e-08	UP	6.61612	4.67592	224.899	9.64734e-09	1.29346e-07	UP	0.175569	4.67592	0.587159	0.459429	0.598376	NO
Mxra7	3.19195	2.88622	222.444	8.68445e-10	1.21354e-08	UP	2.08306	2.88622	179.299	3.42525e-09	5.5171e-08	UP	-0.372495	2.88622	6.20408	0.0264283	0.0724734	NO
Cd109	7.26238	4.57488	296.768	8.82081e-10	1.2315e-08	UP	5.30815	4.57488	182.798	1.3848e-08	1.74821e-07	UP	-1.9954	4.57488	87.5192	7.78015e-07	5.92211e-05	DOWN
Acpp	3.9889	4.85944	263.522	8.82667e-10	1.2315e-08	UP	1.89043	4.85944	96.9446	2.97525e-07	2.27918e-06	UP	-0.395141	4.85944	4.50778	0.0543067	0.124722	NO
Elmod2	1.92481	4.97199	221.349	8.86509e-10	1.23591e-08	UP	1.15223	4.97199	82.7137	3.87917e-07	2.85867e-06	UP	0.34249	4.97199	7.99461	0.0137922	0.0445418	NO
Abhd5	-2.75515	7.28735	246.143	8.90389e-10	1.24036e-08	DOWN	-1.02855	7.28735	37.8155	3.62354e-05	0.000137099	DOWN	-0.0632382	7.28735	0.138722	0.715607	0.809021	NO
Scube3_1	5.58796	5.87527	341.264	8.97594e-10	1.24943e-08	UP	6.15802	5.87527	497.713	1.13073e-10	3.54139e-09	UP	-1.40609	5.87527	46.5454	2.55038e-05	0.000505592	DOWN
Gjb4	5.53702	5.54617	285.54	9.08783e-10	1.26375e-08	UP	2.94606	5.54617	133.858	6.83816e-08	6.60862e-07	UP	4.46707	5.54617	227.018	3.42247e-09	2.57256e-06	UP
Lrp3	4.75012	3.53054	235.263	9.0928e-10	1.26375e-08	UP	2.6792	3.53054	92.5386	2.57922e-07	2.01512e-06	UP	-0.409039	3.53054	3.9886	0.0669545	0.146053	NO
Vill	-4.00427	4.3812	221.738	9.11203e-10	1.26476e-08	DOWN	-5.59912	4.3812	713.459	4.39757e-13	6.10365e-11	DOWN	1.06119	4.3812	4.35163	0.0564605	0.128475	NO
Acot1	-3.26463	7.10053	283.843	9.11413e-10	1.26476e-08	DOWN	-1.36312	7.10053	55.2627	7.53521e-06	3.53078e-05	DOWN	2.04576	7.10053	108.187	2.17253e-07	2.7281e-05	UP
Tusc3	1.63747	5.51251	220.07	9.20017e-10	1.27572e-08	UP	0.690033	5.51251	42.4227	1.60988e-05	6.81742e-05	UP	-0.114168	5.51251	1.19143	0.294078	0.437191	NO
Grasp	2.82746	4.30145	220.04	9.21984e-10	1.27747e-08	UP	2.29062	4.30145	179.434	3.37888e-09	5.46682e-08	UP	0.443591	4.30145	7.43347	0.0167836	0.0514479	NO
Sil1	-1.59813	5.08089	219.96	9.22968e-10	1.27785e-08	DOWN	-1.16014	5.08089	116.99	4.84168e-08	4.97403e-07	DOWN	0.130091	5.08089	1.37	0.261995	0.400848	NO
Galnt16	4.0396	3.37208	182.091	9.2589e-10	1.28091e-08	UP	5.75433	3.37208	568.712	2.75817e-13	4.4033e-11	UP	1.5266	3.37208	49.0934	4.37821e-06	0.000164951	UP
Ski	1.80847	8.04328	219.726	9.29233e-10	1.28455e-08	UP	1.363	8.04328	128.859	2.67444e-08	3.01543e-07	UP	-0.0694827	8.04328	0.348634	0.56461	0.690781	NO
Magi2	4.80671	1.77959	217.133	9.34216e-10	1.29045e-08	UP	2.634	1.77959	106.747	8.05198e-08	7.5655e-07	UP	-0.413471	1.77959	5.66124	0.0325645	0.0849919	NO
Cldn7_1	-4.98661	6.65264	366.242	9.38312e-10	1.29512e-08	DOWN	-4.50819	6.65264	313.022	2.15932e-09	3.86067e-08	DOWN	3.10309	6.65264	71.8613	3.91081e-06	0.000152742	UP
Naxd	-1.49467	5.58067	218.951	9.50514e-10	1.31033e-08	DOWN	-1.40698	5.58067	195.386	1.96603e-09	3.57172e-08	DOWN	-0.0364402	5.58067	0.128375	0.725645	0.816074	NO
Col4a6	4.93551	6.40796	344.659	9.52373e-10	1.31033e-08	UP	2.28251	6.40796	111.654	3.71893e-07	2.76089e-06	UP	-0.777934	6.40796	14.3734	0.00290945	0.0140752	DOWN
Stat5b	-2.12595	6.0607	218.86	9.53056e-10	1.31033e-08	DOWN	-0.786307	6.0607	33.1043	5.68138e-05	0.000202554	DOWN	-0.62853	6.0607	19.2983	0.000661304	0.00476244	DOWN
Tprn	-2.40818	4.31701	218.856	9.53318e-10	1.31033e-08	DOWN	-1.04103	4.31701	43.4315	1.42311e-05	6.11115e-05	DOWN	0.755103	4.31701	17.5096	0.000982675	0.00634029	UP
Nynrin	3.89251	3.10774	219.31	9.5338e-10	1.31033e-08	UP	2.07436	3.10774	112.142	6.32861e-08	6.19469e-07	UP	-0.792067	3.10774	21.1587	0.000449687	0.00360069	DOWN
Kif13a	1.44973	6.7071	218.837	9.53691e-10	1.31033e-08	UP	1.24335	6.7071	164.155	5.91693e-09	8.61719e-08	UP	-0.655475	6.7071	47.6271	8.71663e-06	0.000256104	DOWN
Cd320	-3.37974	2.02295	219.338	9.55413e-10	1.31169e-08	DOWN	-1.66297	2.02295	44.6658	1.23501e-05	5.4011e-05	DOWN	0.766026	2.02295	4.11002	0.062805	0.139412	NO
Faxc	1.94501	4.95664	218.718	9.57133e-10	1.31306e-08	UP	1.2531	4.95664	97.2774	1.4805e-07	1.25787e-06	UP	-0.580567	4.95664	23.1693	0.000302002	0.00269576	DOWN
Myo5c	-5.01665	5.76385	351.53	9.66922e-10	1.32548e-08	DOWN	-5.41616	5.76385	304.666	2.08492e-09	3.74995e-08	DOWN	1.62735	5.76385	20.53	0.000841727	0.00563024	UP
Filip1l	3.23626	5.09513	231.72	9.68695e-10	1.3269e-08	UP	2.83368	5.09513	243.755	7.05499e-10	1.51154e-08	UP	-1.52371	5.09513	80.4701	5.66351e-07	4.91201e-05	DOWN
Ppfibp2	-2.9663	4.55074	221.099	9.69602e-10	1.32713e-08	DOWN	-1.76538	4.55074	97.7931	1.51348e-07	1.28124e-06	DOWN	0.437414	4.55074	3.4779	0.0841401	0.173632	NO
Nfe2l3	-4.88383	4.11445	286.265	9.72974e-10	1.33074e-08	DOWN	-3.5246	4.11445	158.135	2.86392e-08	3.19512e-07	DOWN	1.44908	4.11445	9.54737	0.00936388	0.0334063	UP
Nipsnap3b	-1.74274	4.86743	218.08	9.75179e-10	1.33274e-08	DOWN	-1.00885	4.86743	72.1452	8.60209e-07	5.58207e-06	DOWN	-0.15983	4.86743	1.71894	0.211623	0.343766	NO
Vps18	-2.10962	4.26934	218.041	9.76342e-10	1.33332e-08	DOWN	-1.51984	4.26934	120.264	4.0892e-08	4.30895e-07	DOWN	-0.203127	4.26934	1.82737	0.198583	0.328594	NO
Ripk1	1.70214	7.62868	217.899	9.80279e-10	1.33769e-08	UP	1.95374	7.62868	284.568	1.75481e-10	4.94638e-09	UP	-0.219076	7.62868	3.86942	0.0700022	0.151075	NO
Egr3	3.04229	8.32818	245.762	9.89353e-10	1.34905e-08	UP	2.57075	8.32818	187.261	5.14243e-09	7.66766e-08	UP	-0.631511	8.32818	12.6246	0.00361563	0.016538	DOWN
Enc1	5.04996	6.11979	341.506	9.91765e-10	1.35132e-08	UP	4.54166	6.11979	342.464	9.76812e-10	1.9834e-08	UP	-0.556089	6.11979	7.33097	0.020122	0.0588046	NO
Mapt_1	4.73413	2.67162	212.86	9.92869e-10	1.3518e-08	UP	4.76573	2.67162	195.079	1.7412e-09	3.23382e-08	UP	-1.08512	2.67162	35.187	4.02007e-05	0.000683525	DOWN
Tiparp	2.10478	8.09507	217.125	1.00285e-09	1.36435e-08	UP	2.33154	8.09507	262.678	2.94616e-10	7.48573e-09	UP	-0.0453719	8.09507	0.110767	0.744368	0.829733	NO
Wfikkn2	6.79347	2.12577	161.681	1.00645e-09	1.36823e-08	UP	4.42286	2.12577	106.333	1.97839e-08	2.32509e-07	UP	-0.383182	2.12577	2.71632	0.119022	0.224716	NO
Mcur1	-1.59258	5.10336	216.703	1.0155e-09	1.37948e-08	DOWN	-1.28414	5.10336	152.624	9.34389e-09	1.262e-07	DOWN	0.317895	5.10336	7.75381	0.0149923	0.0473919	NO
Fads1	-1.95389	9.30667	216.315	1.02713e-09	1.39423e-08	DOWN	-0.373837	9.30667	8.36759	0.0121466	0.0217712	NO	-0.536384	9.30667	17.2385	0.00104565	0.00663952	NO
Kansl1l	2.95794	3.62561	216.163	1.03305e-09	1.40122e-08	UP	1.68692	3.62561	97.9314	1.42323e-07	1.21625e-06	UP	0.19278	3.62561	1.41052	0.255382	0.393492	NO
Tmc7	-3.44238	1.98131	216.302	1.04026e-09	1.40994e-08	DOWN	-3.04892	1.98131	192.317	2.19972e-09	3.92124e-08	DOWN	0.642648	1.98131	2.87276	0.112966	0.215881	NO
Adarb1	3.49286	3.43079	215.811	1.04472e-09	1.41492e-08	UP	1.77165	3.43079	76.415	6.17185e-07	4.21903e-06	UP	-0.603582	3.43079	12.0581	0.00390369	0.0175034	DOWN
Slain1	-4.13274	2.4898	193.877	1.05011e-09	1.42115e-08	DOWN	-3.53398	2.4898	179.73	1.73988e-09	3.23382e-08	DOWN	3.22015	2.4898	16.5397	0.00111107	0.00693793	UP
Trim62_1	3.15803	3.66709	215.541	1.05168e-09	1.42221e-08	UP	1.38513	3.66709	55.5641	3.76485e-06	1.94775e-05	UP	0.0886252	3.66709	0.267087	0.613628	0.730015	NO
Rhbdf2	-2.27968	6.39215	218.253	1.05268e-09	1.4225e-08	DOWN	-0.786786	6.39215	28.5934	0.000117705	0.000379924	DOWN	0.601883	6.39215	15.1152	0.001757	0.00967828	UP
Dlg4	3.8318	2.83209	215.559	1.05709e-09	1.42738e-08	UP	0.730523	2.83209	17.3118	0.00102918	0.00249279	UP	-0.291003	2.83209	2.89007	0.111974	0.214529	NO
Atp2a2	2.27194	9.94141	215.203	1.06156e-09	1.43128e-08	UP	1.16316	9.94141	60.3966	2.36539e-06	1.31581e-05	UP	-0.341163	9.94141	5.3364	0.0372106	0.0940035	NO
Pfkfb3	-2.41528	8.43394	215.203	1.06156e-09	1.43128e-08	DOWN	-2.47673	8.43394	224.277	8.14843e-10	1.71429e-08	DOWN	0.102863	8.43394	0.424403	0.525648	0.657652	NO
Ehbp1l1_1	5.55203	1.46508	203.844	1.0664e-09	1.43651e-08	UP	2.19695	1.46508	61.0471	1.88087e-06	1.07643e-05	UP	-0.676775	1.46508	14.671	0.00185863	0.010072	DOWN
Ceacam2	-4.62887	5.15928	316.817	1.06758e-09	1.43651e-08	DOWN	-4.44513	5.15928	292.378	1.66424e-09	3.10796e-08	DOWN	3.43999	5.15928	56.0947	9.66707e-06	0.000273774	UP
Erbb2	-1.66037	5.27811	215.002	1.06795e-09	1.43651e-08	DOWN	-1.91811	5.27811	304.685	1.1262e-10	3.53332e-09	DOWN	-0.0869358	5.27811	0.561242	0.466573	0.604972	NO
Nrk	4.92324	2.15726	204.304	1.06862e-09	1.43651e-08	UP	1.38751	2.15726	9.59159	0.00794234	0.0149593	UP	-0.614733	2.15726	10.2721	0.00641288	0.0253258	DOWN
Nadk	-2.14553	7.02675	214.899	1.0712e-09	1.43818e-08	DOWN	-1.19552	7.02675	70.221	1.00503e-06	6.35718e-06	DOWN	0.0569654	7.02675	0.158025	0.697175	0.795009	NO
Ccdc157	2.09211	4.09198	214.902	1.07146e-09	1.43818e-08	UP	0.713387	4.09198	34.15	4.87158e-05	0.000177291	UP	-0.0870369	4.09198	0.490593	0.49552	0.630763	NO
Nav1	3.09701	4.26288	214.806	1.07493e-09	1.44176e-08	UP	1.20028	4.26288	48.2908	8.09417e-06	3.74984e-05	UP	-0.40653	4.26288	5.77541	0.0312094	0.0822405	NO
Lpin1	-3.9112	8.12014	291.601	1.08081e-09	1.44779e-08	DOWN	-2.02834	8.12014	89.1879	7.45814e-07	4.95744e-06	DOWN	-0.0151863	8.12014	0.00494209	0.94513	0.969144	NO
Serinc3	-2.00545	9.95454	214.593	1.08103e-09	1.44779e-08	DOWN	-2.29874	9.95454	276.319	2.12334e-10	5.72571e-09	DOWN	-0.0185286	9.95454	0.0196139	0.890682	0.933475	NO
Ceacam1	-4.79887	8.09671	335.685	1.08602e-09	1.4534e-08	DOWN	-4.73767	8.09671	328.057	1.23013e-09	2.40429e-08	DOWN	3.50557	8.09671	133.989	1.442e-07	2.18602e-05	UP
Pip4k2a	3.17181	4.03821	214.377	1.08927e-09	1.45609e-08	UP	1.76373	4.03821	80.227	4.64309e-07	3.31334e-06	UP	-0.454278	4.03821	6.82287	0.0209344	0.0605509	NO
Yap1	1.6469	8.01966	214.326	1.08964e-09	1.45609e-08	UP	1.58536	8.01966	198.625	1.7707e-09	3.27625e-08	UP	0.476396	8.01966	18.9079	0.000719576	0.00504319	NO
Adora2b	5.64883	1.56261	182.008	1.09406e-09	1.4609e-08	UP	5.57488	1.56261	118.413	1.97003e-08	2.31678e-07	UP	1.16725	1.56261	24.3382	0.000190397	0.00195122	UP
Pik3r2	1.83146	4.66591	214.154	1.09542e-09	1.46164e-08	UP	0.719439	4.66591	34.8112	4.42758e-05	0.000163307	UP	-0.508522	4.66591	19.5905	0.000621259	0.00454297	NO
Sphk1	2.32285	8.95596	214.061	1.0983e-09	1.4644e-08	UP	1.62113	8.95596	109.665	7.17989e-08	6.86772e-07	UP	-0.0404168	8.95596	0.0719338	0.792583	0.86682	NO
Ripk2	3.02148	3.21831	214.089	1.09925e-09	1.46459e-08	UP	2.04765	3.21831	138.845	1.68728e-08	2.05373e-07	UP	-0.212542	3.21831	1.82748	0.198573	0.328594	NO
Prex1	-2.82326	4.04513	214.003	1.10089e-09	1.46569e-08	DOWN	-3.25316	4.04513	300.959	1.22083e-10	3.76476e-09	DOWN	0.701315	4.04513	8.36147	0.0121722	0.0406415	UP
Lyrm9	-4.27944	2.1	214.725	1.10452e-09	1.46944e-08	DOWN	-3.4707	2.1	184.875	2.86025e-09	4.81333e-08	DOWN	0.920968	2.1	2.33105	0.149869	0.266158	NO
Mia2	-1.59243	6.4779	213.633	1.11244e-09	1.47889e-08	DOWN	-0.720074	6.4779	45.2756	1.14219e-05	5.04038e-05	DOWN	-0.196408	6.4779	3.28726	0.0920337	0.185756	NO
Shc4	3.66035	1.56047	213.635	1.13025e-09	1.50145e-08	UP	1.93768	1.56047	42.2907	1.64591e-05	6.94229e-05	UP	1.05823	1.56047	33.7613	5.18059e-05	0.000815513	UP
Gypc	6.09701	1.48415	181.861	1.13168e-09	1.50224e-08	UP	5.74341	1.48415	177.392	1.34098e-09	2.58454e-08	UP	-0.184694	1.48415	0.840696	0.37401	0.517896	NO
Commd9	-2.26434	3.79737	213.003	1.13392e-09	1.50357e-08	DOWN	-1.31215	3.79737	72.4606	8.38877e-07	5.46528e-06	DOWN	-0.0998452	3.79737	0.34123	0.568722	0.694117	NO
Lrp12	2.84035	4.054	212.975	1.13494e-09	1.50357e-08	UP	1.78139	4.054	106.051	8.7997e-08	8.12003e-07	UP	0.150824	4.054	0.860604	0.369807	0.51385	NO
Ephb6	4.65542	5.24844	295.586	1.13518e-09	1.50357e-08	UP	1.21404	5.24844	35.143	7.66234e-05	0.000262742	UP	-0.807662	5.24844	16.3776	0.00169834	0.0094358	DOWN
Golim4	1.86561	7.0108	212.928	1.13621e-09	1.50383e-08	UP	1.2405	7.0108	98.9064	1.33993e-07	1.15601e-06	UP	-0.0356539	7.0108	0.0849446	0.775121	0.853935	NO
Ehf	-4.38405	6.41135	331.53	1.16172e-09	1.53647e-08	DOWN	-5.11281	6.41135	385.02	5.15454e-10	1.1638e-08	DOWN	1.06162	6.41135	17.1718	0.00157862	0.00894701	UP
Aktip	-2.33319	4.58872	212.066	1.1662e-09	1.54127e-08	DOWN	-1.57793	4.58872	102.501	1.08087e-07	9.66729e-07	DOWN	-0.296776	4.58872	3.16968	0.0974493	0.193781	NO
Ssbp4	-1.93004	4.92851	211.993	1.16872e-09	1.5434e-08	DOWN	-1.52911	4.92851	140.597	1.55885e-08	1.92351e-07	DOWN	0.675272	4.92851	22.202	0.000364238	0.00309744	UP
Shc2	2.85751	2.79102	212.339	1.16953e-09	1.5434e-08	UP	1.60742	2.79102	122.812	3.6258e-08	3.88923e-07	UP	-0.225794	2.79102	2.4695	0.139155	0.252018	NO
Rfwd3	-1.80849	5.05242	211.916	1.17137e-09	1.54471e-08	DOWN	-1.29453	5.05242	117.387	4.7423e-08	4.89984e-07	DOWN	-0.0762551	5.05242	0.358172	0.559399	0.686781	NO
Jazf1	3.59222	3.1209	211.886	1.17444e-09	1.54761e-08	UP	2.16993	3.1209	91.9726	2.07222e-07	1.67336e-06	UP	0.286036	3.1209	2.39102	0.145077	0.260081	NO
Gstm5	1.92564	5.10313	211.761	1.1769e-09	1.54973e-08	UP	1.11086	5.10313	73.9927	7.43223e-07	4.94386e-06	UP	0.155713	5.10313	1.5876	0.228947	0.363638	NO
Kcnj15_1	-4.10293	2.98723	216.47	1.18026e-09	1.55302e-08	DOWN	-2.47198	2.98723	43.3353	1.51871e-05	6.47086e-05	DOWN	1.51426	2.98723	10.4926	0.00624085	0.0248532	UP
Speer4e	8.48883	2.9816	181.577	1.18826e-09	1.56131e-08	UP	12.0791	2.9816	347.211	1.3251e-11	7.01023e-10	UP	-0.0941592	2.9816	0.156863	0.697773	0.795489	NO
Cyrib	1.57336	6.18159	211.441	1.18829e-09	1.56131e-08	UP	0.512733	6.18159	22.5817	0.000338191	0.000948976	NO	0.286691	6.18159	7.50598	0.0163564	0.0505428	NO
Gng7	-2.155	3.79883	211.35	1.19181e-09	1.5648e-08	DOWN	-2.26143	3.79883	226.023	7.7551e-10	1.6382e-08	DOWN	-0.423574	3.79883	7.09026	0.0189834	0.0562426	NO
Slc39a1	1.42678	7.20822	211.086	1.20111e-09	1.57586e-08	UP	1.50281	7.20822	235.51	5.95422e-10	1.31313e-08	UP	0.00815118	7.20822	0.00727609	0.933271	0.9613	NO
Slc29a4	-3.13382	1.87512	211.527	1.20417e-09	1.57872e-08	DOWN	-0.191695	1.87512	0.701153	0.416944	0.485865	NO	1.4146	1.87512	15.0307	0.00177891	0.00976315	UP
Osbpl5	1.82868	5.27166	210.824	1.21076e-09	1.58556e-08	UP	0.839954	5.27166	49.0947	7.40296e-06	3.47955e-05	UP	-0.331223	5.27166	7.97454	0.0138878	0.0447626	NO
Hsd17b12	-2.02378	7.2465	210.811	1.21114e-09	1.58556e-08	DOWN	-0.938592	7.2465	47.1316	9.21927e-06	4.18826e-05	DOWN	0.166132	7.2465	1.48051	0.244472	0.381479	NO
Tfip11	-1.59665	5.47318	210.662	1.21664e-09	1.59161e-08	DOWN	-0.602101	5.47318	31.6349	7.09605e-05	0.00024547	DOWN	0.361703	5.47318	10.4027	0.00633469	0.0250939	NO
Tmem150c	7.69546	1.56582	159.692	1.23162e-09	1.61003e-08	UP	8.40351	1.56582	233.007	7.85183e-11	2.66254e-09	UP	1.43358	1.56582	29.0133	6.4754e-05	0.000953601	UP
Plekhg2	1.93006	6.39986	210.031	1.24024e-09	1.62012e-08	UP	1.07699	6.39986	70.2797	1.00024e-06	6.33134e-06	UP	-0.317902	6.39986	6.34666	0.0250167	0.069367	NO
Bcl2l14	-4.62418	3.00042	189.847	1.24143e-09	1.62051e-08	DOWN	-5.89461	3.00042	443.679	3.84911e-12	2.82268e-10	DOWN	2.1014	3.00042	5.64302	0.0320673	0.0840713	NO
Col23a1	6.67373	4.35839	306.988	1.25325e-09	1.63475e-08	UP	5.17857	4.35839	170.061	3.17456e-08	3.46036e-07	UP	-0.0968838	4.35839	0.180946	0.678442	0.781003	NO
Mgat4a	-1.35502	5.73266	209.554	1.25831e-09	1.64016e-08	DOWN	-0.727057	5.73266	62.4805	1.95446e-06	1.11261e-05	DOWN	-0.326898	5.73266	12.153	0.00380009	0.0171403	NO
Gm3667	5.41722	1.98309	206.737	1.26405e-09	1.64645e-08	UP	3.56072	1.98309	138.502	1.59997e-08	1.96886e-07	UP	0.201784	1.98309	1.08049	0.316677	0.46131	NO
Mfsd12	-2.52482	4.26327	209.3	1.26834e-09	1.65085e-08	DOWN	-1.74513	4.26327	99.8564	1.26526e-07	1.10374e-06	DOWN	-0.00518344	4.26327	0.000733507	0.978788	0.99191	NO
D8Ertd738e	-1.47466	5.85772	209.145	1.27412e-09	1.65718e-08	DOWN	-0.793036	5.85772	61.9011	2.05985e-06	1.16634e-05	DOWN	0.0134811	5.85772	0.0173257	0.897214	0.938141	NO
Zfp239	3.32627	2.65317	209.793	1.27865e-09	1.66188e-08	UP	1.67691	2.65317	78.8287	5.21299e-07	3.65923e-06	UP	-0.00708022	2.65317	0.00182516	0.966548	0.984168	NO
Ccdc102a	2.76813	3.19079	209.028	1.28319e-09	1.66573e-08	UP	1.35851	3.19079	65.0039	1.5649e-06	9.20467e-06	UP	-0.396701	3.19079	6.99376	0.019665	0.0577638	NO
Tead3	2.01532	4.57878	208.911	1.28346e-09	1.66573e-08	UP	1.164	4.57878	76.9767	5.90799e-07	4.07417e-06	UP	-0.50288	4.57878	16.0085	0.00139689	0.00815529	NO
Fam13c	5.50603	3.75288	251.253	1.28758e-09	1.66988e-08	UP	5.40374	3.75288	234.652	1.93162e-09	3.53055e-08	UP	-0.114379	3.75288	0.277762	0.607449	0.725318	NO
Cgnl1	-2.03482	6.71554	208.717	1.2909e-09	1.67298e-08	DOWN	-1.90398	6.71554	187.168	2.58318e-09	4.43815e-08	DOWN	0.544283	6.71554	14.9788	0.00179831	0.00983078	NO
Gm3373	6.55474	1.61366	173.484	1.29314e-09	1.67468e-08	UP	3.34273	1.61366	103.259	4.28162e-08	4.47252e-07	UP	0.080778	1.61366	0.14481	0.708912	0.803833	NO
Ptpdc1	3.0854	3.01959	208.577	1.30072e-09	1.68328e-08	UP	1.16875	3.01959	47.213	9.14664e-06	4.15945e-05	UP	-0.317027	3.01959	4.01133	0.0656344	0.14415	NO
Ntf5	2.5322	3.8836	208.474	1.30175e-09	1.68341e-08	UP	2.21022	3.8836	172.773	4.28993e-09	6.65438e-08	UP	0.087822	3.8836	0.341364	0.568648	0.694074	NO
Atp6v1b1	-4.22873	5.79195	223.554	1.31297e-09	1.6967e-08	DOWN	-4.77642	5.79195	396.35	3.5931e-11	1.4799e-09	DOWN	5.80468	5.79195	40.3482	2.44908e-05	0.000493671	UP
Kif1a	4.2123	3.23542	208.412	1.314e-09	1.69682e-08	UP	5.35053	3.23542	436.779	1.0788e-11	6.08171e-10	UP	1.31222	3.23542	39.3522	2.38473e-05	0.000487209	UP
Ttc3_1	1.56583	5.62578	207.827	1.32668e-09	1.71196e-08	UP	1.10756	5.62578	112.89	6.01967e-08	5.93738e-07	UP	-0.0965556	5.62578	0.875384	0.365852	0.51032	NO
Serpinb6a	2.19565	6.04414	207.8	1.32776e-09	1.71213e-08	UP	1.23586	6.04414	74.4659	7.16269e-07	4.78929e-06	UP	-0.697783	6.04414	24.5273	0.000234143	0.00228692	DOWN
Wipf1	1.98536	4.07134	207.765	1.32934e-09	1.71295e-08	UP	1.56784	4.07134	138.556	1.70714e-08	2.07247e-07	UP	-0.236338	4.07134	3.78033	0.0729259	0.155783	NO
Gm42151	9.54169	0.501596	229.357	1.33102e-09	1.71389e-08	UP	4.75861	0.501596	75.3479	9.46707e-07	6.04124e-06	UP	0.773195	0.501596	14.6727	0.0021053	0.0110857	UP
C1rb	4.5257	2.74186	207.95	1.33452e-09	1.71717e-08	UP	1.20837	2.74186	31.2147	7.59339e-05	0.000260675	UP	0.80257	2.74186	14.8337	0.00186738	0.0101084	UP
Cx3cl1	1.94153	7.00104	207.592	1.33628e-09	1.71821e-08	UP	0.570958	7.00104	19.5836	0.000622151	0.00160705	NO	-0.111714	7.00104	0.756429	0.399599	0.543075	NO
Cited1	-2.66938	5.79384	207.531	1.34074e-09	1.72271e-08	DOWN	-5.82112	5.79384	1414.62	4.27246e-15	4.28195e-12	DOWN	-0.346875	5.79384	2.21519	0.159571	0.278777	NO
Cdkn1a_1	1.81736	4.49948	207.427	1.34316e-09	1.7246e-08	UP	1.18616	4.49948	101.585	1.14099e-07	1.01197e-06	UP	-0.700202	4.49948	38.1495	2.788e-05	0.000537715	DOWN
B230219D22Rik	1.28717	6.68075	207.014	1.36023e-09	1.74528e-08	UP	0.458207	6.68075	27.3878	0.000141121	0.000444143	NO	-0.266058	6.68075	9.34014	0.00882427	0.0319367	NO
Cfb	-3.24001	1.95139	207.17	1.3648e-09	1.7499e-08	DOWN	-0.476209	1.95139	2.13548	0.166749	0.219333	NO	1.01512	1.95139	8.18847	0.0129133	0.0425101	UP
Epn3	-2.48956	4.2508	206.681	1.3745e-09	1.76108e-08	DOWN	-1.82507	4.2508	114.172	5.61963e-08	5.62586e-07	DOWN	-0.686485	4.2508	14.7972	0.00188223	0.0101754	DOWN
Gng2	5.3099	1.54945	197.869	1.37872e-09	1.76523e-08	UP	3.14445	1.54945	107.729	6.55329e-08	6.3938e-07	UP	-0.0824381	1.54945	0.186278	0.672681	0.776575	NO
Ccdc107	2.0712	3.94059	206.546	1.38034e-09	1.76605e-08	UP	0.507034	3.94059	14.2317	0.00217384	0.00479063	NO	-0.0654936	3.94059	0.263224	0.616179	0.732271	NO
Gm45805	-4.46383	2.21352	171.847	1.38139e-09	1.76614e-08	DOWN	-2.94065	2.21352	10.6166	0.00532839	0.0105077	DOWN	0.848686	2.21352	1.37243	0.259778	0.39852	NO
Gcc1	1.97591	7.82812	206.358	1.38803e-09	1.77338e-08	UP	2.48926	7.82812	321.736	7.90067e-11	2.67407e-09	UP	-0.99472	7.82812	56.6511	3.38081e-06	0.000140529	DOWN
Glis2	2.34097	4.52444	206.319	1.39077e-09	1.77562e-08	UP	0.892245	4.52444	37.8776	2.89227e-05	0.000113034	UP	0.60169	4.52444	16.7997	0.0011579	0.00714873	UP
Iqsec2	1.76977	4.68425	206.115	1.39873e-09	1.78452e-08	UP	0.480885	4.68425	17.5353	0.000976924	0.00238158	NO	-0.455455	4.68425	16.2797	0.00130905	0.00778242	NO
Lama3	6.73449	8.99447	366.566	1.40104e-09	1.7862e-08	UP	3.94517	8.99447	172.969	6.51284e-08	6.36122e-07	UP	-0.618027	8.99447	5.43846	0.0404849	0.100212	NO
Cidea	-4.67715	7.91189	287.52	1.40361e-09	1.78822e-08	DOWN	-3.90869	7.91189	81.2598	1.33908e-06	8.05773e-06	DOWN	-1.89362	7.91189	40.3263	4.16553e-05	0.000701074	DOWN
Asap3	2.84646	4.12954	205.787	1.41314e-09	1.79909e-08	UP	0.791959	4.12954	23.2492	0.000297438	0.000847541	UP	0.282731	4.12954	2.94539	0.108894	0.210438	NO
Wap	-5.30756	13.9934	223.702	1.41727e-09	1.80189e-08	DOWN	-5.86445	13.9934	185.084	4.53641e-09	6.953e-08	DOWN	-1.71995	13.9934	31.8204	8.02937e-05	0.00108585	DOWN
Slc9a1	1.47774	7.01379	205.684	1.41734e-09	1.80189e-08	UP	0.59179	7.01379	34.6158	4.55348e-05	0.000167267	UP	0.45856	7.01379	20.8265	0.000479937	0.00376274	NO
Nectin2	-1.67596	6.31807	205.647	1.41897e-09	1.80269e-08	DOWN	-0.938853	6.31807	67.6693	1.24249e-06	7.57757e-06	DOWN	0.153824	6.31807	1.73912	0.209113	0.340685	NO
Tifa	3.72039	2.7262	205.658	1.4261e-09	1.81048e-08	UP	1.51078	2.7262	67.3629	1.27875e-06	7.76977e-06	UP	0.378144	2.7262	4.38446	0.0556048	0.126992	NO
Cdk6	-1.7745	4.8118	205.409	1.42963e-09	1.81369e-08	DOWN	-1.72293	4.8118	205.856	1.40998e-09	2.6945e-08	DOWN	1.30515	4.8118	85.7894	3.12828e-07	3.4411e-05	UP
Msrb1	1.78403	7.08735	205.361	1.43162e-09	1.81493e-08	UP	1.00101	7.08735	65.3506	1.51558e-06	8.94964e-06	UP	-0.547989	7.08735	20.9498	0.000467994	0.00370452	NO
Carmil1	-1.54135	5.45577	205.089	1.44385e-09	1.82915e-08	DOWN	-0.587768	5.45577	32.3854	6.32852e-05	0.000222547	DOWN	-0.135677	5.45577	1.5598	0.232849	0.367873	NO
Atp6v1g1	-1.42783	6.16105	204.843	1.45487e-09	1.84181e-08	DOWN	-1.19094	6.16105	143.9	1.34909e-08	1.71152e-07	DOWN	-0.298745	6.16105	8.99802	0.00985578	0.0348135	NO
Gabbr1_1	2.56446	3.39232	204.776	1.45907e-09	1.8456e-08	UP	1.64119	3.39232	117.32	4.76167e-08	4.91422e-07	UP	-0.529915	3.39232	13.988	0.00231544	0.0118848	NO
Slfn2	-3.96425	2.49345	204.905	1.45991e-09	1.8456e-08	DOWN	-2.98537	2.49345	134.856	2.02769e-08	2.37684e-07	DOWN	2.10054	2.49345	12.5823	0.00337452	0.0157588	UP
Scarf2	3.97129	4.69006	252.469	1.47907e-09	1.86852e-08	UP	1.85107	4.69006	80.1883	9.81796e-07	6.23428e-06	UP	0.0663246	4.69006	0.115635	0.739565	0.82637	NO
Armc10	-1.84438	4.11546	204.146	1.48707e-09	1.87731e-08	DOWN	-1.10947	4.11546	83.0983	3.77494e-07	2.79441e-06	DOWN	-0.0463102	4.11546	0.113513	0.741343	0.827639	NO
Car5b	-2.59318	5.07244	204.627	1.48864e-09	1.87797e-08	DOWN	-1.26878	5.07244	36.7685	3.38097e-05	0.00012914	DOWN	-0.786151	5.07244	17.1885	0.00106046	0.00671018	DOWN
Chpt1	-1.88298	6.61104	203.9	1.49831e-09	1.88886e-08	DOWN	-0.925698	6.61104	48.494	7.91098e-06	3.67915e-05	DOWN	-0.452513	6.61104	12.0915	0.0038664	0.0173983	NO
Tmem47	2.49691	6.43044	221.862	1.50395e-09	1.89464e-08	UP	2.75154	6.43044	252.829	6.7035e-10	1.45578e-08	UP	-0.37905	6.43044	5.95443	0.0297562	0.0792877	NO
C1qtnf1	-3.25219	5.17766	252.847	1.53895e-09	1.93664e-08	DOWN	-2.99087	5.17766	211.763	4.32742e-09	6.70675e-08	DOWN	1.17649	5.17766	27.3286	0.000199032	0.00201716	UP
Klhl29	3.44957	5.49128	263.717	1.53944e-09	1.93664e-08	UP	6.97772	5.49128	572.123	1.67731e-11	8.2674e-10	UP	0.301505	5.49128	2.70795	0.125742	0.233781	NO
St6galnac4	2.6189	3.67579	203.052	1.54574e-09	1.94115e-08	UP	0.401852	3.67579	6.55586	0.0231227	0.0384916	NO	1.6608	3.67579	96.7905	1.53032e-07	2.22637e-05	UP
Gpx4	-1.54001	6.10049	202.885	1.54676e-09	1.94115e-08	DOWN	-0.684601	6.10049	41.1175	1.89493e-05	7.85633e-05	DOWN	0.40123	6.10049	13.6612	0.00252198	0.012652	NO
Atp6v0e	-1.56317	5.56492	202.874	1.5473e-09	1.94115e-08	DOWN	-0.959118	5.56492	78.1464	5.4103e-07	3.77278e-06	DOWN	-0.542964	5.56492	24.521	0.00023441	0.00228701	NO
Mb21d2	1.98538	4.31417	202.879	1.54732e-09	1.94115e-08	UP	2.46228	4.31417	299.247	1.2663e-10	3.88505e-09	UP	-0.00247884	4.31417	0.000385722	0.984617	0.995068	NO
Tmem95	2.9157	3.64925	203.957	1.54928e-09	1.94226e-08	UP	2.00408	3.64925	143.811	1.39501e-08	1.7574e-07	UP	1.02345	3.64925	35.5541	4.02881e-05	0.000683844	UP
Tmem38b	1.85495	4.0563	202.687	1.55666e-09	1.95014e-08	UP	1.10992	4.0563	71.9612	8.72998e-07	5.63559e-06	UP	0.00262211	4.0563	0.000489902	0.982664	0.994071	NO
Tead2	-2.53785	5.39059	209.18	1.5666e-09	1.96124e-08	DOWN	-2.42288	5.39059	208.042	1.62127e-09	3.0414e-08	DOWN	0.608454	5.39059	10.1091	0.00705179	0.0271884	UP
Plxna1	1.84021	6.38508	202.428	1.56919e-09	1.96312e-08	UP	1.38012	6.38508	119.882	4.16935e-08	4.37282e-07	UP	-0.169831	6.38508	1.90713	0.189644	0.317251	NO
Galnt14	7.74824	2.47873	249.991	1.57201e-09	1.96529e-08	UP	8.81263	2.47873	82.8636	8.24023e-07	5.39382e-06	UP	0.325084	2.47873	2.1688	0.166009	0.287444	NO
Paqr8	4.03224	1.5063	168.994	1.57732e-09	1.97056e-08	UP	2.22276	1.5063	132.461	8.28203e-09	1.14577e-07	UP	0.103553	1.5063	0.324044	0.577676	0.701323	NO
Btn2a2	-5.26895	1.30006	162.263	1.58378e-09	1.97725e-08	DOWN	-6.14189	1.30006	134.561	5.81012e-09	8.49389e-08	DOWN	0.034515	1.30006	0.00138081	0.970841	0.986683	NO
Mn1	5.44034	3.03147	206.709	1.59037e-09	1.98411e-08	UP	3.91347	3.03147	171.35	5.16545e-09	7.69486e-08	UP	-0.268219	3.03147	1.56348	0.232565	0.367652	NO
Cd276	-1.94385	4.1659	201.928	1.59432e-09	1.98767e-08	DOWN	-0.281303	4.1659	4.93003	0.0440112	0.0680228	NO	-0.143724	4.1659	0.98804	0.337649	0.482661	NO
Apol7a	-3.96689	3.35304	203.302	1.59631e-09	1.98878e-08	DOWN	-4.6044	3.35304	150.908	1.04222e-08	1.37943e-07	DOWN	0.353943	3.35304	0.575952	0.460952	0.599839	NO
Fam167a	4.96296	4.60435	251.786	1.60061e-09	1.99275e-08	UP	2.33628	4.60435	112.963	1.5652e-07	1.32006e-06	UP	-0.767996	4.60435	13.7791	0.00288317	0.0139856	DOWN
Abca5	1.855	5.25189	201.757	1.60284e-09	1.99416e-08	UP	0.638175	5.25189	26.2204	0.000172717	0.00052945	UP	-0.386081	5.25189	10.1095	0.00692947	0.0268199	NO
Esrp1	-1.59033	7.3396	201.662	1.60756e-09	1.99815e-08	DOWN	-0.754528	7.3396	47.0656	9.28863e-06	4.2134e-05	DOWN	-0.0865797	7.3396	0.61508	0.446381	0.58676	NO
Med24	-1.82848	6.13023	201.648	1.60826e-09	1.99815e-08	DOWN	-2.71187	6.13023	429.775	1.18634e-11	6.52487e-10	DOWN	0.283696	6.13023	4.72092	0.0480781	0.113853	NO
Golm1	-1.84659	5.23918	201.505	1.61567e-09	2.00597e-08	DOWN	-1.01153	5.23918	63.1658	1.83775e-06	1.05751e-05	DOWN	0.296542	5.23918	4.67361	0.0490591	0.115448	NO
Dstn	2.01641	10.4986	201.479	1.61688e-09	2.00608e-08	UP	1.29487	10.4986	86.5604	2.96694e-07	2.27857e-06	UP	-0.322024	10.4986	5.53868	0.0342906	0.088397	NO
Ncoa1	1.64248	6.44044	201.333	1.62437e-09	2.01399e-08	UP	1.18538	6.44044	108.408	7.70061e-08	7.28087e-07	UP	-0.165791	6.44044	2.22556	0.158664	0.277624	NO
Mal2	-4.86629	5.45735	318.648	1.64098e-09	2.03319e-08	DOWN	-5.62866	5.45735	326.255	1.44578e-09	2.75126e-08	DOWN	2.0596	5.45735	27.103	0.00028535	0.00260898	UP
Pisd	-1.66526	5.00583	200.925	1.64558e-09	2.03749e-08	DOWN	-0.579923	5.00583	25.9919	0.000179813	0.000547758	NO	0.733395	5.00583	34.6842	4.50896e-05	0.000740142	UP
Ndn	6.82283	1.67559	160.176	1.65217e-09	2.04424e-08	UP	3.91807	1.67559	104.269	3.16553e-08	3.45688e-07	UP	-0.329214	1.67559	2.21443	0.157059	0.275482	NO
Adam19	5.22029	2.31499	202.607	1.66873e-09	2.06333e-08	UP	4.97869	2.31499	201.366	1.73506e-09	3.23018e-08	UP	0.02057	2.31499	0.0101633	0.921183	0.954843	NO
Sbspon	4.83488	3.31405	172.654	1.67877e-09	2.07432e-08	UP	6.20933	3.31405	320.356	2.34361e-11	1.05785e-09	UP	0.446043	3.31405	3.65844	0.0755555	0.160167	NO
Dnajb4	1.69229	6.73386	200.246	1.68139e-09	2.07525e-08	UP	0.857322	6.73386	54.8088	4.05917e-06	2.07678e-05	UP	-0.509825	6.73386	19.7725	0.000597692	0.00442626	NO
Smarcd3	3.59057	2.91579	200.711	1.68227e-09	2.07525e-08	UP	2.04422	2.91579	89.0168	2.53859e-07	1.99027e-06	UP	0.356572	2.91579	3.6358	0.078012	0.164121	NO
Cyb561	-1.72279	5.92588	200.217	1.68298e-09	2.07525e-08	DOWN	-1.06083	5.92588	81.307	4.29025e-07	3.10329e-06	DOWN	0.938743	5.92588	53.9974	4.40668e-06	0.000164951	UP
Shroom1	-2.67901	4.21009	200.202	1.68436e-09	2.07554e-08	DOWN	-2.90624	4.21009	227.853	7.36524e-10	1.56685e-08	DOWN	-0.0929716	4.21009	0.185648	0.673342	0.777097	NO
B4galt3	-1.5953	5.43843	200.154	1.68633e-09	2.07561e-08	DOWN	-0.773715	5.43843	49.378	7.17626e-06	3.38723e-05	DOWN	-0.748343	5.43843	44.0849	1.3153e-05	0.000331861	DOWN
Tvp23b	-1.46438	5.88059	200.146	1.68672e-09	2.07561e-08	DOWN	-0.788677	5.88059	59.6653	2.53253e-06	1.39162e-05	DOWN	-0.207139	5.88059	3.95048	0.0674632	0.14681	NO
Zfp513	-1.79799	5.71737	200.06	1.69135e-09	2.07988e-08	DOWN	-0.928185	5.71737	55.0084	3.97856e-06	2.04249e-05	DOWN	-0.337006	5.71737	7.04533	0.0192956	0.0569709	NO
A330049N07Rik	8.03346	3.94702	301.242	1.69477e-09	2.08267e-08	UP	4.4711	3.94702	92.581	8.8108e-07	5.68073e-06	UP	1.25858	3.94702	24.6652	0.000392186	0.00326791	UP
Trim14	-2.98879	3.38188	199.89	1.70204e-09	2.08948e-08	DOWN	-2.75347	3.38188	184.031	2.8778e-09	4.83385e-08	DOWN	-0.0589135	3.38188	0.0501199	0.826197	0.890459	NO
Vps53	-1.62961	5.42374	199.84	1.70326e-09	2.08948e-08	DOWN	-1.19156	5.42374	110.477	6.86522e-08	6.62292e-07	DOWN	-0.13041	5.42374	1.25002	0.282987	0.42485	NO
Rin2	-1.45457	6.99209	199.83	1.70378e-09	2.08948e-08	DOWN	-0.579211	6.99209	32.9522	5.81169e-05	0.000206505	NO	0.142602	6.99209	1.95262	0.184776	0.311273	NO
Nus1	-1.59944	6.95703	199.804	1.70519e-09	2.08979e-08	DOWN	-1.07212	6.95703	91.5846	2.12271e-07	1.70802e-06	DOWN	0.262832	6.95703	5.48876	0.0349853	0.0896754	NO
Pth1r	6.01727	1.3078	204.327	1.71797e-09	2.10401e-08	UP	2.92676	1.3078	33.5833	5.54244e-05	0.000198305	UP	-0.703429	1.3078	15.0806	0.0017894	0.00980402	DOWN
Scd3	-4.23515	5.46192	257.135	1.7235e-09	2.10936e-08	DOWN	-2.64701	5.46192	70.919	2.16126e-06	1.21689e-05	DOWN	-1.14597	5.46192	12.6171	0.00396077	0.0176731	DOWN
Nop58	1.95226	8.58317	199.072	1.74556e-09	2.13491e-08	UP	1.5029	8.58317	121.71	3.79985e-08	4.04898e-07	UP	0.412071	8.58317	9.5477	0.00825957	0.0304522	NO
Asap1	1.80995	5.30269	199.033	1.74777e-09	2.13616e-08	UP	1.63618	5.30269	165.294	5.66512e-09	8.32588e-08	UP	-0.120587	5.30269	1.0048	0.333724	0.478264	NO
Hdac4	1.61976	5.52778	198.839	1.75869e-09	2.14805e-08	UP	1.3575	5.52778	152.044	9.56875e-09	1.28629e-07	UP	-0.59787	5.52778	30.6261	8.30278e-05	0.0011095	DOWN
Abcb8	-1.5919	4.72761	198.571	1.77392e-09	2.16518e-08	DOWN	-1.2335	4.72761	116.978	4.84487e-08	4.97448e-07	DOWN	0.0665968	4.72761	0.323244	0.57897	0.702454	NO
Ptpn13	3.92494	5.04636	248.775	1.77663e-09	2.16641e-08	UP	2.20135	5.04636	119.628	1.16509e-07	1.0303e-06	UP	-1.19223	5.04636	39.2979	3.85617e-05	0.000665061	DOWN
Plxdc1	6.07357	2.0772	170.87	1.77732e-09	2.16641e-08	UP	4.80277	2.0772	177.588	1.36774e-09	2.63331e-08	UP	-1.40874	2.0772	53.3438	2.97636e-06	0.000128294	DOWN
Atp6v1c2	-3.6768	5.46083	276.682	1.78439e-09	2.17356e-08	DOWN	-1.79576	5.46083	66.0261	3.89614e-06	2.00417e-05	DOWN	2.18659	5.46083	72.4725	2.43536e-06	0.000114114	UP
Grina	-1.54688	6.60216	198.203	1.79486e-09	2.18484e-08	DOWN	-1.1516	6.60216	114.511	5.51821e-08	5.54811e-07	DOWN	0.265505	6.60216	5.8186	0.030682	0.0811231	NO
Gosr2	-1.39054	5.84496	198.154	1.79765e-09	2.18676e-08	DOWN	-0.72611	5.84496	55.8121	3.67213e-06	1.90579e-05	DOWN	-0.132706	5.84496	1.78802	0.203191	0.334206	NO
Mfsd2a	1.61809	6.73611	197.847	1.8155e-09	2.20698e-08	UP	1.01881	6.73611	80.0934	4.68546e-07	3.33962e-06	UP	0.143143	6.73611	1.66669	0.218303	0.35167	NO
Rbbp9	2.60582	3.64359	197.72	1.82394e-09	2.21575e-08	UP	1.37629	3.64359	65.0695	1.55361e-06	9.1546e-06	UP	-0.654923	3.64359	18.8708	0.000725483	0.00507472	DOWN
Hook1	-2.50453	5.97654	214.806	1.82846e-09	2.21875e-08	DOWN	-0.547222	5.97654	11.5971	0.00469075	0.00939609	NO	1.18333	5.97654	41.2282	2.26373e-05	0.000470545	UP
Arfip2	-1.67406	5.77582	197.619	1.82887e-09	2.21875e-08	DOWN	-0.705663	5.77582	36.798	3.34924e-05	0.000128063	DOWN	-0.107339	5.77582	0.803217	0.385785	0.529204	NO
Ncoa4	1.70258	6.25737	197.56	1.83235e-09	2.22148e-08	UP	1.70775	6.25737	204.553	1.46809e-09	2.78782e-08	UP	-0.133201	6.25737	1.3277	0.269147	0.408602	NO
Mkx	3.62771	3.13119	197.403	1.8438e-09	2.23386e-08	UP	0.30693	3.13119	1.7784	0.204342	0.261999	NO	0.142474	3.13119	0.559486	0.467258	0.605555	NO
Tsg101	-1.73181	4.73308	197.329	1.84611e-09	2.23504e-08	DOWN	-1.016	4.73308	73.7327	7.58518e-07	5.03076e-06	DOWN	-0.508667	4.73308	16.3418	0.0012898	0.00769866	NO
Rfk	-1.75027	7.05571	197.294	1.84815e-09	2.23504e-08	DOWN	-0.552279	7.05571	20.4422	0.000519474	0.0013747	NO	0.333227	7.05571	7.29659	0.0176225	0.0532558	NO
Pcyt1b	5.61499	2.81904	232.822	1.84849e-09	2.23504e-08	UP	4.33466	2.81904	211.482	3.27426e-09	5.34549e-08	UP	-0.889782	2.81904	21.9884	0.000468237	0.00370482	DOWN
Rabep1	1.93542	4.06318	197.219	1.85335e-09	2.23941e-08	UP	0.438639	4.06318	12.1673	0.003785	0.00777869	NO	-0.951545	4.06318	62.7934	1.90048e-06	9.81951e-05	DOWN
Zfp354c	3.21744	2.58352	194.366	1.86329e-09	2.24893e-08	UP	3.14936	2.58352	225.615	7.14607e-10	1.52924e-08	UP	-0.543658	2.58352	11.5	0.00453677	0.0195657	NO
Rreb1	-1.68826	5.82628	197.034	1.86372e-09	2.24893e-08	DOWN	-0.698506	5.82628	35.2555	4.15533e-05	0.00015437	DOWN	-0.67703	5.82628	31.8221	6.89507e-05	0.000992714	DOWN
Rasl11a	4.21715	3.30529	197.923	1.8689e-09	2.25286e-08	UP	2.72863	3.30529	178.116	3.64332e-09	5.80101e-08	UP	-0.60985	3.30529	10.534	0.00610479	0.02443	DOWN
Car9	5.64052	4.30868	253.839	1.86948e-09	2.25286e-08	UP	3.98191	4.30868	172.686	1.68829e-08	2.05373e-07	UP	-0.436016	4.30868	3.7141	0.0778866	0.163949	NO
Egfros	4.77409	1.96937	179.172	1.8787e-09	2.26247e-08	UP	3.75136	1.96937	91.9903	1.37014e-07	1.17702e-06	UP	-0.938839	1.96937	24.9116	0.000188866	0.00194194	DOWN
Atl1	4.5148	2.54227	198.231	1.88071e-09	2.26338e-08	UP	2.20743	2.54227	69.6932	1.07749e-06	6.73433e-06	UP	-0.586589	2.54227	9.38111	0.0087416	0.0317365	DOWN
Gria3	5.93899	2.15959	167.445	1.88705e-09	2.26949e-08	UP	3.69299	2.15959	81.7372	2.12209e-07	1.70802e-06	UP	1.35582	2.15959	25.8338	0.000142222	0.00159557	UP
Slc7a2	2.27205	6.60878	199.014	1.8912e-09	2.27296e-08	UP	-2.61025	6.60878	282.327	2.02377e-10	5.50661e-09	DOWN	1.07685	6.60878	50.2704	6.73835e-06	0.000215915	UP
Ephx2	-3.32749	2.02433	196.875	1.90134e-09	2.28363e-08	DOWN	-2.73306	2.02433	129.369	2.64149e-08	2.98418e-07	DOWN	1.01943	2.02433	6.61462	0.0226314	0.0643554	NO
Ppp2r2b	4.25507	2.94951	157.63	1.91819e-09	2.30234e-08	UP	7.41687	2.94951	270.711	4.07325e-11	1.6257e-09	UP	0.149001	2.94951	0.432463	0.520591	0.653546	NO
Sec23b	-1.68418	6.28225	195.906	1.93309e-09	2.31868e-08	DOWN	-0.597253	6.28225	25.5343	0.000195055	0.000587836	DOWN	0.242787	6.28225	3.99908	0.0659935	0.144546	NO
Ppfia1	-1.54037	6.99655	195.829	1.9379e-09	2.32291e-08	DOWN	-0.808602	6.99655	55.5504	3.76886e-06	1.94926e-05	DOWN	-0.169878	6.99655	2.42942	0.14213	0.256172	NO
Adam22	5.32766	1.59129	184.288	1.94895e-09	2.33459e-08	UP	3.55246	1.59129	130.679	1.78362e-08	2.14207e-07	UP	0.854609	1.59129	15.194	0.00161499	0.00909029	UP
Cd320_1	-3.76609	2.37888	195.768	1.95257e-09	2.33739e-08	DOWN	-1.42224	2.37888	28.2661	0.000121879	0.000390812	DOWN	0.142206	2.37888	0.119294	0.735109	0.822666	NO
Epdr1	4.81645	2.97814	196.486	1.9613e-09	2.34627e-08	UP	1.30927	2.97814	30.6336	8.37265e-05	0.000283382	UP	0.313123	2.97814	2.06978	0.173007	0.296283	NO
Timd2	-5.44713	4.53029	289.294	1.96493e-09	2.34906e-08	DOWN	-5.54826	4.53029	157.036	5.35045e-08	5.40437e-07	DOWN	3.89088	4.53029	26.213	0.000301635	0.00269546	UP
Aopep	1.71128	5.52332	194.985	1.99198e-09	2.37982e-08	UP	2.13844	5.52332	287.871	1.62837e-10	4.7228e-09	UP	-0.660202	5.52332	32.679	6.05455e-05	0.000903425	DOWN
Myof	-1.78796	6.38824	194.962	1.9934e-09	2.37994e-08	DOWN	-0.717399	6.38824	34.5162	4.61938e-05	0.000169137	DOWN	-2.33434	6.38824	325.588	7.31104e-11	2.37123e-07	DOWN
Tmem120b	-3.23777	4.3919	211.553	2.00923e-09	2.39726e-08	DOWN	-0.440042	4.3919	3.27318	0.0935867	0.132178	NO	-0.154599	4.3919	0.36747	0.554821	0.683408	NO
Trnp1	2.58403	3.56062	194.594	2.02618e-09	2.41588e-08	UP	3.49237	3.56062	192.749	2.15261e-09	3.85528e-08	UP	-0.238436	3.56062	2.32967	0.149945	0.266238	NO
Flad1	-1.8287	3.88088	194.352	2.03381e-09	2.42207e-08	DOWN	-1.2596	3.88088	91.2338	2.17197e-07	1.73849e-06	DOWN	-0.300832	3.88088	4.72578	0.0479788	0.113707	NO
Pacsin3	-1.61973	4.77473	194.345	2.03406e-09	2.42207e-08	DOWN	-1.41861	4.77473	153.333	9.07659e-09	1.23485e-07	DOWN	-0.683974	4.77473	34.1548	4.86776e-05	0.0007814	DOWN
Ldb3	-3.38833	3.31953	194.362	2.03789e-09	2.42503e-08	DOWN	-2.23795	3.31953	74.6982	7.04451e-07	4.72427e-06	DOWN	0.319062	3.31953	0.86904	0.367545	0.511853	NO
Trib2	-3.15249	4.398	216.4	2.04666e-09	2.43386e-08	DOWN	-2.1537	4.398	110.769	1.10574e-07	9.8458e-07	DOWN	0.378031	4.398	2.50172	0.13802	0.250567	NO
Yipf6	-1.48263	5.52195	194.132	2.04824e-09	2.43414e-08	DOWN	-1.40017	5.52195	174.139	4.07854e-09	6.39798e-08	DOWN	0.00529447	5.52195	0.00239041	0.961719	0.980819	NO
Ryk	1.55413	6.84561	193.766	2.07291e-09	2.46184e-08	UP	1.05549	6.84561	92.9703	1.94097e-07	1.58511e-06	UP	-0.388973	6.84561	13.0079	0.00300256	0.0144366	NO
Gm30003	6.42918	1.83965	165.65	2.07628e-09	2.46422e-08	UP	5.99415	1.83965	220.517	2.91404e-10	7.41456e-09	UP	0.457904	1.83965	3.89248	0.0675853	0.146941	NO
Tpgs2	1.93815	4.04049	193.635	2.0824e-09	2.46985e-08	UP	2.02317	4.04049	191.149	2.26068e-09	3.99438e-08	UP	-0.278965	4.04049	4.98509	0.0430089	0.104792	NO
Pkp4	1.77065	6.91529	193.588	2.08507e-09	2.4714e-08	UP	0.80065	6.91529	41.945	1.70805e-05	7.17369e-05	UP	-0.13162	6.91529	1.16124	0.300028	0.44343	NO
Limch1	4.88597	3.53878	217.188	2.09752e-09	2.48452e-08	UP	-0.45389	3.53878	3.6853	0.0774593	0.111951	NO	0.513123	3.53878	5.37063	0.0377091	0.0948511	NO
Hddc2	-1.7912	4.27605	193.341	2.10241e-09	2.48869e-08	DOWN	-1.5325	4.27605	150.239	1.03113e-08	1.36576e-07	DOWN	0.369077	4.27605	6.81737	0.0209758	0.0606513	NO
Pick1	-1.69655	4.86816	193.143	2.11594e-09	2.50305e-08	DOWN	-0.751112	4.86816	40.5627	2.0334e-05	8.3642e-05	DOWN	0.3865	4.86816	8.98663	0.0098925	0.0348965	NO
Spats2l	4.81262	4.83243	263.835	2.12394e-09	2.51087e-08	UP	1.79295	4.83243	64.5458	4.17522e-06	2.12479e-05	UP	-0.820559	4.83243	15.3921	0.0021112	0.0111058	DOWN
Lmo2	-3.40554	3.4293	193.004	2.1292e-09	2.51544e-08	DOWN	-0.277839	3.4293	1.45476	0.248415	0.310906	NO	0.8229	3.4293	5.50558	0.0347518	0.0892797	NO
Extl2	2.18666	3.24579	192.834	2.13841e-09	2.52466e-08	UP	1.44553	3.24579	90.6047	2.26369e-07	1.79661e-06	UP	0.349986	3.24579	6.55749	0.023104	0.0653798	NO
Tmed8	2.30641	4.3006	192.668	2.14965e-09	2.53503e-08	UP	0.874522	4.3006	31.7213	7.00287e-05	0.000242806	UP	-0.247306	4.3006	2.86202	0.11356	0.216717	NO
Auts2	2.36836	3.62735	192.675	2.15e-09	2.53503e-08	UP	1.5368	3.62735	89.7876	2.38921e-07	1.88627e-06	UP	-0.253235	3.62735	3.06869	0.102412	0.201299	NO
Gask1b	5.10518	2.61675	194.049	2.1595e-09	2.54457e-08	UP	3.21696	2.61675	92.0124	2.135e-07	1.71561e-06	UP	0.57044	2.61675	6.28407	0.0256797	0.0707595	NO
Scube3	6.26003	3.77557	205.173	2.16188e-09	2.54572e-08	UP	6.22649	3.77557	362.099	6.11502e-11	2.21516e-09	UP	-1.33599	3.77557	38.7114	2.98075e-05	0.000562753	DOWN
Oaz2	1.78777	6.16248	191.825	2.20996e-09	2.60063e-08	UP	1.16472	6.16248	85.4927	3.19273e-07	2.42411e-06	UP	0.0288395	6.16248	0.054925	0.81821	0.884923	NO
Ctdspl	1.78886	5.77517	191.734	2.2167e-09	2.60687e-08	UP	0.865145	5.77517	48.5386	7.87199e-06	3.66669e-05	UP	-0.119344	5.77517	0.954026	0.34582	0.49061	NO
Smarca2	1.63428	7.17993	191.696	2.21936e-09	2.60829e-08	UP	1.73234	7.17993	213.213	1.12655e-09	2.22109e-08	UP	-0.202194	7.17993	3.14055	0.0988498	0.195962	NO
Snx17	-1.50697	6.62118	191.651	2.22268e-09	2.60896e-08	DOWN	-1.14659	6.62118	112.198	6.24917e-08	6.12025e-07	DOWN	-0.208821	6.62118	3.74013	0.0742929	0.158066	NO
Slc1a4	-2.37847	4.96217	191.654	2.22282e-09	2.60896e-08	DOWN	-2.35281	4.96217	198.726	1.76525e-09	3.26953e-08	DOWN	-0.529227	4.96217	8.53953	0.0114657	0.0389868	NO
Folr1	-5.15449	7.4643	321.446	2.22628e-09	2.61132e-08	DOWN	-5.84346	7.4643	238.344	1.05801e-08	1.39726e-07	DOWN	-0.221217	7.4643	0.504528	0.492575	0.6283	NO
Stbd1	2.58194	3.89995	191.836	2.22995e-09	2.61226e-08	UP	1.45107	3.89995	76.8549	5.99565e-07	4.12201e-06	UP	-0.383423	3.89995	6.092	0.0275917	0.0748389	NO
Acads	-1.43281	4.71421	191.553	2.22998e-09	2.61226e-08	DOWN	-1.01165	4.71421	93.7509	1.8465e-07	1.51896e-06	DOWN	0.00585739	4.71421	0.00307051	0.956619	0.977285	NO
Retreg2	-1.54805	5.42505	191.339	2.24585e-09	2.62915e-08	DOWN	-0.901282	5.42505	68.8336	1.12695e-06	6.98629e-06	DOWN	-0.354507	5.42505	9.89247	0.00741151	0.0282016	NO
AU018091_1	-4.30774	0.84456	168.991	2.25392e-09	2.63688e-08	DOWN	-4.62593	0.84456	105.579	4.93581e-08	5.05633e-07	DOWN	2.18775	0.84456	6.57359	0.0220679	0.0631412	NO
Prss23	5.23575	8.44176	319.072	2.25824e-09	2.64022e-08	UP	3.07857	8.44176	135.211	1.8872e-07	1.54828e-06	UP	-0.553997	8.44176	5.33645	0.0416669	0.102463	NO
Acox1	-1.48415	6.81943	191.09	2.26449e-09	2.64582e-08	DOWN	-0.455353	6.81943	18.7811	0.000739745	0.00186919	NO	-0.0426767	6.81943	0.160537	0.694911	0.793229	NO
Hdx	7.09765	0.671525	144.401	2.30282e-09	2.68886e-08	UP	3.48252	0.671525	76.3749	1.8907e-07	1.55037e-06	UP	1.22048	0.671525	21.9065	0.00025812	0.00243413	UP
Scara3	4.77172	2.93966	173.179	2.31802e-09	2.70486e-08	UP	2.61497	2.93966	94.3759	1.15608e-07	1.02434e-06	UP	-0.377055	2.93966	2.96715	0.106618	0.207105	NO
Rnf5_1	-2.21519	3.56017	190.279	2.32728e-09	2.71391e-08	DOWN	-1.49546	3.56017	83.0782	3.78081e-07	2.79762e-06	DOWN	-0.391684	3.56017	4.9201	0.0441951	0.10696	NO
Irak1bp1	3.62989	2.12845	155.319	2.34928e-09	2.73618e-08	UP	2.10398	2.12845	87.3371	1.13271e-07	1.00512e-06	UP	-0.0539879	2.12845	0.0793632	0.781983	0.858471	NO
Pwwp2b	-2.28922	2.81935	190.006	2.34941e-09	2.73618e-08	DOWN	-1.46897	2.81935	80.7251	4.47663e-07	3.21235e-06	DOWN	0.288626	2.81935	2.07113	0.172819	0.296073	NO
Ssr2	-1.52906	7.5994	189.921	2.3545e-09	2.74033e-08	DOWN	-0.540445	7.5994	24.5236	0.000234297	0.00068929	NO	0.419511	7.5994	14.4577	0.00205139	0.0108652	NO
Rab4a	-1.75794	4.59335	189.779	2.36587e-09	2.75179e-08	DOWN	-1.36195	4.59335	106.753	8.45403e-08	7.86949e-07	DOWN	0.103055	4.59335	0.608069	0.448928	0.588737	NO
Limd2	-1.88926	4.32991	189.672	2.37444e-09	2.75591e-08	DOWN	-1.13072	4.32991	65.9901	1.43401e-06	8.52935e-06	DOWN	-0.255043	4.32991	3.24532	0.0939228	0.188598	NO
Scamp2	-1.73683	5.50884	189.668	2.3745e-09	2.75591e-08	DOWN	-1.27285	5.50884	105.117	9.28218e-08	8.51299e-07	DOWN	0.132684	5.50884	1.07071	0.318908	0.463324	NO
Dennd2c	3.85583	4.69149	244.388	2.37515e-09	2.75591e-08	UP	0.662685	4.69149	10.212	0.00768193	0.0145246	UP	1.00593	4.69149	24.204	0.000352456	0.00301741	UP
Gucy1a1	6.14544	4.00669	250.054	2.37552e-09	2.75591e-08	UP	3.20754	4.00669	102.25	3.41638e-07	2.56798e-06	UP	-0.820023	4.00669	13.3469	0.00335114	0.0156862	DOWN
Gm21083_1	7.09141	3.34006	161.569	2.41063e-09	2.79484e-08	UP	9.06267	3.34006	301.384	3.20024e-11	1.34574e-09	UP	0.00635434	3.34006	0.000602491	0.980746	0.993022	NO
Prdm1	4.72078	6.11597	315.187	2.44623e-09	2.83429e-08	UP	4.29437	6.11597	270.186	5.47014e-09	8.07539e-08	UP	1.50946	6.11597	46.1075	3.27375e-05	0.000600798	UP
Gm51806	3.83666	1.86387	190.616	2.46964e-09	2.85958e-08	UP	3.00483	1.86387	61.9537	2.12678e-06	1.20085e-05	UP	-0.237919	1.86387	1.78369	0.20383	0.33495	NO
Ust	4.33991	3.66048	203.203	2.47332e-09	2.86084e-08	UP	2.81491	3.66048	104.583	1.34413e-07	1.15909e-06	UP	-0.984275	3.66048	23.0634	0.000342022	0.00295059	DOWN
Igbp1	-1.44059	6.09827	188.447	2.4739e-09	2.86084e-08	DOWN	-0.952466	6.09827	83.9067	3.56552e-07	2.66234e-06	DOWN	-0.0713993	6.09827	0.464947	0.506814	0.640889	NO
Ttc22	-3.78656	2.26796	188.447	2.48443e-09	2.87118e-08	DOWN	-2.07141	2.26796	69.1545	1.09994e-06	6.8471e-06	DOWN	0.0371849	2.26796	0.00817596	0.929277	0.959282	NO
Neu1	-1.70666	4.84916	188.29	2.48708e-09	2.87241e-08	DOWN	-0.951304	4.84916	60.3448	2.37683e-06	1.32095e-05	DOWN	-0.5252	4.84916	17.229	0.00104796	0.00664739	NO
Frrs1	-1.66649	5.42673	188.031	2.50892e-09	2.89577e-08	DOWN	-0.646902	5.42673	29.952	9.24057e-05	0.000309506	DOWN	0.234638	5.42673	3.49435	0.0833521	0.172479	NO
Hectd2	3.2686	2.99979	188.268	2.51184e-09	2.89694e-08	UP	1.31859	2.99979	49.0855	7.44014e-06	3.49168e-05	UP	-0.190917	2.99979	1.19818	0.292785	0.435939	NO
Pop5	-1.69225	4.25807	187.984	2.51314e-09	2.89694e-08	DOWN	-1.05635	4.25807	74.3011	7.25558e-07	4.84242e-06	DOWN	0.213889	4.25807	2.63007	0.127895	0.236784	NO
Galnt18	3.86372	7.21006	277.486	2.52709e-09	2.91116e-08	UP	1.14424	7.21006	30.5456	0.00016046	0.000496434	UP	0.200967	7.21006	0.985957	0.341456	0.48656	NO
Rbbp8	1.75454	5.94861	187.633	2.54287e-09	2.92746e-08	UP	1.56164	5.94861	151.003	9.98866e-09	1.32885e-07	UP	-0.078922	5.94861	0.418886	0.528311	0.659657	NO
Tmcc2	2.81175	3.42306	187.457	2.56153e-09	2.94706e-08	UP	-0.301137	3.42306	4.21412	0.0599342	0.0892678	NO	-0.0575919	3.42306	0.134249	0.719728	0.811899	NO
Eloc	1.32639	6.46372	187.162	2.58369e-09	2.97067e-08	UP	1.3204	6.46372	189.083	2.42152e-09	4.22887e-08	UP	0.024307	6.46372	0.0665907	0.800246	0.872187	NO
Fkbp3	-1.8846	3.8729	187.137	2.58637e-09	2.97185e-08	DOWN	-0.988239	3.8729	55.291	3.86795e-06	1.99081e-05	DOWN	0.243161	3.8729	2.60076	0.12986	0.239391	NO
Trappc6a	-1.83124	4.49728	187.098	2.58953e-09	2.97359e-08	DOWN	-1.40626	4.49728	108.339	7.73087e-08	7.30565e-07	DOWN	-0.295828	4.49728	4.60199	0.0505894	0.118064	NO
Arhgap31	2.84335	3.64423	187.027	2.5998e-09	2.98348e-08	UP	1.84648	3.64423	123.453	3.48652e-08	3.75728e-07	UP	0.210538	3.64423	1.6033	0.226783	0.360964	NO
Timm13	-1.41356	5.3914	186.901	2.60663e-09	2.98942e-08	DOWN	-0.901196	5.3914	76.8613	5.95929e-07	4.10468e-06	DOWN	0.40109	5.3914	14.316	0.00212717	0.011152	NO
Stat5a	-1.92285	6.86625	186.861	2.61023e-09	2.99165e-08	DOWN	-0.429747	6.86625	10.0237	0.00711553	0.0135763	NO	0.14837	6.86625	1.13052	0.306254	0.450309	NO
Gstm1	2.26974	4.43154	186.841	2.61332e-09	2.99328e-08	UP	1.40214	4.43154	85.0545	3.29212e-07	2.49014e-06	UP	-0.485954	4.43154	11.1774	0.0050272	0.0211597	NO
Rora	-1.76027	7.23517	186.655	2.62854e-09	3.00881e-08	DOWN	-0.575835	7.23517	20.5207	0.000511111	0.00135635	NO	-0.209016	7.23517	2.70977	0.122731	0.229627	NO
Lamc2	3.68678	9.39072	239.958	2.63745e-09	3.01709e-08	UP	2.59125	9.39072	130.958	8.07467e-08	7.57893e-07	UP	-0.321841	9.39072	2.28586	0.1564	0.274706	NO
Lrig3	2.98098	4.36061	188.725	2.64628e-09	3.02528e-08	UP	3.26125	4.36061	257.786	3.63363e-10	8.83464e-09	UP	-0.715473	4.36061	16.6661	0.00120915	0.00736681	DOWN
Tmod2	3.47483	2.15293	186.432	2.66655e-09	3.04652e-08	UP	1.79317	2.15293	63.5834	1.77688e-06	1.02707e-05	UP	0.0829928	2.15293	0.222382	0.644741	0.755215	NO
Gm36551	-5.10143	0.716085	175.774	2.67364e-09	3.05269e-08	DOWN	2.20817	0.716085	35.3245	3.63381e-05	0.00013743	UP	0.554243	0.716085	0.371065	0.552212	0.681377	NO
Wasf3	4.66852	1.62912	181.611	2.68875e-09	3.06614e-08	UP	4.28726	1.62912	98.8123	1.20889e-07	1.06642e-06	UP	0.422561	1.62912	4.17146	0.0608292	0.136098	NO
Ugt1a6b	7.33509	3.73996	216.853	2.68882e-09	3.06614e-08	UP	7.77452	3.73996	161.729	1.52305e-08	1.88708e-07	UP	-0.111538	3.73996	0.187733	0.672156	0.776293	NO
Aftph	-1.35525	6.11763	185.953	2.69213e-09	3.06675e-08	DOWN	-1.04044	6.11763	110.819	6.7375e-08	6.52763e-07	DOWN	0.156623	6.11763	2.46711	0.139311	0.252251	NO
Mfsd6l	-4.4198	2.1693	186.579	2.69276e-09	3.06675e-08	DOWN	-3.42597	2.1693	206.949	1.39415e-09	2.6699e-08	DOWN	0.921622	2.1693	1.85532	0.195427	0.324872	NO
Cdhr4	-3.43611	1.14798	186.393	2.70045e-09	3.07352e-08	DOWN	-0.724595	1.14798	3.21714	0.0952507	0.134244	NO	0.370761	1.14798	0.900541	0.359286	0.503884	NO
Tmem30a	1.31999	7.01724	185.844	2.7021e-09	3.07352e-08	UP	0.487635	7.01724	26.3552	0.000168678	0.000518832	NO	0.00305522	7.01724	0.0010468	0.974661	0.988747	NO
Fam20a	-4.73812	7.267	311.417	2.70906e-09	3.07949e-08	DOWN	-0.539564	7.267	5.21027	0.0438097	0.0677404	NO	1.80643	7.267	38.2872	7.48185e-05	0.00104306	UP
Tlr3	-2.695	4.32333	185.685	2.71751e-09	3.08705e-08	DOWN	-1.92907	4.32333	95.6064	1.64261e-07	1.37252e-06	DOWN	-0.561687	4.32333	6.80147	0.0210993	0.06094	NO
Rnf34	1.90649	5.09196	185.662	2.71914e-09	3.08705e-08	UP	1.50665	5.09196	119.67	4.21491e-08	4.4105e-07	UP	-0.478085	5.09196	13.6828	0.00250766	0.0126039	NO
Lix1l	2.27298	4.98605	185.623	2.72373e-09	3.09032e-08	UP	2.82716	4.98605	267.53	2.61866e-10	6.807e-09	UP	0.0599563	4.98605	0.155052	0.699883	0.797038	NO
Gcdh	-1.77763	4.76819	185.537	2.73085e-09	3.09645e-08	DOWN	-0.529953	4.76819	17.8869	0.000902101	0.00221927	NO	-0.229787	4.76819	2.8357	0.115084	0.218884	NO
Ankrd22	-4.7918	3.74191	241.21	2.73709e-09	3.10158e-08	DOWN	-1.63786	3.74191	4.71895	0.0506648	0.0769808	NO	2.01703	3.74191	12.2645	0.0043882	0.0190617	UP
Clca3b	6.96214	0.924086	150.254	2.74715e-09	3.11103e-08	UP	1.57156	0.924086	34.6833	2.80953e-05	0.000110326	UP	0.58712	0.924086	6.28566	0.02398	0.0672072	NO
Tbcc	-2.07304	4.57125	185.297	2.75342e-09	3.11616e-08	DOWN	-1.50819	4.57125	97.5427	1.45652e-07	1.23941e-06	DOWN	0.551831	4.57125	11.6763	0.00435029	0.018938	NO
Gjc1	5.66924	1.39437	145.167	2.76562e-09	3.12802e-08	UP	2.91461	1.39437	97.9232	4.20516e-08	4.40285e-07	UP	0.654877	1.39437	7.53326	0.0146933	0.0466587	UP
Ccl27a	2.29009	3.3958	184.967	2.78669e-09	3.14987e-08	UP	1.69258	3.3958	125.383	3.16735e-08	3.45688e-07	UP	-0.405763	3.3958	8.52729	0.0115132	0.0390851	NO
Piwil2	3.38598	3.4821	185.255	2.79175e-09	3.15361e-08	UP	3.19095	3.4821	174.565	4.06509e-09	6.38244e-08	UP	-0.0380558	3.4821	0.039599	0.845226	0.903257	NO
Art4	4.11004	2.90011	184.545	2.80654e-09	3.16833e-08	UP	6.28374	2.90011	185.484	2.71764e-09	4.62511e-08	UP	0.794026	2.90011	12.8632	0.0031204	0.0148389	UP
Lmf1	-1.41034	4.98705	184.696	2.81044e-09	3.17076e-08	DOWN	-0.393747	4.98705	14.0602	0.00227226	0.00497955	NO	0.184408	4.98705	3.02483	0.104662	0.204273	NO
Pcolce	3.47655	3.33261	184.555	2.82641e-09	3.18678e-08	UP	1.1766	3.33261	31.3494	7.41761e-05	0.000255126	UP	1.01	3.33261	25.036	0.000213413	0.00213294	UP
Tmbim4	-1.61071	5.13994	184.35	2.84406e-09	3.20467e-08	DOWN	-1.6209	5.13994	184.721	2.80805e-09	4.74763e-08	DOWN	0.201116	5.13994	2.71417	0.122453	0.229274	NO
Txndc12	-2.08872	4.61847	184.333	2.84589e-09	3.20473e-08	DOWN	-1.61285	4.61847	119.983	4.14812e-08	4.35577e-07	DOWN	-0.191566	4.61847	1.41367	0.254877	0.393058	NO
Cyp2j9	7.72659	2.32376	147.126	2.84931e-09	3.20658e-08	UP	6.50404	2.32376	248.493	6.77227e-11	2.37227e-09	UP	-0.742925	2.32376	10.393	0.00553982	0.0227081	DOWN
Dhx8	-1.60179	5.16701	184.143	2.86433e-09	3.22148e-08	DOWN	-0.913704	5.16701	62.133	2.01691e-06	1.14419e-05	DOWN	0.330215	5.16701	7.36543	0.017194	0.0523953	NO
Gabbr1_2	2.57802	4.0663	184.001	2.87955e-09	3.23658e-08	UP	1.58907	4.0663	93.0383	1.93307e-07	1.58081e-06	UP	-0.52331	4.0663	11.0704	0.00518766	0.0216323	NO
Lamb1	3.00873	8.27743	221.629	2.89418e-09	3.251e-08	UP	2.66528	8.27743	179.588	9.89968e-09	1.31996e-07	UP	0.15582	8.27743	0.7031	0.417658	0.560177	NO
Gm45918	-4.70738	1.67347	152.461	2.92032e-09	3.27832e-08	DOWN	-4.06068	1.67347	46.1894	6.02785e-06	2.92554e-05	DOWN	2.87632	1.67347	6.61602	0.0212417	0.0612386	NO
Fhdc1	1.86104	6.12576	183.285	2.95043e-09	3.30511e-08	UP	1.72557	6.12576	160.701	6.76297e-09	9.65985e-08	UP	-0.213128	6.12576	2.67342	0.125054	0.232959	NO
Fzd3	2.08895	4.5907	183.293	2.95074e-09	3.30511e-08	UP	1.88895	4.5907	171.466	4.49851e-09	6.90077e-08	UP	-0.430241	4.5907	9.80357	0.00762036	0.0287176	NO
Ormdl1	-2.49537	3.09901	183.299	2.95084e-09	3.30511e-08	DOWN	-1.86434	3.09901	129.087	2.64685e-08	2.98806e-07	DOWN	-0.58882	3.09901	7.64835	0.0155565	0.0486502	DOWN
Smco4	3.13653	3.56862	183.287	2.95152e-09	3.30511e-08	UP	1.24539	3.56862	33.1399	5.65218e-05	0.000201672	UP	0.428734	3.56862	5.11587	0.0407344	0.100692	NO
Strbp	-1.87104	5.18915	183.254	2.95363e-09	3.30543e-08	DOWN	-1.23635	5.18915	82.9517	3.81414e-07	2.81765e-06	DOWN	0.280483	5.18915	3.83793	0.0710192	0.152732	NO
Tsc22d2	1.9651	7.50884	183.152	2.96399e-09	3.31497e-08	UP	1.21971	7.50884	73.8306	7.52698e-07	4.99583e-06	UP	0.622767	7.50884	19.8169	0.000592104	0.00439912	UP
Atp13a4	-5.63467	5.96151	321.588	3.0109e-09	3.36354e-08	DOWN	-5.7004	5.96151	104.179	8.46118e-07	5.50251e-06	DOWN	1.57566	5.96151	12.3264	0.00518157	0.0216128	UP
Pgbd1	3.29884	2.06475	182.99	3.01115e-09	3.36354e-08	UP	0.778851	2.06475	14.8642	0.00185338	0.00416464	UP	-0.553314	2.06475	11.7938	0.00421106	0.0184971	NO
Gm52290	2.78434	4.12124	182.669	3.01546e-09	3.36627e-08	UP	0.297571	4.12124	3.03484	0.104144	0.145078	NO	1.36412	4.12124	55.3309	3.85318e-06	0.000152742	UP
Akap7	2.62247	3.56352	182.355	3.04879e-09	3.40137e-08	UP	2.01638	3.56352	121.611	3.82071e-08	4.0664e-07	UP	-0.496239	3.56352	9.91457	0.00736104	0.0280628	NO
Spem1	5.95633	0.96553	127.746	3.05499e-09	3.40618e-08	UP	5.48854	0.96553	154.058	7.48967e-10	1.58957e-08	UP	-0.207321	0.96553	0.853265	0.368788	0.51287	NO
Cuedc2	1.58189	4.60947	182.054	3.07944e-09	3.43132e-08	UP	0.896037	4.60947	64.8478	1.58365e-06	9.30588e-06	UP	0.185828	4.60947	2.85182	0.114148	0.217552	NO
Cbx6	1.57878	6.02981	181.982	3.08674e-09	3.43734e-08	UP	1.59993	6.02981	187.081	2.59076e-09	4.44271e-08	UP	-0.432289	6.02981	14.8955	0.00183623	0.0099746	NO
Tmem8b	2.06789	3.68947	181.845	3.10319e-09	3.45352e-08	UP	0.986315	3.68947	45.2955	1.13979e-05	5.03351e-05	UP	-0.167702	3.68947	1.55975	0.232857	0.367873	NO
Gm34865	-1.27214	5.82053	181.798	3.1066e-09	3.45518e-08	DOWN	-0.508359	5.82053	30.117	9.00007e-05	0.000302236	NO	0.800098	5.82053	68.24	1.18424e-06	7.56052e-05	UP
Sdf2	-1.37918	5.46722	181.769	3.10972e-09	3.45627e-08	DOWN	-0.945542	5.46722	87.5439	2.77505e-07	2.14766e-06	DOWN	0.0708887	5.46722	0.468362	0.505284	0.639421	NO
Sgtb	2.29449	3.11677	181.762	3.11237e-09	3.45627e-08	UP	1.67874	3.11677	125.867	3.09255e-08	3.4018e-07	UP	0.0760887	3.11677	0.291915	0.597769	0.717578	NO
Cerox1	3.71952	2.24213	182.458	3.11333e-09	3.45627e-08	UP	0.283075	2.24213	1.68794	0.215597	0.274209	NO	-0.0786997	2.24213	0.18395	0.674757	0.778251	NO
Gmppb	-2.34767	4.16443	181.726	3.11524e-09	3.45627e-08	DOWN	-0.540733	4.16443	10.1417	0.00686126	0.0131431	NO	-0.194761	4.16443	0.997712	0.335376	0.48006	NO
Ppp1ca	-1.22557	6.99434	181.687	3.11859e-09	3.45786e-08	DOWN	-0.902173	6.99434	99.9652	1.25684e-07	1.09852e-06	DOWN	0.189484	6.99434	4.36807	0.0559971	0.127694	NO
Itgav	1.39304	7.70365	181.622	3.12567e-09	3.46358e-08	UP	0.354779	7.70365	12.2614	0.00368655	0.00760495	NO	-0.0916772	7.70365	0.825391	0.37949	0.522875	NO
Col4a5	4.20679	8.55344	266.663	3.13971e-09	3.477e-08	UP	2.41385	8.55344	104.467	4.60998e-07	3.29624e-06	UP	-0.484428	8.55344	4.70817	0.0520871	0.120762	NO
Triqk	4.25211	1.91672	183.156	3.1467e-09	3.48261e-08	UP	2.1611	1.91672	83.1672	3.90431e-07	2.86899e-06	UP	-0.027803	1.91672	0.0217748	0.884872	0.929871	NO
Syngr1	-3.18036	3.09077	182.316	3.15253e-09	3.48692e-08	DOWN	-3.19711	3.09077	220.415	9.43907e-10	1.93721e-08	DOWN	2.06841	3.09077	21.9768	0.000383457	0.00321597	UP
Zfp982	5.32966	2.67246	181.243	3.16505e-09	3.49863e-08	UP	-0.66857	2.67246	12.3827	0.00356375	0.00738288	DOWN	-0.377087	2.67246	3.53319	0.0818344	0.170126	NO
Proser2	-1.88992	4.05867	180.999	3.19527e-09	3.52986e-08	DOWN	-2.13741	4.05867	178.897	3.44041e-09	5.52903e-08	DOWN	1.27352	4.05867	62.4548	1.95927e-06	0.000100412	UP
Zfp711	3.21648	3.53637	181.364	3.21957e-09	3.5538e-08	UP	2.04882	3.53637	106.821	8.55287e-08	7.9317e-07	UP	0.168682	3.53637	0.822568	0.380309	0.523684	NO
Arid5b	1.7274	7.39381	180.764	3.22088e-09	3.5538e-08	UP	1.00248	7.39381	64.0112	1.70453e-06	9.9065e-06	UP	-0.880897	7.39381	50.2393	6.53475e-06	0.000212792	DOWN
Ddx20	-2.04216	4.04385	180.647	3.2345e-09	3.56665e-08	DOWN	-0.445044	4.04385	9.33231	0.00884652	0.0164714	NO	0.442512	4.04385	6.83862	0.0208122	0.0603136	NO
Tbc1d14	-2.10584	5.8677	181.031	3.23912e-09	3.56956e-08	DOWN	-0.832409	5.8677	29.8191	9.48082e-05	0.000316086	DOWN	-0.105656	5.8677	0.440809	0.517889	0.651496	NO
Dynll1	1.55997	7.06895	180.456	3.25575e-09	3.5857e-08	UP	1.11803	7.06895	96.749	1.52953e-07	1.29361e-06	UP	0.0112705	7.06895	0.0100687	0.921542	0.954849	NO
Phldb3	-3.43598	3.0937	180.147	3.29411e-09	3.62573e-08	DOWN	-1.36765	3.0937	37.4256	3.07477e-05	0.00011893	DOWN	-0.37421	3.0937	1.41431	0.254775	0.393007	NO
Pcdh18	6.17486	5.91737	330.7	3.30741e-09	3.63712e-08	UP	4.74588	5.91737	210.499	3.17439e-08	3.46036e-07	UP	0.775569	5.91737	9.81516	0.0101882	0.0356607	UP
Ap1s1	-1.34423	5.33785	179.999	3.30849e-09	3.63712e-08	DOWN	-0.98237	5.33785	95.7195	1.63075e-07	1.36514e-06	DOWN	0.126971	5.33785	1.55292	0.233829	0.368891	NO
Sdr42e1	-3.54381	3.10762	180.029	3.31503e-09	3.64209e-08	DOWN	-3.13924	3.10762	156.304	8.07146e-09	1.1218e-07	DOWN	0.166177	3.10762	0.189333	0.670327	0.774757	NO
Zswim5	-4.59686	1.67562	164.206	3.31795e-09	3.64308e-08	DOWN	-4.34321	1.67562	165.149	3.19515e-09	5.23528e-08	DOWN	1.80634	1.67562	3.81932	0.0706117	0.152118	NO
Esrrb	-5.2646	2.94158	178.017	3.3323e-09	3.65661e-08	DOWN	-5.98341	2.94158	385.98	2.20164e-11	1.01063e-09	DOWN	0.180512	2.94158	0.0420471	0.840564	0.899927	NO
Sardh	1.58133	5.08822	179.707	3.34273e-09	3.66583e-08	UP	1.16696	5.08822	92.3805	2.0161e-07	1.6361e-06	UP	0.739507	5.08822	42.4481	1.60483e-05	0.000379123	UP
Lgalsl	1.59761	5.79254	179.398	3.37928e-09	3.70365e-08	UP	0.21295	5.79254	3.39312	0.0874662	0.124479	NO	-0.00399923	5.79254	0.00122878	0.972548	0.987381	NO
Serpinb9	3.88807	5.22555	248.62	3.39209e-09	3.71545e-08	UP	1.50463	5.22555	45.582	2.4115e-05	9.69111e-05	UP	-0.36586	5.22555	3.28474	0.0958546	0.191433	NO
Lancl3	4.94942	1.86672	210.115	3.39915e-09	3.72091e-08	UP	3.43355	1.86672	158.71	1.77143e-08	2.13261e-07	UP	-0.14377	1.86672	0.60884	0.449729	0.589358	NO
Bcam	2.15006	7.28815	181.323	3.40422e-09	3.7242e-08	UP	1.88413	7.28815	147.522	1.23619e-08	1.58988e-07	UP	-0.112377	7.28815	0.556814	0.468378	0.606441	NO
Ak5	6.87261	0.268802	128.16	3.4285e-09	3.74849e-08	UP	2.62339	0.268802	24.968	0.000120633	0.00038771	UP	0.921205	0.268802	12.3512	0.00276544	0.0135862	UP
Irgm2	2.43281	3.2556	178.982	3.43166e-09	3.74968e-08	UP	1.21378	3.2556	63.6047	1.76783e-06	1.02315e-05	UP	-1.00393	3.2556	51.5429	5.68695e-06	0.000196469	DOWN
Arhgef39	7.66142	5.66304	330.324	3.44412e-09	3.76101e-08	UP	5.03581	5.66304	222.889	2.46145e-08	2.81398e-07	UP	-0.434346	5.66304	3.02925	0.111372	0.213649	NO
Rilpl1	2.32027	3.44525	178.82	3.45152e-09	3.76681e-08	UP	1.16349	3.44525	56.3595	3.48027e-06	1.8193e-05	UP	-0.510975	3.44525	12.7454	0.00322511	0.0152346	NO
Lyve1	5.62125	1.57206	170.124	3.45664e-09	3.77012e-08	UP	3.85095	1.57206	131.438	1.80041e-08	2.15666e-07	UP	-0.483813	1.57206	5.96458	0.0285689	0.0768082	NO
Natd1	-1.7467	5.14307	178.698	3.46391e-09	3.77576e-08	DOWN	-0.904935	5.14307	45.1147	1.16399e-05	5.12907e-05	DOWN	-0.431934	5.14307	10.9176	0.00542717	0.0223785	NO
Myrf	-3.33186	2.43823	179.808	3.47065e-09	3.78083e-08	DOWN	-1.80144	2.43823	29.1221	0.000106921	0.000350317	DOWN	0.671937	2.43823	2.52707	0.135047	0.24632	NO
Pik3cb	-1.72909	5.06227	178.54	3.48337e-09	3.7924e-08	DOWN	-0.717239	5.06227	32.7985	5.94685e-05	0.000210562	DOWN	0.153589	5.06227	1.33498	0.267898	0.407185	NO
Aplp2	1.53632	9.37359	178.511	3.48689e-09	3.79394e-08	UP	0.962052	9.37359	72.0388	8.67507e-07	5.61328e-06	UP	-0.0369551	9.37359	0.108427	0.746979	0.831872	NO
Nenf	1.35557	4.92544	178.28	3.51567e-09	3.82294e-08	UP	0.444737	4.92544	20.543	0.000508764	0.00135151	NO	-0.0357062	4.92544	0.136748	0.717253	0.810171	NO
Rab3ip	-1.9279	5.10869	178.202	3.52547e-09	3.8313e-08	DOWN	-1.9017	5.10869	175.912	3.82584e-09	6.04891e-08	DOWN	0.41084	5.10869	7.23407	0.0180225	0.0541463	NO
Atp2c2	-3.6465	7.50644	250.308	3.53367e-09	3.83789e-08	DOWN	-0.946343	7.50644	19.5269	0.000919414	0.00225878	DOWN	-0.625431	7.50644	7.86225	0.0164641	0.0507455	NO
Gfod1	2.16472	4.05151	177.7	3.58924e-09	3.8959e-08	UP	0.435501	4.05151	8.16261	0.0130209	0.0231517	NO	0.34551	4.05151	5.60057	0.0334517	0.0867603	NO
Il13ra1	3.11233	6.28704	232.105	3.60115e-09	3.90537e-08	UP	-0.631036	6.28704	12.1006	0.00460953	0.00926116	DOWN	1.20032	6.28704	41.8086	3.20468e-05	0.000590526	UP
Adgrg6	1.73779	5.04911	177.622	3.60229e-09	3.90537e-08	UP	0.913258	5.04911	53.5565	4.61193e-06	2.32076e-05	UP	-0.134142	5.04911	1.20846	0.290794	0.433798	NO
Ccdc136	2.24786	4.64441	177.472	3.6185e-09	3.92059e-08	UP	0.643544	4.64441	18.6563	0.000760265	0.00191366	UP	-0.642213	4.64441	18.9447	0.00071386	0.00502334	DOWN
Kdm7a	1.60394	5.90602	177.37	3.63132e-09	3.93211e-08	UP	1.51248	5.90602	164.092	5.93126e-09	8.62903e-08	UP	-0.636753	5.90602	30.8897	7.96615e-05	0.00108052	DOWN
Arfgap3	-1.60742	5.7189	177.244	3.64758e-09	3.94735e-08	DOWN	-0.260894	5.7189	4.59428	0.0507573	0.0770954	NO	-0.574591	5.7189	22.6105	0.000336302	0.00291818	NO
Gm3696	4.89039	2.0441	177.854	3.69039e-09	3.99129e-08	UP	3.4118	2.0441	127.87	2.88473e-08	3.20895e-07	UP	0.324367	2.0441	2.4262	0.142437	0.256546	NO
Cfb_1	-3.30804	4.8815	224.925	3.71262e-09	4.01247e-08	DOWN	-0.61241	4.8815	6.83021	0.0225969	0.0377171	DOWN	1.37536	4.8815	28.6824	0.000169832	0.00180222	UP
Cntn2	7.18119	4.26094	203.495	3.71442e-09	4.01247e-08	UP	9.07165	4.26094	473.006	2.21246e-11	1.01301e-09	UP	1.61437	4.26094	36.6669	4.61156e-05	0.00075449	UP
Taf11_1	1.93721	3.75331	176.702	3.72022e-09	4.0144e-08	UP	1.48484	3.75331	121.564	3.82898e-08	4.07041e-07	UP	0.031402	3.75331	0.0592796	0.811287	0.880391	NO
Slc31a1	-1.50991	6.37223	176.688	3.72067e-09	4.0144e-08	DOWN	-0.634608	6.37223	32.3745	6.33886e-05	0.000222823	DOWN	0.189162	6.37223	2.75628	0.119836	0.225855	NO
Gm42339_1	6.81718	0.443785	120.132	3.7521e-09	4.0459e-08	UP	4.5319	0.443785	72.0652	1.5483e-07	1.30826e-06	UP	0.694394	0.443785	7.02206	0.0167907	0.051453	NO
Mapk13_1	-1.66486	4.82795	176.385	3.76157e-09	4.05369e-08	DOWN	-1.94308	4.82795	269.388	2.50305e-10	6.56324e-09	DOWN	-0.373105	4.82795	8.2662	0.0125702	0.0416622	NO
Slc39a7_1	-1.43717	5.70965	176.366	3.76383e-09	4.0537e-08	DOWN	-0.158253	5.70965	2.17359	0.163259	0.215292	NO	0.347809	5.70965	9.98194	0.00720819	0.027613	NO
Lrrc59	-1.62814	7.89421	176.262	3.77789e-09	4.06641e-08	DOWN	-0.429405	7.89421	12.8046	0.00317308	0.00665455	NO	0.675251	7.89421	30.8775	7.98121e-05	0.00108175	UP
Coa5	-1.38497	5.72625	176.224	3.78305e-09	4.06954e-08	DOWN	-0.97892	5.72625	88.6592	2.57445e-07	2.01227e-06	DOWN	-0.153121	5.72625	2.14018	0.166301	0.287803	NO
Plcd1	1.91332	3.65651	176.485	3.79151e-09	4.07474e-08	UP	0.569309	3.65651	18.6857	0.000756989	0.00190621	NO	-0.357763	3.65651	8.07371	0.013433	0.043687	NO
Pfdn1	-1.64693	4.75075	176.156	3.7924e-09	4.07474e-08	DOWN	-1.16486	4.75075	91.0895	2.19238e-07	1.75235e-06	DOWN	0.211469	4.75075	2.67767	0.124779	0.232519	NO
Pear1	3.53884	2.27495	176.817	3.79648e-09	4.0767e-08	UP	2.11668	2.27495	113.182	6.04257e-08	5.95346e-07	UP	0.497543	2.27495	7.12369	0.0187813	0.0558201	NO
Bmp7	5.68683	5.64443	306.363	3.79894e-09	4.07692e-08	UP	5.92831	5.64443	340.119	2.22193e-09	3.95692e-08	UP	0.838821	5.64443	12.4115	0.0050657	0.0212628	UP
Get1_1	-3.13324	2.04698	176.187	3.81447e-09	4.09113e-08	DOWN	-3.0177	2.04698	168.317	5.0887e-09	7.61826e-08	DOWN	0.306164	2.04698	0.747455	0.402344	0.545982	NO
Inpp5j	-3.15042	2.43925	176.216	3.81672e-09	4.09113e-08	DOWN	-3.68458	2.43925	171.411	4.54402e-09	6.95876e-08	DOWN	0.35603	2.43925	1.06603	0.319941	0.464265	NO
Tlr5	-3.20678	2.93772	175.931	3.82701e-09	4.09775e-08	DOWN	-1.85911	2.93772	68.5206	1.15744e-06	7.14098e-06	DOWN	-0.743386	2.93772	6.46276	0.0239424	0.067131	NO
Magi1	1.3242	6.31757	175.899	3.82745e-09	4.09775e-08	UP	1.31484	6.31757	176.026	3.81004e-09	6.02922e-08	UP	-0.227156	6.31757	5.50643	0.0347375	0.0892685	NO
Fyb2	-4.55918	1.32592	176.81	3.83222e-09	4.10043e-08	DOWN	-3.20093	1.32592	156.165	8.35547e-09	1.15504e-07	DOWN	0.0916827	1.32592	0.0181628	0.894782	0.936195	NO
Ugt1a6a	7.08438	2.99253	167.561	3.85488e-09	4.12223e-08	UP	7.50762	2.99253	122.903	2.77595e-08	3.11044e-07	UP	-0.37841	2.99253	2.12251	0.167378	0.289086	NO
Ednrb	4.7864	2.51846	179.924	3.88417e-09	4.15109e-08	UP	3.23388	2.51846	70.9634	1.03771e-06	6.5324e-06	UP	0.922582	2.51846	15.0278	0.00181728	0.00989846	UP
Vstm5	-4.08046	2.32746	176.795	3.91385e-09	4.18034e-08	DOWN	-1.24782	2.32746	4.47502	0.0535329	0.0807332	NO	-0.159497	2.32746	0.0999551	0.756725	0.839448	NO
Ufm1	-1.26229	6.01438	175.21	3.92351e-09	4.18817e-08	DOWN	-0.406166	6.01438	18.6106	0.000767926	0.00192944	NO	-0.229713	6.01438	5.78303	0.0311149	0.0820512	NO
Ly75	2.96077	3.9953	177.048	3.94897e-09	4.21286e-08	UP	1.06641	3.9953	31.95	6.91708e-05	0.000240247	UP	0.567196	3.9953	9.177	0.00935355	0.0333987	NO
Wdr35	2.16488	3.90691	174.841	3.97758e-09	4.24087e-08	UP	0.797081	3.90691	32.4335	6.28331e-05	0.000221245	UP	-0.512462	3.90691	13.6376	0.00253785	0.0127033	NO
Extl1	-4.30878	4.06482	217.858	3.98126e-09	4.24229e-08	DOWN	-4.06269	4.06482	218.758	3.88752e-09	6.13032e-08	DOWN	0.83589	4.06482	3.42556	0.0886384	0.180478	NO
Grpel2	-1.86985	4.39094	174.752	3.98953e-09	4.2486e-08	DOWN	-2.37815	4.39094	249.04	4.15677e-10	9.75139e-09	DOWN	1.18686	4.39094	57.2671	3.18401e-06	0.000134835	UP
Cpm	4.2967	4.29872	227.462	3.99315e-09	4.24993e-08	UP	3.91783	4.29872	215.238	5.46334e-09	8.07197e-08	UP	0.75045	4.29872	11.7607	0.00503952	0.0211918	UP
Gstt1	3.2499	3.48872	174.719	3.99662e-09	4.25088e-08	UP	0.462676	3.48872	5.68395	0.0323601	0.0516799	NO	0.787307	3.48872	15.883	0.00143994	0.00835259	UP
Prodh_1	-2.84388	3.63633	175.103	3.99875e-09	4.25088e-08	DOWN	-0.900483	3.63633	18.9123	0.000720924	0.00182712	DOWN	0.551003	3.63633	4.7685	0.0471389	0.112247	NO
Itgb1	1.86945	9.69991	174.554	4.0176e-09	4.26841e-08	UP	1.19589	9.69991	74.1116	7.36321e-07	4.90337e-06	UP	-0.01444	9.69991	0.0111502	0.917452	0.952401	NO
Pisd-ps1	-2.25298	3.92831	174.452	4.03336e-09	4.28262e-08	DOWN	-2.256	3.92831	181.991	3.08646e-09	5.09888e-08	DOWN	-0.251831	3.92831	1.84757	0.196269	0.325937	NO
Sidt2	-1.8254	8.48557	174.394	4.04089e-09	4.2881e-08	DOWN	-0.0853913	8.48557	0.404086	0.53558	0.599185	NO	-0.141474	8.48557	1.10395	0.311786	0.456174	NO
Caprin2_1	2.12919	4.19303	174.194	4.07156e-09	4.3181e-08	UP	1.49467	4.19303	101.719	1.13215e-07	1.00512e-06	UP	0.274477	4.19303	3.61203	0.0788588	0.16542	NO
Ahdc1	1.40611	6.71187	173.81	4.12745e-09	4.3748e-08	UP	1.3578	6.71187	163.955	5.96241e-09	8.66628e-08	UP	0.416657	6.71187	16.0264	0.00139084	0.00812523	NO
Entpd4	-2.24343	3.45195	173.77	4.13512e-09	4.38036e-08	DOWN	-1.63298	3.45195	107.207	8.24129e-08	7.71125e-07	DOWN	0.0672815	3.45195	0.114502	0.740264	0.826895	NO
Gpr85	5.47763	1.27918	169.637	4.14882e-09	4.3923e-08	UP	2.86492	1.27918	50.0301	6.23812e-06	3.01381e-05	UP	0.656042	1.27918	8.503	0.0114812	0.0390133	UP
Cbr3	4.12662	2.64394	173.997	4.15391e-09	4.39511e-08	UP	2.63357	2.64394	110.009	7.11791e-08	6.81205e-07	UP	0.180849	2.64394	0.763626	0.397442	0.540958	NO
Oit3	4.19827	1.93393	173.889	4.15836e-09	4.39556e-08	UP	4.61816	1.93393	104.923	9.46046e-08	8.64573e-07	UP	1.28575	1.93393	32.4007	6.33479e-05	0.000939027	UP
Ptdss2	-1.76155	4.35061	173.602	4.15921e-09	4.39556e-08	DOWN	-1.61914	4.35061	143.007	1.40252e-08	1.76563e-07	DOWN	0.112332	4.35061	0.633381	0.439844	0.58041	NO
Col27a1	5.93293	5.22676	297.037	4.17148e-09	4.40594e-08	UP	4.18558	5.22676	119.291	4.15116e-07	3.01477e-06	UP	-0.224936	5.22676	0.885407	0.367629	0.511853	NO
Atp6v1e1_1	-1.63727	4.38957	173.402	4.18949e-09	4.42237e-08	DOWN	-0.792527	4.38957	41.3544	1.83918e-05	7.65724e-05	DOWN	-0.231757	4.38957	3.26123	0.0932006	0.187566	NO
Slc35a2	-1.44633	5.00467	173.238	4.21431e-09	4.44517e-08	DOWN	-0.622725	5.00467	32.5834	6.14221e-05	0.000216713	DOWN	-0.364993	5.00467	10.6384	0.00589898	0.0238177	NO
Entpd6	-2.66676	3.76602	173.239	4.21601e-09	4.44517e-08	DOWN	-2.16536	3.76602	99.6935	1.27801e-07	1.11159e-06	DOWN	0.77983	3.76602	10.0108	0.00714425	0.0274393	UP
Gak	-1.46742	6.42058	173.189	4.22181e-09	4.44868e-08	DOWN	-0.749404	6.42058	46.2227	1.02303e-05	4.58865e-05	DOWN	-0.231236	6.42058	4.35185	0.056397	0.128363	NO
Serpina3f	5.80786	3.74472	226.811	4.27029e-09	4.49607e-08	UP	4.2469	3.74472	177.897	1.67487e-08	2.04291e-07	UP	0.678793	3.74472	7.89237	0.0159162	0.0494622	UP
Abhd17c	-4.08074	5.27496	257.579	4.27176e-09	4.49607e-08	DOWN	-3.69826	5.27496	204.134	1.49019e-08	1.85528e-07	DOWN	1.53733	5.27496	23.1224	0.000514627	0.0039607	UP
Dtx3	1.42341	7.00396	172.753	4.28956e-09	4.51216e-08	UP	0.306571	7.00396	8.50541	0.0115971	0.0209149	NO	-0.389787	7.00396	13.7491	0.00246432	0.0124353	NO
Igfbp4	6.35069	6.15993	314.824	4.30371e-09	4.52441e-08	UP	2.84186	6.15993	98.1119	1.3093e-06	7.91535e-06	UP	0.326551	6.15993	1.63734	0.228592	0.363202	NO
Ifih1	-2.22953	3.70004	172.639	4.30891e-09	4.52624e-08	DOWN	-2.27229	3.70004	191.36	2.24516e-09	3.98649e-08	DOWN	0.457708	3.70004	5.20907	0.0391993	0.0978491	NO
Mlec	-1.43122	7.92057	172.619	4.31047e-09	4.52624e-08	DOWN	-0.581631	7.92057	29.5729	9.82108e-05	0.000325505	DOWN	-0.306637	7.92057	8.09964	0.0133038	0.0434127	NO
Pus10	-1.66649	4.45375	172.416	4.34293e-09	4.55768e-08	DOWN	-0.502669	4.45375	16.4568	0.00125509	0.00297059	NO	-0.0406935	4.45375	0.0951094	0.762471	0.843497	NO
Hs3st3a1	2.53177	2.76538	172.356	4.3616e-09	4.57461e-08	UP	3.13323	2.76538	197.402	1.84599e-09	3.39466e-08	UP	-0.0997804	2.76538	0.420972	0.527303	0.658991	NO
Esyt3	-3.91188	4.8618	224.442	4.36608e-09	4.57531e-08	DOWN	-2.92855	4.8618	150.789	4.07207e-08	4.29843e-07	DOWN	1.93821	4.8618	20.599	0.000693401	0.00491897	UP
Ece1	1.60715	7.0172	172.261	4.36734e-09	4.57531e-08	UP	0.534108	7.0172	20.1224	0.000555264	0.00145744	NO	-0.421225	7.0172	12.6907	0.00327356	0.015411	NO
Ngfr	4.76974	3.27955	173.847	4.38204e-09	4.58805e-08	UP	6.93934	3.27955	433.489	1.22654e-11	6.64469e-10	UP	0.508176	3.27955	5.1721	0.0398912	0.0990963	NO
Wtip	1.64113	4.45578	172.133	4.38878e-09	4.59244e-08	UP	0.945469	4.45578	63.7447	1.74548e-06	1.01152e-05	UP	0.123345	4.45578	1.12157	0.308102	0.452508	NO
Slc25a16	-2.12695	4.82141	172.038	4.40372e-09	4.6054e-08	DOWN	-0.854304	4.82141	25.8606	0.000184045	0.000558716	DOWN	-0.204982	4.82141	1.50847	0.240289	0.376515	NO
Rhoc	2.04488	6.50964	173.991	4.41272e-09	4.61214e-08	UP	0.161142	6.50964	1.19911	0.292706	0.357921	NO	-0.0326173	6.50964	0.0495992	0.827106	0.890993	NO
Creb3l2	1.42526	6.37241	171.943	4.41855e-09	4.61327e-08	UP	1.36779	6.37241	163.937	5.96647e-09	8.66628e-08	UP	-0.147581	6.37241	1.98197	0.181719	0.307351	NO
Egr4	5.77287	4.1229	219.881	4.42082e-09	4.61327e-08	UP	4.41356	4.1229	207.091	6.22258e-09	8.96608e-08	UP	-0.287198	4.1229	1.48393	0.246566	0.383419	NO
4933434E20Rik	-1.74882	4.59488	171.927	4.42148e-09	4.61327e-08	DOWN	-0.730919	4.59488	32.0448	6.66448e-05	0.000232818	DOWN	-0.20961	4.59488	2.288	0.153356	0.270858	NO
Fads6	-4.28855	2.9121	173.338	4.42743e-09	4.61682e-08	DOWN	-4.46492	2.9121	338.997	6.03281e-11	2.19403e-09	DOWN	0.44286	2.9121	0.492151	0.4949	0.630241	NO
Taf11	1.84311	5.00685	171.77	4.44722e-09	4.63292e-08	UP	1.78241	5.00685	169.312	4.87035e-09	7.3401e-08	UP	0.139596	5.00685	1.13268	0.305811	0.449876	NO
Nxf7	-5.47521	2.5368	170.44	4.44802e-09	4.63292e-08	DOWN	-5.53604	2.5368	281.255	1.78091e-10	5.0121e-09	DOWN	0.493655	2.5368	0.255323	0.621441	0.7361	NO
Capn6	7.8037	4.92639	271.836	4.46583e-09	4.64879e-08	UP	8.72806	4.92639	228.702	1.10834e-08	1.45202e-07	UP	0.0396843	4.92639	0.0222427	0.884155	0.929388	NO
Cd55b_1	-4.21752	1.71968	172.901	4.47156e-09	4.65208e-08	DOWN	-3.08779	1.71968	107.012	8.6382e-08	7.99145e-07	DOWN	0.691774	1.71968	1.24286	0.284387	0.426533	NO
Cyp2s1	4.38778	3.29348	172.696	4.50745e-09	4.6867e-08	UP	4.65612	3.29348	324.169	8.0091e-11	2.70064e-09	UP	-2.06541	3.29348	123.922	3.54048e-08	9.67732e-06	DOWN
Plod1_1	2.60875	3.553	171.39	4.51299e-09	4.68977e-08	UP	0.475564	3.553	8.13733	0.0131343	0.0233211	NO	0.136879	3.553	0.687139	0.421509	0.563845	NO
Gpr137c	-3.41656	2.3287	171.28	4.54193e-09	4.71713e-08	DOWN	-2.39603	2.3287	76.0399	6.35619e-07	4.32048e-06	DOWN	0.322324	2.3287	0.731064	0.407413	0.550789	NO
Synrg	-1.63084	4.78916	171.134	4.55218e-09	4.72158e-08	DOWN	-0.76037	4.78916	40.1675	2.13911e-05	8.74056e-05	DOWN	-0.386054	4.78916	9.15817	0.00935644	0.0333987	NO
Gdap1l1	-4.64729	1.67836	173.2	4.55394e-09	4.72158e-08	DOWN	-4.89665	1.67836	139.095	1.7837e-08	2.14207e-07	DOWN	0.427212	1.67836	0.385791	0.544897	0.674577	NO
Vash1	2.14413	4.30287	171.127	4.55407e-09	4.72158e-08	UP	2.51338	4.30287	212.834	1.13966e-09	2.24204e-08	UP	0.0879439	4.30287	0.353774	0.56179	0.688685	NO
Usp38	-1.85917	7.7164	171.032	4.56925e-09	4.72982e-08	DOWN	0.249069	7.7164	3.20868	0.0956111	0.134626	NO	-0.159968	7.7164	1.31259	0.271766	0.411919	NO
Slc2a4	5.7596	1.56119	136.439	4.56974e-09	4.72982e-08	UP	5.6124	1.56119	100.44	3.74197e-08	3.99203e-07	UP	-0.591855	1.56119	6.96382	0.0182733	0.054596	NO
Vegfc	3.55828	2.98297	171.933	4.56989e-09	4.72982e-08	UP	2.28062	2.98297	95.7809	1.66423e-07	1.38768e-06	UP	0.662956	2.98297	10.383	0.00639264	0.0252625	UP
Rabepk	2.19288	4.3652	170.969	4.58036e-09	4.73794e-08	UP	1.24433	4.3652	63.0799	1.85201e-06	1.063e-05	UP	0.23949	4.3652	2.52372	0.135208	0.246453	NO
Mreg	3.06139	3.29896	171.084	4.59202e-09	4.74728e-08	UP	3.72939	3.29896	285.78	1.72202e-10	4.8978e-09	UP	0.398345	3.29896	4.65713	0.0494174	0.116049	NO
Igsf9b	3.34855	2.65483	171.071	4.59651e-09	4.7492e-08	UP	0.920376	2.65483	20.6278	0.000500705	0.00133344	UP	0.61969	2.65483	10.2843	0.006572	0.0258242	UP
Mpv17l2_1	-2.18672	3.70335	170.776	4.61404e-09	4.76459e-08	DOWN	-1.02649	3.70335	33.3241	5.49951e-05	0.000196926	DOWN	0.25319	3.70335	1.74719	0.208122	0.339499	NO
Atp1b2	2.76825	2.41923	170.834	4.64652e-09	4.79538e-08	UP	3.78267	2.41923	409.624	1.64923e-11	8.19618e-10	UP	0.19131	2.41923	1.46061	0.247526	0.384548	NO
Maged1	1.42435	8.19553	170.277	4.69851e-09	4.84626e-08	UP	0.945743	8.19553	76.988	5.90236e-07	4.07184e-06	UP	0.486108	8.19553	20.629	0.000499813	0.00388306	NO
Creb3	-1.56783	5.03385	170.22	4.70848e-09	4.8533e-08	DOWN	-0.891984	5.03385	56.1775	3.54186e-06	1.84722e-05	DOWN	-0.552919	5.03385	20.9112	0.000471697	0.00371915	NO
Dop1a	2.05974	4.47462	170.211	4.71072e-09	4.8533e-08	UP	0.679301	4.47462	24.0228	0.000257079	0.000744773	UP	-0.796421	4.47462	33.3295	5.49482e-05	0.000853066	DOWN
Plekha3	1.74678	4.68472	170.153	4.72046e-09	4.86056e-08	UP	1.06481	4.68472	68.993	1.11215e-06	6.9136e-06	UP	-0.232212	4.68472	3.54128	0.081524	0.169692	NO
Col4a6_1	4.94746	6.31418	284.774	4.73841e-09	4.87627e-08	UP	2.2232	6.31418	88.931	1.63918e-06	9.58223e-06	UP	-0.855735	6.31418	14.5224	0.00303558	0.0145318	DOWN
Mapkapk3	-1.99344	5.00703	169.94	4.75779e-09	4.89342e-08	DOWN	-2.28838	5.00703	223.32	8.37573e-10	1.75492e-08	DOWN	0.00856863	5.00703	0.00297334	0.95731	0.977799	NO
Bicdl2	-3.59752	4.92708	216.967	4.76207e-09	4.89503e-08	DOWN	-0.983678	4.92708	18.5914	0.00100984	0.00245024	DOWN	-1.54771	4.92708	36.3782	5.9154e-05	0.0008945	DOWN
Fdx1	-1.67131	5.3657	169.713	4.79787e-09	4.92638e-08	DOWN	-0.786661	5.3657	38.6566	2.60579e-05	0.000103225	DOWN	0.258416	5.3657	3.82858	0.0713249	0.153142	NO
Cc2d2a	2.27955	3.81547	169.788	4.79804e-09	4.92638e-08	UP	0.969595	3.81547	41.2901	1.85619e-05	7.71915e-05	UP	-0.246536	3.81547	2.75401	0.119981	0.225965	NO
Gm15867	2.52804	3.64464	169.812	4.84299e-09	4.96971e-08	UP	1.05255	3.64464	34.2196	4.84356e-05	0.000176485	UP	-0.273908	3.64464	2.83573	0.115107	0.218905	NO
Rgs10	3.45215	3.044	169.381	4.89485e-09	5.02007e-08	UP	3.23486	3.044	194.744	2.0242e-09	3.65531e-08	UP	-0.224506	3.044	1.40451	0.25636	0.394803	NO
Zfhx3	-1.99665	4.54702	169.11	4.9071e-09	5.02978e-08	DOWN	-0.744402	4.54702	27.0062	0.000150657	0.000470136	DOWN	-0.253079	4.54702	2.46011	0.13983	0.252999	NO
Lyplal1	-2.12432	3.28286	168.961	4.93607e-09	5.0566e-08	DOWN	-1.44374	3.28286	86.5059	2.9789e-07	2.28096e-06	DOWN	0.268231	3.28286	1.92982	0.187196	0.314112	NO
Dcun1d4	1.82481	4.69465	168.889	4.94794e-09	5.06588e-08	UP	1.50416	4.69465	111.159	6.61377e-08	6.44235e-07	UP	0.0899052	4.69465	0.471479	0.503894	0.638226	NO
Ptx3	5.97129	6.00911	305.919	4.9687e-09	5.08425e-08	UP	3.14234	6.00911	119.43	5.12811e-07	3.60808e-06	UP	0.52219	6.00911	4.33351	0.0630451	0.139825	NO
Qsox1	-2.18588	8.44834	169.099	4.98028e-09	5.09321e-08	DOWN	-1.18245	8.44834	51.718	5.61987e-06	2.75618e-05	DOWN	0.210267	8.44834	1.63777	0.222145	0.356238	NO
Arpc1b	-1.45798	7.38312	168.616	4.99785e-09	5.10828e-08	DOWN	-1.33146	7.38312	142.286	1.44719e-08	1.81301e-07	DOWN	0.151081	7.38312	1.83937	0.197203	0.326993	NO
Tspyl4	2.7892	2.76538	168.637	5.0009e-09	5.1085e-08	UP	1.67061	2.76538	63.0308	1.86146e-06	1.06707e-05	UP	-0.612078	2.76538	14.6211	0.00196825	0.0105332	DOWN
Drd4	-3.87681	4.07592	170.457	5.00852e-09	5.11207e-08	DOWN	0.800961	4.07592	1.39411	0.258151	0.321618	NO	0.00836866	4.07592	0.000319625	0.985998	0.995936	NO
Pdzd4	3.67787	2.58104	168.707	5.01006e-09	5.11207e-08	UP	2.02807	2.58104	86.3278	3.02665e-07	2.31163e-06	UP	-0.214193	2.58104	1.28192	0.277198	0.41815	NO
Ucn2	5.96621	1.46328	184.649	5.04473e-09	5.14454e-08	UP	4.70902	1.46328	158.345	1.27471e-08	1.6345e-07	UP	0.685926	1.46328	9.75449	0.00813673	0.0301348	UP
Bnipl	-2.7304	2.6272	168.367	5.05655e-09	5.15209e-08	DOWN	-3.06417	2.6272	271.213	2.40284e-10	6.31884e-09	DOWN	-0.302551	2.6272	1.30849	0.272487	0.412526	NO
Riok3	-1.19265	7.14094	168.297	5.05785e-09	5.15209e-08	DOWN	-0.619212	7.14094	45.9492	1.05592e-05	4.71951e-05	DOWN	0.150842	7.14094	2.71975	0.122103	0.228761	NO
Map4k3	1.55545	6.62801	168.221	5.07238e-09	5.16398e-08	UP	0.435278	6.62801	13.7649	0.00245412	0.00531799	NO	-0.241619	6.62801	4.35392	0.0563457	0.128278	NO
Lrpap1	1.27123	6.13643	168.186	5.079e-09	5.1678e-08	UP	0.885268	6.13643	84.6729	3.37953e-07	2.54558e-06	UP	0.141142	6.13643	2.19406	0.16143	0.281193	NO
Nid2	3.85016	2.22886	168.807	5.09257e-09	5.17869e-08	UP	1.8113	2.22886	68.6129	1.16555e-06	7.18611e-06	UP	-0.539588	2.22886	9.53021	0.00832392	0.0306269	NO
Pmm2	-1.43725	5.06318	168.039	5.107e-09	5.19044e-08	DOWN	-0.794366	5.06318	52.3649	5.2146e-06	2.58296e-05	DOWN	-0.208085	5.06318	3.41561	0.0865314	0.177389	NO
Nfs1	-1.74932	4.80042	167.987	5.11713e-09	5.1978e-08	DOWN	-1.16578	4.80042	76.7647	6.00313e-07	4.12558e-06	DOWN	-0.122	4.80042	0.772764	0.394692	0.538107	NO
Zfp521	2.46901	4.19526	167.975	5.12562e-09	5.20188e-08	UP	0.738118	4.19526	20.7866	0.000484004	0.00129508	UP	-1.35155	4.19526	74.0415	7.40934e-07	5.78634e-05	DOWN
Gm3173	3.52352	2.02438	168.217	5.12691e-09	5.20188e-08	UP	3.01397	2.02438	141.318	1.52462e-08	1.88773e-07	UP	0.109341	2.02438	0.364735	0.555878	0.684188	NO
Wdcp	2.83072	2.20879	167.973	5.13216e-09	5.20428e-08	UP	1.0255	2.20879	32.6569	6.07949e-05	0.000214626	UP	0.234648	2.20879	2.04538	0.175335	0.299247	NO
Arhgap1	1.90668	7.35154	167.818	5.14961e-09	5.21905e-08	UP	0.838754	7.35154	34.5616	4.58923e-05	0.000168306	UP	-1.27448	7.35154	80.261	4.62845e-07	4.32989e-05	DOWN
Ano6	2.10287	7.45007	170.839	5.16268e-09	5.2263e-08	UP	0.150135	7.45007	0.960146	0.344494	0.411922	NO	-0.343631	7.45007	5.04982	0.0420425	0.103115	NO
Gm3411	4.9505	1.95767	168.329	5.16493e-09	5.2263e-08	UP	3.11142	1.95767	109.086	7.54599e-08	7.16095e-07	UP	0.272606	1.95767	1.64717	0.220908	0.354837	NO
Gm3739	4.88689	1.64306	167.847	5.16546e-09	5.2263e-08	UP	2.69692	1.64306	86.9499	2.89756e-07	2.2348e-06	UP	0.59245	1.64306	7.6634	0.0154782	0.0485055	UP
Osbpl2	-1.83589	5.19419	167.627	5.18664e-09	5.24479e-08	DOWN	-0.880969	5.19419	40.2782	2.10884e-05	8.63054e-05	DOWN	-0.518512	5.19419	13.1426	0.00289535	0.014022	NO
Ubr1	1.33054	5.51175	167.557	5.2003e-09	5.25566e-08	UP	0.812174	5.51175	66.1539	1.41384e-06	8.43441e-06	UP	-0.144158	5.51175	2.1377	0.166529	0.288029	NO
Fmo1	3.66698	2.74112	168.452	5.22366e-09	5.27631e-08	UP	-0.796148	2.74112	21.2088	0.000447667	0.00121078	DOWN	0.937766	2.74112	21.6018	0.000413693	0.00339604	UP
Rflna	4.19792	1.63053	165.618	5.23606e-09	5.28461e-08	UP	2.43108	1.63053	65.8797	1.39306e-06	8.32474e-06	UP	1.29966	1.63053	33.1221	5.54181e-05	0.000857412	UP
Triobp	1.70351	5.73702	167.367	5.23774e-09	5.28461e-08	UP	0.0310247	5.73702	0.0585187	0.812477	0.847916	NO	-0.980396	5.73702	61.6147	2.11439e-06	0.000104837	DOWN
Nr4a2	2.15088	6.84995	173.577	5.30027e-09	5.34471e-08	UP	2.33723	6.84995	210.303	1.60246e-09	3.01443e-08	UP	-1.08897	6.84995	49.9913	7.50728e-06	0.0002327	DOWN
Trerf1_1	4.10456	2.49976	167.693	5.32394e-09	5.36558e-08	UP	2.25344	2.49976	90.5341	2.32019e-07	1.8369e-06	UP	-0.535455	2.49976	7.57784	0.0159756	0.0495957	NO
D16Ertd472e	1.82091	5.51535	166.777	5.35559e-09	5.39447e-08	UP	2.99841	5.51535	419.923	1.38188e-11	7.24681e-10	UP	0.26956	5.51535	4.09095	0.0633185	0.140276	NO
B230217C12Rik	5.52826	-0.0175639	109.393	5.37705e-09	5.41162e-08	UP	4.7582	-0.0175639	62.8111	3.17583e-07	2.41331e-06	UP	0.7835	-0.0175639	9.02713	0.00772461	0.0290014	UP
Elmo2	1.70413	5.4334	166.662	5.37862e-09	5.41162e-08	UP	0.96799	5.4334	58.6017	2.80039e-06	1.50758e-05	UP	-0.631457	5.4334	26.0711	0.000177316	0.00185759	DOWN
Gm36507	9.32861	0.637863	154.467	5.39639e-09	5.42647e-08	UP	1.76617	0.637863	38.049	2.35038e-05	9.46658e-05	UP	1.47646	0.637863	30.9843	6.73369e-05	0.000977279	UP
Nkd2	4.44415	3.05877	137.559	5.4047e-09	5.4318e-08	UP	5.7113	3.05877	616.958	1.12955e-13	2.34218e-11	UP	0.0504574	3.05877	0.0577638	0.813294	0.881826	NO
Aip	1.73309	4.87403	166.446	5.42313e-09	5.44729e-08	UP	0.902189	4.87403	48.7836	7.66135e-06	3.58152e-05	UP	-0.347041	4.87403	7.7722	0.0148965	0.047171	NO
Gm10406	4.56363	1.42327	167.046	5.42731e-09	5.44846e-08	UP	3.3695	1.42327	110.871	6.84607e-08	6.61151e-07	UP	0.327853	1.42327	2.70244	0.123241	0.230342	NO
Col11a1	7.15662	6.12273	315.428	5.43133e-09	5.44946e-08	UP	0.870641	6.12273	10.118	0.00959882	0.0176895	UP	0.333553	6.12273	1.57117	0.238069	0.374011	NO
Fkbp5	-2.01488	5.05965	166.342	5.44452e-09	5.45965e-08	DOWN	-3.03755	5.05965	340.37	5.47281e-11	2.05686e-09	DOWN	0.741435	5.05965	19.9084	0.000580791	0.00433132	UP
Zc3h7a	-1.28667	6.75817	166.309	5.45098e-09	5.4631e-08	DOWN	-0.534179	6.75817	29.2078	0.000104203	0.000342658	NO	-0.148687	6.75817	2.24691	0.156824	0.275231	NO
Lrrk1	2.82487	3.5744	165.983	5.52779e-09	5.53699e-08	UP	0.13596	3.5744	0.79656	0.387708	0.456574	NO	-0.182075	3.5744	1.20517	0.291427	0.434593	NO
Poglut2	1.65234	4.92933	165.914	5.53351e-09	5.53965e-08	UP	1.43358	4.92933	131.373	2.37377e-08	2.72409e-07	UP	0.303047	4.92933	6.24403	0.0260148	0.0715625	NO
Man1a	3.90302	7.38564	251.723	5.53726e-09	5.54033e-08	UP	0.33116	7.38564	2.40165	0.1492	0.199022	NO	-0.0294333	7.38564	0.0190828	0.892601	0.935051	NO
Trim62	2.94406	2.10247	165.962	5.54336e-09	5.54336e-08	UP	1.51201	2.10247	61.2503	2.19049e-06	1.23143e-05	UP	0.17455	2.10247	1.08134	0.31661	0.461249	NO
Gjb2	-5.11511	6.52338	298.352	5.55978e-09	5.5567e-08	DOWN	-4.30987	6.52338	163.175	1.11627e-07	9.92483e-07	DOWN	3.37729	6.52338	71.0592	5.83449e-06	0.000198968	UP
Kit	-4.78189	6.41356	285.14	5.596e-09	5.5898e-08	DOWN	-5.04237	6.41356	312.562	3.49977e-09	5.60545e-08	DOWN	3.75105	6.41356	75.4884	3.93012e-06	0.000152742	UP
Efna3	4.97233	1.68954	166.53	5.60503e-09	5.59572e-08	UP	1.93089	1.68954	49.6072	7.11859e-06	3.36188e-05	UP	0.472442	1.68954	4.70007	0.0485669	0.114739	NO
Chrdl2	-5.24179	7.12536	290.607	5.6248e-09	5.61235e-08	DOWN	-2.73074	7.12536	23.1833	0.000620826	0.00160408	DOWN	0.613467	7.12536	3.0375	0.110599	0.212595	NO
Insyn1	4.5366	2.09762	163.941	5.63164e-09	5.61607e-08	UP	1.92414	2.09762	57.392	3.05136e-06	1.62331e-05	UP	0.252255	2.09762	1.39014	0.25858	0.397139	NO
Fgg	6.4091	6.22111	296.771	5.70657e-09	5.68766e-08	UP	-1.53174	6.22111	37.8443	9.23422e-05	0.000309351	DOWN	0.929345	6.22111	13.787	0.00377606	0.017073	UP
Irs2	1.89048	8.6934	164.88	5.75502e-09	5.73278e-08	UP	1.02998	8.6934	51.5107	5.7044e-06	2.78882e-05	UP	-0.495179	8.6934	12.1539	0.00379912	0.0171403	NO
Tpcn1	-2.10561	5.54171	167.89	5.77388e-09	5.74839e-08	DOWN	-1.46031	5.54171	81.8452	4.46218e-07	3.2075e-06	DOWN	-0.171143	5.54171	1.10825	0.311063	0.455485	NO
Ptk2b	-2.87451	3.5726	164.673	5.80638e-09	5.77756e-08	DOWN	-2.20177	3.5726	145.235	1.2748e-08	1.6345e-07	DOWN	0.171292	3.5726	0.349287	0.564251	0.690576	NO
Capg	-2.38835	5.66154	180.966	5.80966e-09	5.77763e-08	DOWN	-1.44366	5.66154	74.8776	9.97327e-07	6.31512e-06	DOWN	-0.253879	5.66154	1.98887	0.182132	0.307906	NO
Krt8	-2.51164	10.889	164.583	5.82077e-09	5.7855e-08	DOWN	-3.20422	10.889	252.661	3.78673e-10	9.10835e-09	DOWN	-0.696359	10.889	13.9746	0.00232333	0.0119076	DOWN
Bicc1	3.51674	2.77365	164.566	5.83979e-09	5.8012e-08	UP	1.24614	2.77365	33.3829	5.45607e-05	0.000195681	UP	-0.150072	2.77365	0.609721	0.448329	0.588207	NO
Eya3	-1.86316	4.50749	164.457	5.8492e-09	5.80735e-08	DOWN	-1.18223	4.50749	74.4571	7.16775e-07	4.79089e-06	DOWN	-0.722516	4.50749	23.544	0.000281245	0.00258171	DOWN
Tst	-2.03496	4.17374	164.426	5.85702e-09	5.81192e-08	DOWN	-2.0781	4.17374	189.711	2.37164e-09	4.16595e-08	DOWN	0.563954	4.17374	9.56207	0.00822219	0.0303605	NO
Adgrl3	3.52532	5.55802	229.568	5.87165e-09	5.8228e-08	UP	1.71961	5.55802	63.7498	5.00656e-06	2.49292e-05	UP	-0.208445	5.55802	1.09819	0.316173	0.460877	NO
Ntf3	8.51353	2.37055	158.015	5.87454e-09	5.8228e-08	UP	4.99439	2.37055	63.0673	1.60945e-06	9.43289e-06	UP	-0.607264	2.37055	5.89487	0.0294375	0.0785698	NO
Plxna4	6.21006	3.43441	198.271	5.87767e-09	5.8228e-08	UP	4.86953	3.43441	206.517	4.63561e-09	7.05708e-08	UP	1.65214	3.43441	37.4807	4.62146e-05	0.00075449	UP
Nupr1	-3.69809	6.30911	237.877	5.95463e-09	5.8958e-08	DOWN	-4.09899	6.30911	316.853	1.24771e-09	2.43337e-08	DOWN	0.544901	6.30911	3.90074	0.0731604	0.156172	NO
Eln	6.09446	8.14593	295.022	5.9581e-09	5.896e-08	UP	6.23789	8.14593	311.196	4.55641e-09	6.96982e-08	UP	0.57632	8.14593	4.38709	0.0616851	0.137569	NO
Psd3	-1.93552	5.80288	163.94	5.96585e-09	5.90044e-08	DOWN	-0.743088	5.80288	24.7172	0.000226128	0.000668965	DOWN	-0.129532	5.80288	0.72712	0.408644	0.552123	NO
Lrp4	2.28431	4.64054	163.876	5.98173e-09	5.9129e-08	UP	1.90462	4.64054	135.598	1.95177e-08	2.2998e-07	UP	-0.165281	4.64054	1.10182	0.312237	0.456685	NO
Acap2	-1.28249	6.80417	163.819	5.99364e-09	5.92143e-08	DOWN	-0.79662	6.80417	64.3371	1.65618e-06	9.67224e-06	DOWN	-0.155957	6.80417	2.448	0.140732	0.254389	NO
1810055G02Rik	1.61239	4.52644	163.795	5.99962e-09	5.92409e-08	UP	0.762007	4.52644	40.5332	2.04111e-05	8.38658e-05	UP	0.206584	4.52644	3.07446	0.10212	0.200811	NO
Stxbp4	2.37873	3.81985	163.766	6.008e-09	5.92912e-08	UP	0.897112	3.81985	28.895	0.000109684	0.000357877	UP	-0.362361	3.81985	5.30434	0.0377003	0.0948511	NO
Hspb6	3.93644	4.61833	213.717	6.02091e-09	5.93861e-08	UP	1.77653	4.61833	44.8822	2.32921e-05	9.40019e-05	UP	-0.79131	4.61833	14.2007	0.00273313	0.0134605	DOWN
Zfp110	-2.03293	4.7002	163.657	6.03158e-09	5.94589e-08	DOWN	-1.53753	4.7002	101.125	1.17261e-07	1.03594e-06	DOWN	-0.173445	4.7002	1.0714	0.318757	0.463274	NO
Aldh5a1	-2.15973	3.15579	163.563	6.05523e-09	5.96594e-08	DOWN	-1.2538	3.15579	46.3047	1.01358e-05	4.54963e-05	DOWN	0.189822	3.15579	0.986539	0.338004	0.483054	NO
Sulf1	5.0871	3.70289	191.515	6.09285e-09	5.99973e-08	UP	4.15091	3.70289	226.6	2.25389e-09	3.99203e-08	UP	-0.0909706	3.70289	0.162106	0.694035	0.792531	NO
Adgrb2	5.84125	2.30348	190.174	6.1104e-09	6.01373e-08	UP	4.92916	2.30348	178.752	8.80041e-09	1.2009e-07	UP	0.678943	2.30348	8.63608	0.0119205	0.0400457	UP
C1galt1	-1.56256	4.70513	163.294	6.11622e-09	6.01446e-08	DOWN	-1.10626	4.70513	92.5515	1.99404e-07	1.61965e-06	DOWN	-0.375972	4.70513	8.83069	0.0104109	0.0362502	NO
Efcab15	6.94646	1.13898	134.705	6.11781e-09	6.01446e-08	UP	1.11475	1.13898	17.6012	0.000764814	0.00192323	UP	-0.143977	1.13898	0.396782	0.538142	0.668279	NO
Emc1	2.07391	5.11636	163.207	6.13678e-09	6.02776e-08	UP	1.1184	5.11636	51.8313	5.51478e-06	2.71081e-05	UP	-0.191331	5.11636	1.64479	0.221185	0.355214	NO
Scin	-2.73982	3.18071	163.285	6.13803e-09	6.02776e-08	DOWN	-2.80163	3.18071	247.149	4.38284e-10	1.01367e-08	DOWN	1.03287	3.18071	10.4268	0.00629051	0.0249793	UP
Azin1	1.45991	8.45657	163.138	6.15257e-09	6.03876e-08	UP	1.70366	8.45657	219.708	9.2973e-10	1.91247e-08	UP	-0.167921	8.45657	2.26492	0.155292	0.273341	NO
Nptn	1.30757	7.74451	163.12	6.15681e-09	6.03963e-08	UP	1.10105	7.74451	117.079	4.81913e-08	4.95934e-07	UP	-0.419359	7.74451	17.4914	0.000986738	0.00636196	NO
Hr	1.36979	6.77737	162.732	6.24991e-09	6.12763e-08	UP	1.31548	6.77737	157.695	7.61379e-09	1.07056e-07	UP	-0.07005	6.77737	0.454099	0.511732	0.64566	NO
2510009E07Rik	2.17639	4.51864	162.44	6.32301e-09	6.19593e-08	UP	1.73317	4.51864	103.733	1.0059e-07	9.07772e-07	UP	-0.811007	4.51864	28.575	0.000115625	0.00137409	DOWN
Phactr2	2.10456	4.82236	162.357	6.34277e-09	6.21192e-08	UP	1.39104	4.82236	80.759	4.46454e-07	3.2075e-06	UP	-0.720656	4.82236	23.6206	0.00027722	0.00255872	DOWN
Plaat3	-1.49926	5.42872	162.291	6.35764e-09	6.2231e-08	DOWN	-1.12287	5.42872	94.6486	1.74434e-07	1.44547e-06	DOWN	1.25401	5.42872	96.2224	1.58042e-07	2.26276e-05	UP
Mpc1	-1.70745	5.10935	162.197	6.38119e-09	6.24277e-08	DOWN	-0.504245	5.10935	13.495	0.00263524	0.00565748	NO	-0.385619	5.10935	7.81787	0.0146616	0.0465759	NO
Gabbr1	2.74084	3.6128	162.145	6.39716e-09	6.2547e-08	UP	1.51274	3.6128	69.7039	1.04898e-06	6.58903e-06	UP	-0.423754	3.6128	6.13882	0.0270874	0.0738598	NO
Glt28d2	-1.90941	3.59386	162.112	6.40271e-09	6.2547e-08	DOWN	-1.29878	3.59386	74.2061	7.30997e-07	4.87331e-06	DOWN	0.125719	3.59386	0.587015	0.456722	0.596108	NO
Foxq1	-3.72324	2.49521	162.637	6.40379e-09	6.2547e-08	DOWN	-2.11782	2.49521	63.0657	1.87609e-06	1.07409e-05	DOWN	1.68917	2.49521	10.2464	0.00665699	0.0260673	UP
Wls	1.47952	7.52519	162.041	6.41909e-09	6.26626e-08	UP	1.05155	7.52519	83.7861	3.59585e-07	2.68054e-06	UP	-0.216118	7.52519	3.65932	0.0771345	0.162712	NO
Gfus	-1.52947	4.9686	161.705	6.50374e-09	6.34396e-08	DOWN	-1.2784	4.9686	114.097	5.64153e-08	5.64004e-07	DOWN	0.195123	4.9686	2.44328	0.141085	0.254939	NO
Washc5	-1.44579	5.2992	161.696	6.50572e-09	6.34396e-08	DOWN	-0.588633	5.2992	27.5718	0.000136774	0.000432044	DOWN	-0.608576	5.2992	28.6217	0.000114723	0.00137059	DOWN
Tmem88b	6.53723	3.71809	192.593	6.52322e-09	6.35676e-08	UP	6.36656	3.71809	202.238	4.90171e-09	7.38121e-08	UP	-1.59155	3.71809	46.7703	1.53562e-05	0.000368056	DOWN
Tfap2c	1.36452	7.50291	161.616	6.5259e-09	6.35676e-08	UP	1.75169	7.50291	259.752	3.16723e-10	7.95777e-09	UP	-0.312819	7.50291	8.90067	0.0101744	0.0356387	NO
Man2b1	-1.45471	5.04056	161.57	6.5377e-09	6.36482e-08	DOWN	-0.805895	5.04056	52.0515	5.38848e-06	2.65741e-05	DOWN	-0.0208743	5.04056	0.0319268	0.860833	0.91355	NO
Bcl2	2.06997	4.38726	161.579	6.54832e-09	6.37172e-08	UP	-0.0789898	4.38726	0.333681	0.572979	0.634105	NO	0.14928	4.38726	1.07793	0.317345	0.462096	NO
Prorp	-2.23543	3.90096	161.439	6.57219e-09	6.3915e-08	DOWN	-1.12346	3.90096	42.9766	1.5041e-05	6.41619e-05	DOWN	-0.0131734	3.90096	0.0048332	0.945591	0.969558	NO
Enpp5	-1.9797	4.93741	161.373	6.58868e-09	6.40409e-08	DOWN	-2.26856	4.93741	206.342	1.38891e-09	2.66314e-08	DOWN	0.72891	4.93741	18.4967	0.000787442	0.00537475	UP
Mvp	-1.25632	6.78636	161.225	6.6261e-09	6.43699e-08	DOWN	-0.96944	6.78636	97.9045	1.4244e-07	1.21668e-06	DOWN	-0.0993905	6.78636	1.01974	0.33028	0.474533	NO
Fam20c	-2.76977	6.57428	205.269	6.64424e-09	6.45114e-08	DOWN	0.215921	6.57428	1.30342	0.275883	0.340671	NO	-0.329321	6.57428	3.03051	0.107292	0.208026	NO
Tspan9	2.11316	5.57426	162.643	6.73297e-09	6.53377e-08	UP	-0.605429	5.57426	15.9302	0.00143988	0.00334908	DOWN	-0.1321	5.57426	0.754432	0.400297	0.5439	NO
Aldh2	1.4233	8.25602	160.783	6.74108e-09	6.53812e-08	UP	1.72314	8.25602	231.226	6.69954e-10	1.45578e-08	UP	-0.159672	8.25602	2.11928	0.16824	0.289991	NO
Kif5c	4.82886	4.24741	205.664	6.76072e-09	6.55365e-08	UP	-1.14487	4.24741	27.2332	0.00021762	0.000647618	DOWN	0.265685	4.24741	1.39807	0.260022	0.398605	NO
Dync2li1	2.14714	3.69267	160.687	6.77298e-09	6.56201e-08	UP	1.34387	3.69267	82.1325	4.04574e-07	2.95128e-06	UP	-0.276525	3.69267	3.68418	0.0762484	0.161352	NO
Crispld2	4.81852	8.93179	259.199	6.78738e-09	6.57243e-08	UP	3.24451	8.93179	139.409	1.63511e-07	1.36816e-06	UP	0.855052	8.93179	11.3933	0.00634546	0.0251201	UP
Ilk	1.39518	7.15847	160.451	6.82937e-09	6.60954e-08	UP	1.41097	7.15847	163.595	6.04544e-09	8.77391e-08	UP	-0.611436	7.15847	32.3932	6.32103e-05	0.000937758	DOWN
Armcx2	2.7167	6.16923	200.376	6.8447e-09	6.62083e-08	UP	0.9602	6.16923	29.5341	0.000147257	0.000460799	UP	0.367476	6.16923	4.39769	0.0576682	0.130498	NO
Cds1	2.49421	3.38417	160.393	6.8522e-09	6.62453e-08	UP	0.423832	3.38417	6.17916	0.026671	0.0436333	NO	-0.130335	3.38417	0.643976	0.436131	0.576945	NO
Bin1	-1.35065	5.33091	160.198	6.89736e-09	6.66143e-08	DOWN	-0.278601	5.33091	6.97324	0.0198093	0.0335787	NO	0.161169	5.33091	2.19734	0.161138	0.280881	NO
Josd2	1.59959	4.70779	160.199	6.89776e-09	6.66143e-08	UP	1.08294	4.70779	76.111	6.30961e-07	4.29044e-06	UP	-0.410596	4.70779	12.1756	0.00377611	0.017073	NO
Add1	1.52462	7.21112	160.152	6.90981e-09	6.6695e-08	UP	1.0141	7.21112	73.3843	7.79572e-07	5.14957e-06	UP	-0.689627	7.21112	34.727	4.48125e-05	0.000736935	DOWN
Slc8a1	6.9083	4.03308	228.609	6.95669e-09	6.71116e-08	UP	6.66588	4.03308	249.24	4.34505e-09	6.72829e-08	UP	-0.0372258	4.03308	0.0224421	0.883541	0.929284	NO
Mgp	4.26144	6.01089	262.596	7.00935e-09	6.75834e-08	UP	3.3445	6.01089	173.802	5.80427e-08	5.75958e-07	UP	1.27574	6.01089	32.1388	0.00015945	0.00172348	UP
Pde2a	3.36443	3.8722	172.558	7.0224e-09	6.76732e-08	UP	1.64894	3.8722	61.5658	2.76576e-06	1.4925e-05	UP	1.10426	3.8722	27.2606	0.000164988	0.0017643	UP
Rdh11	1.53435	5.7588	159.655	7.04586e-09	6.7863e-08	UP	0.836649	5.7588	48.7111	7.72286e-06	3.60373e-05	UP	-0.0155207	5.7588	0.0178462	0.895692	0.936983	NO
Chid1	-1.30642	5.0289	159.567	7.07024e-09	6.80614e-08	DOWN	-0.603521	5.0289	34.4477	4.66532e-05	0.000170611	DOWN	-0.03046	5.0289	0.0829349	0.777718	0.855647	NO
Mpst	-1.47755	4.70983	159.431	7.10834e-09	6.83917e-08	DOWN	-1.25167	4.70983	120.689	4.00142e-08	4.23127e-07	DOWN	-0.557215	4.70983	21.9999	0.000379027	0.00319069	NO
Rbms1	2.14727	7.0452	169.776	7.20853e-09	6.93187e-08	UP	1.66766	7.0452	106.557	1.17629e-07	1.03817e-06	UP	0.331675	7.0452	4.4912	0.0537694	0.123772	NO
Nacad	4.41365	2.88762	160.409	7.23814e-09	6.95553e-08	UP	3.52814	2.88762	191.271	2.39387e-09	4.19276e-08	UP	-1.4711	2.88762	56.8736	3.40858e-06	0.000141358	DOWN
Klc3	-2.1624	5.10713	160.76	7.24085e-09	6.95553e-08	DOWN	-0.315955	5.10713	3.86253	0.0703538	0.102851	NO	-1.23477	5.10713	52.6521	5.24249e-06	0.000186906	DOWN
Ebp	-1.37234	5.3148	158.802	7.28679e-09	6.99594e-08	DOWN	-0.727304	5.3148	44.8329	1.20332e-05	5.27914e-05	DOWN	0.0913428	5.3148	0.672075	0.42652	0.568191	NO
Scyl2	-1.2502	6.25622	158.715	7.31196e-09	7.01484e-08	DOWN	-0.645781	6.25622	43.1782	1.46748e-05	6.27902e-05	DOWN	0.19862	6.25622	3.99074	0.066243	0.144887	NO
Slc25a39	-1.32308	6.60133	158.707	7.31425e-09	7.01484e-08	DOWN	-1.11282	6.60133	113.122	5.94457e-08	5.87939e-07	DOWN	0.47338	6.60133	20.1246	0.000555003	0.00418923	NO
Sowahc	-2.56715	4.38711	163.275	7.36035e-09	7.0553e-08	DOWN	-0.927125	4.38711	25.8047	0.000195301	0.000588481	DOWN	-0.558743	4.38711	7.04496	0.0195102	0.0574541	NO
Cldn1	-4.59313	6.11815	269.018	7.38905e-09	7.07904e-08	DOWN	-4.83444	6.11815	287.447	5.26777e-09	7.82789e-08	DOWN	3.26628	6.11815	64.4245	8.12073e-06	0.000244571	UP
Osmr	4.36906	8.49378	249.142	7.45101e-09	7.13462e-08	UP	0.987023	8.49378	16.8927	0.00176203	0.00398783	UP	0.0848306	8.49378	0.12764	0.727712	0.817491	NO
Cpne2	2.3509	3.22484	158.264	7.49727e-09	7.17511e-08	UP	3.32379	3.22484	264.059	2.87407e-10	7.33355e-09	UP	0.0147286	3.22484	0.00875671	0.926816	0.958038	NO
Cnppd1	-1.75652	5.21831	157.966	7.53222e-09	7.20473e-08	DOWN	-0.482696	5.21831	12.4615	0.00348691	0.00724532	NO	-0.198705	5.21831	1.98788	0.181111	0.306698	NO
Dlg5	1.2077	6.04453	157.941	7.5398e-09	7.20816e-08	UP	-0.0653683	6.04453	0.492207	0.494823	0.560365	NO	-0.402585	6.04453	18.6973	0.00075345	0.00521976	NO
Gm5088	-1.21898	6.52688	157.912	7.54818e-09	7.21235e-08	DOWN	-0.842286	6.52688	77.9119	5.50599e-07	3.8321e-06	DOWN	0.663862	6.52688	45.5427	1.10705e-05	0.000299867	UP
Inpp5e	1.62533	4.42953	157.884	7.55868e-09	7.21856e-08	UP	0.0942586	4.42953	0.6314	0.440544	0.508993	NO	-0.169136	4.42953	2.02263	0.17759	0.302009	NO
Igfbp6	3.72226	3.6674	158.154	7.57479e-09	7.23012e-08	UP	2.41059	3.6674	115.972	5.16421e-08	5.24532e-07	UP	-2.87847	3.6674	253.207	3.79591e-10	7.6087e-07	DOWN
Fermt1	1.82933	5.60711	157.81	7.58039e-09	7.23067e-08	UP	1.70838	5.60711	146.095	1.2279e-08	1.58111e-07	UP	0.440594	5.60711	10.1713	0.00679892	0.0264737	NO
Tigit	1.92653	5.30181	157.797	7.58339e-09	7.23067e-08	UP	1.56251	5.30181	109.435	7.27244e-08	6.9452e-07	UP	-0.204645	5.30181	2.05618	0.174271	0.297793	NO
Apoe	5.49075	9.79692	259.771	7.60943e-09	7.25167e-08	UP	4.458	9.79692	192.418	3.54047e-08	3.80859e-07	UP	0.0456181	9.79692	0.0269885	0.872572	0.92188	NO
Prkch	-2.86755	4.72465	184.828	7.62464e-09	7.26233e-08	DOWN	-1.26316	4.72465	40.3906	3.05266e-05	0.000118201	DOWN	0.601184	4.72465	6.7002	0.0231245	0.0653967	NO
Rnf5_2	-2.3163	3.26046	157.655	7.62917e-09	7.26281e-08	DOWN	-1.47528	3.26046	58.7415	2.76403e-06	1.49202e-05	DOWN	-0.221323	3.26046	1.1069	0.311167	0.455601	NO
Prkaa2	-2.21392	6.00652	166.332	7.64331e-09	7.27243e-08	DOWN	-1.82751	6.00652	106.096	1.14517e-07	1.01517e-06	DOWN	-0.554634	6.00652	10.016	0.00736036	0.0280628	NO
Sh3bp1	1.65376	4.4344	157.576	7.65079e-09	7.27433e-08	UP	0.417803	4.4344	11.9641	0.00400798	0.00818566	NO	-0.152134	4.4344	1.58425	0.229413	0.364154	NO
Abcf3	-1.52578	5.03561	157.564	7.65337e-09	7.27433e-08	DOWN	-0.535274	5.03561	20.3384	0.000530791	0.00140054	NO	0.146735	5.03561	1.37087	0.26185	0.400693	NO
Dnah8	9.39069	0.617899	137.264	7.6983e-09	7.30944e-08	UP	5.30728	0.617899	72.6693	4.62137e-07	3.30176e-06	UP	0.335125	0.617899	1.86263	0.1929	0.321501	NO
Cacnb4	6.74998	4.08775	238.029	7.69842e-09	7.30944e-08	UP	5.74316	4.08775	140.535	1.22228e-07	1.07303e-06	UP	-0.34542	4.08775	1.93359	0.191651	0.319951	NO
Orai2	2.61464	2.79476	157.619	7.71472e-09	7.32107e-08	UP	0.414259	2.79476	6.22138	0.0262547	0.0430342	NO	0.2297	2.79476	1.92183	0.188073	0.315202	NO
Dpy19l1	1.78186	4.56108	157.321	7.72858e-09	7.33037e-08	UP	1.90065	4.56108	179.27	3.39491e-09	5.48782e-08	UP	-0.178121	4.56108	1.85633	0.195276	0.324651	NO
Serp1	-1.73187	8.76499	157.108	7.79375e-09	7.38829e-08	DOWN	-0.216956	8.76499	2.58838	0.130701	0.177132	NO	0.253155	8.76499	3.49041	0.0835079	0.172742	NO
Disp1	2.10909	3.18792	157.118	7.79981e-09	7.39015e-08	UP	2.47401	3.18792	222.726	8.53112e-10	1.77921e-08	UP	-0.825046	3.18792	36.229	3.62524e-05	0.000638408	DOWN
Fry	3.11539	3.12721	157.237	7.82085e-09	7.4062e-08	UP	1.45831	3.12721	66.7026	1.35584e-06	8.13412e-06	UP	-0.158182	3.12721	0.764544	0.397161	0.540757	NO
Tnfsf9	3.41283	3.73214	156.949	7.8561e-09	7.43443e-08	UP	1.65488	3.73214	77.6333	5.62827e-07	3.90166e-06	UP	-0.188116	3.73214	0.934129	0.350736	0.495054	NO
Galns	-1.95128	3.76655	156.908	7.8589e-09	7.43443e-08	DOWN	-1.25835	3.76655	65.5423	1.49087e-06	8.82971e-06	DOWN	0.410441	3.76655	5.08072	0.0413314	0.101916	NO
Zfp568	-1.49341	4.90082	156.882	7.8643e-09	7.43564e-08	DOWN	-0.814474	4.90082	47.9333	8.42174e-06	3.88067e-05	DOWN	-0.297326	4.90082	6.06717	0.0278462	0.0753142	NO
Ttc39aos1	-2.22523	4.18228	156.9	7.86846e-09	7.43567e-08	DOWN	-3.06477	4.18228	179.597	3.36011e-09	5.44132e-08	DOWN	0.379796	4.18228	3.33853	0.0897892	0.182286	NO
Arg2	-2.83303	4.27994	166.463	7.88395e-09	7.44642e-08	DOWN	-2.47182	4.27994	147.244	1.66286e-08	2.03101e-07	DOWN	0.524228	4.27994	3.9147	0.0692609	0.149762	NO
Il17ra_1	1.48671	4.36548	156.68	7.9288e-09	7.48485e-08	UP	0.586584	4.36548	27.9534	0.000128241	0.000408669	UP	0.312388	4.36548	7.82156	0.0146428	0.0465557	NO
Tmem189	-1.2513	5.49979	156.463	7.99721e-09	7.54549e-08	DOWN	-1.10496	5.49979	124.671	3.27801e-08	3.55381e-07	DOWN	0.0582742	5.49979	0.32637	0.577162	0.700948	NO
Ehhadh	-3.42832	4.90025	204.485	8.01254e-09	7.556e-08	DOWN	-0.285604	4.90025	1.34522	0.268999	0.333315	NO	-0.255077	4.90025	0.969312	0.344569	0.489469	NO
Epha1	1.45033	5.44047	156.063	8.12698e-09	7.65991e-08	UP	0.025	5.44047	0.0477822	0.830228	0.862549	NO	-0.605443	5.44047	29.8987	9.31976e-05	0.00119757	DOWN
Sipa1l2	-1.60266	4.49198	155.91	8.17701e-09	7.69971e-08	DOWN	-0.53788	4.49198	18.2002	0.000840957	0.00208506	NO	-0.510598	4.49198	15.4017	0.00161918	0.00910694	NO
Iars	-1.77684	6.06142	155.907	8.17774e-09	7.69971e-08	DOWN	-0.628029	6.06142	20.1007	0.000557784	0.00146305	DOWN	0.0309818	6.06142	0.047279	0.831109	0.893357	NO
Kcnk1	-1.81958	7.48198	155.886	8.18444e-09	7.702e-08	DOWN	-1.76737	7.48198	144.628	1.3073e-08	1.6667e-07	DOWN	1.00965	7.48198	47.9442	8.41145e-06	0.000251229	UP
Nuak1	1.90619	4.55783	155.855	8.19929e-09	7.71195e-08	UP	2.06787	4.55783	206.17	1.39706e-09	2.67264e-08	UP	-0.319698	4.55783	5.40799	0.0361457	0.0919071	NO
Frmpd1	3.7099	3.06887	155.942	8.2162e-09	7.72383e-08	UP	2.32634	3.06887	93.4293	1.89338e-07	1.55187e-06	UP	-0.76109	3.06887	14.4049	0.00208113	0.0109873	DOWN
Ap1g2	-1.8383	4.25249	155.721	8.23986e-09	7.74204e-08	DOWN	-1.46466	4.25249	105.791	8.93078e-08	8.22836e-07	DOWN	0.00767397	4.25249	0.00238748	0.961743	0.980819	NO
Srpr	-1.27662	7.65507	155.54	8.29921e-09	7.79374e-08	DOWN	-0.22714	7.65507	5.05673	0.0417443	0.0648469	NO	0.0103952	7.65507	0.0104792	0.919965	0.954032	NO
Adamts18	7.22436	6.21571	232.015	8.31004e-09	7.79985e-08	UP	8.47753	6.21571	300.773	2.06693e-09	3.72131e-08	UP	1.91423	6.21571	35.207	9.3336e-05	0.00119757	UP
Ttc3	1.52026	4.81243	155.474	8.32248e-09	7.80746e-08	UP	1.19057	4.81243	106.589	8.5335e-08	7.92303e-07	UP	-0.0460419	4.81243	0.16241	0.693237	0.791919	NO
Tpbg	3.54144	6.7834	231.492	8.33591e-09	7.81599e-08	UP	2.26244	6.7834	106.227	4.88009e-07	3.45242e-06	UP	0.716647	6.7834	11.9389	0.00527715	0.0219152	UP
Ncald	-3.25288	2.92032	155.571	8.34174e-09	7.8174e-08	DOWN	-4.09663	2.92032	259.909	3.18045e-10	7.97987e-09	DOWN	1.22362	2.92032	8.63486	0.0111127	0.0381199	UP
Ptprk	-1.19191	7.09119	155.381	8.3526e-09	7.82352e-08	DOWN	-0.342664	7.09119	13.2678	0.00279971	0.00596443	NO	-0.235579	7.09119	6.15382	0.0269306	0.0735324	NO
Dapp1	-3.01172	2.97889	155.403	8.35962e-09	7.82603e-08	DOWN	-2.76147	2.97889	164.562	5.83566e-09	8.52431e-08	DOWN	0.538077	2.97889	2.56253	0.132484	0.242912	NO
Serpinb6b	4.93971	4.30265	212.117	8.39019e-09	7.85057e-08	UP	4.70041	4.30265	191.992	1.4517e-08	1.81522e-07	UP	-0.774067	4.30265	11.3504	0.00584625	0.0236684	DOWN
Tc2n	-3.7049	5.33443	198.26	8.40451e-09	7.8599e-08	DOWN	-2.9385	5.33443	130.082	8.85667e-08	8.16842e-07	DOWN	-0.598585	5.33443	3.36385	0.0916506	0.185205	NO
Cd1d1	-2.35795	3.88295	155.128	8.44168e-09	7.89056e-08	DOWN	-0.987839	3.88295	28.5378	0.000116339	0.000376123	DOWN	1.32758	3.88295	31.5898	7.14637e-05	0.00101353	UP
Gm3383	5.63041	1.60095	147.494	8.45444e-09	7.89715e-08	UP	3.21523	1.60095	95.7518	1.27314e-07	1.10883e-06	UP	0.124396	1.60095	0.309044	0.587084	0.709472	NO
Gm2237	4.05614	1.89322	155.857	8.45807e-09	7.89715e-08	UP	3.10032	1.89322	116.847	5.01212e-08	5.12577e-07	UP	0.0999382	1.89322	0.256867	0.620454	0.735488	NO
Gas6	3.42135	8.35392	211.631	8.46186e-09	7.89715e-08	UP	-0.0676761	8.35392	0.102741	0.754272	0.797087	NO	-0.67845	8.35392	10.2595	0.0079066	0.029525	DOWN
Gm52036	-5.9379	0.825975	101.537	8.46798e-09	7.89878e-08	DOWN	-5.33736	0.825975	72.2421	1.07641e-07	9.63216e-07	DOWN	0.652575	0.825975	0.149209	0.70385	0.800092	NO
Trpc4ap	-1.14736	6.71351	155.002	8.48143e-09	7.90452e-08	DOWN	-0.370386	6.71351	16.4702	0.00125111	0.0029635	NO	-0.067874	6.71351	0.545535	0.472753	0.610268	NO
Atg2a_1	-1.95734	4.9343	154.998	8.4829e-09	7.90452e-08	DOWN	-1.15408	4.9343	57.0951	3.23743e-06	1.7092e-05	DOWN	-0.0220333	4.9343	0.0187274	0.893164	0.935479	NO
Zbtb38	-1.64445	5.9396	154.898	8.51707e-09	7.93054e-08	DOWN	-1.33752	5.9396	102.037	1.11081e-07	9.88119e-07	DOWN	0.192038	5.9396	2.10892	0.169212	0.291389	NO
Zmiz2	-1.70516	5.6987	154.891	8.51962e-09	7.93054e-08	DOWN	-0.896324	5.6987	46.1775	1.02839e-05	4.60923e-05	DOWN	-0.0291346	5.6987	0.0441869	0.836636	0.897426	NO
Lrrn1	7.04671	0.509003	121.539	8.54827e-09	7.95218e-08	UP	6.02858	0.509003	65.3951	5.52357e-07	3.83987e-06	UP	0.828741	0.509003	9.43272	0.00743929	0.0282775	UP
Pld2	-1.83028	5.24923	154.798	8.55168e-09	7.95218e-08	DOWN	-1.19581	5.24923	68.8886	1.12181e-06	6.96636e-06	DOWN	-0.892688	5.24923	37.0738	3.22488e-05	0.000592937	DOWN
Pnpla7	-2.80577	4.403	172.504	8.56154e-09	7.95725e-08	DOWN	-1.41843	4.403	48.4026	1.09056e-05	4.8534e-05	DOWN	0.714152	4.403	8.61565	0.0117762	0.0396719	UP
Selenbp2	-2.89867	2.11391	155.025	8.57882e-09	7.9692e-08	DOWN	-3.44289	2.11391	161.634	6.6041e-09	9.46134e-08	DOWN	1.30753	2.11391	11.9404	0.00404072	0.0179278	UP
Mcu	1.57664	4.2579	154.698	8.58737e-09	7.97304e-08	UP	0.571646	4.2579	19.4184	0.000644505	0.00165838	NO	-0.181759	4.2579	2.3884	0.145278	0.260363	NO
Acbd4	1.73802	5.06301	154.639	8.60742e-09	7.98754e-08	UP	0.635629	5.06301	22.4834	0.000344723	0.000965202	UP	-0.928517	5.06301	51.4466	5.74348e-06	0.000197151	DOWN
Lmod1	5.45508	6.90882	274.129	8.6213e-09	7.99631e-08	UP	4.30245	6.90882	196.015	4.57751e-08	4.74316e-07	UP	-1.13368	6.90882	19.906	0.00111079	0.00693793	DOWN
Rnf43_1	1.95858	3.51616	154.551	8.63951e-09	8.00829e-08	UP	1.21931	3.51616	68.6846	1.14119e-06	7.05518e-06	UP	-0.135388	3.51616	0.984848	0.338404	0.483473	NO
Galm	-2.33577	3.16055	154.551	8.6431e-09	8.00829e-08	DOWN	-2.11549	3.16055	116.944	4.85586e-08	4.98292e-07	DOWN	0.304628	3.16055	1.79518	0.202345	0.333178	NO
Naa40	-2.28309	4.265	154.417	8.68631e-09	8.0442e-08	DOWN	-1.83095	4.265	114.507	5.52044e-08	5.54811e-07	DOWN	0.259153	4.265	1.54038	0.235627	0.371112	NO
Gm21190_1	7.53771	2.06141	123.588	8.70574e-09	8.05806e-08	UP	11.1889	2.06141	274.128	2.88672e-11	1.24585e-09	UP	0.102737	2.06141	0.155753	0.698478	0.79587	NO
Bnip2	1.21192	6.30088	154.231	8.75043e-09	8.09527e-08	UP	0.714408	6.30088	55.0487	3.96252e-06	2.036e-05	UP	-0.266508	6.30088	7.86875	0.0144048	0.0460261	NO
Rab30	-1.46391	4.6926	154.182	8.76862e-09	8.10794e-08	DOWN	0.286563	4.6926	5.20087	0.0393313	0.0615436	NO	0.0973709	4.6926	0.633205	0.439906	0.580449	NO
S1pr3	4.05433	2.67188	154.866	8.83111e-09	8.16154e-08	UP	4.05397	2.67188	207.985	1.37443e-09	2.64055e-08	UP	0.531323	2.67188	5.76991	0.0313269	0.0824649	NO
Pigr	-4.71813	8.95942	246.973	8.84541e-09	8.17057e-08	DOWN	-5.23902	8.95942	149.261	1.17062e-07	1.03469e-06	DOWN	-0.127032	8.95942	0.218233	0.64968	0.758534	NO
Krt42	5.63433	4.55965	202.154	8.86191e-09	8.18162e-08	UP	6.44512	4.55965	417.146	1.45068e-10	4.34927e-09	UP	-0.292304	4.55965	1.60152	0.230128	0.364872	NO
Ccl20	-4.64159	2.05726	138.393	8.89318e-09	8.20629e-08	DOWN	-2.29615	2.05726	10.5828	0.005597	0.0109714	DOWN	3.37505	2.05726	8.31596	0.0117464	0.0396152	UP
Adhfe1	-3.64191	2.22226	153.98	8.90418e-09	8.21224e-08	DOWN	-1.23297	2.22226	10.7262	0.00575007	0.0112368	DOWN	-0.635741	2.22226	2.42144	0.14275	0.256931	NO
Cenpt	-1.80371	3.47597	153.72	8.93639e-09	8.23629e-08	DOWN	-1.18776	3.47597	72.2227	8.54991e-07	5.55421e-06	DOWN	0.554301	3.47597	11.1372	0.00508666	0.0213155	NO
Csn2	-5.36055	15.9218	161.797	8.94155e-09	8.23629e-08	DOWN	-5.80309	15.9218	175.71	5.38857e-09	7.9811e-08	DOWN	0.29864	15.9218	0.726111	0.409376	0.552697	NO
B3galnt2	1.47736	5.21751	153.693	8.94395e-09	8.23629e-08	UP	0.837974	5.21751	51.5499	5.68081e-06	2.77955e-05	UP	-0.102724	5.21751	0.821656	0.38054	0.523881	NO
Znrf2	-1.57183	4.98497	153.576	8.98689e-09	8.2716e-08	DOWN	-1.34145	4.98497	113.613	5.7897e-08	5.75145e-07	DOWN	-0.16192	4.98497	1.54279	0.23528	0.37076	NO
4930523C07Rik	1.82314	7.0987	153.561	8.99239e-09	8.27245e-08	UP	0.426225	7.0987	8.99233	0.00987408	0.0181412	NO	-0.0838424	7.0987	0.352572	0.562447	0.689069	NO
Gpc3	6.09969	2.79112	177.61	9.02504e-09	8.29826e-08	UP	4.20285	2.79112	130.792	5.35971e-08	5.4107e-07	UP	0.80008	2.79112	9.69952	0.00853826	0.0311949	UP
Kif13b	-1.43177	5.65117	153.397	9.05243e-09	8.3192e-08	DOWN	-0.8975	5.65117	62.0001	2.04139e-06	1.15698e-05	DOWN	-0.354903	5.65117	9.41482	0.00861608	0.03138	NO
Ralgps1	-3.09576	2.76636	153.128	9.16556e-09	8.41887e-08	DOWN	-2.73398	2.76636	140.94	1.53742e-08	1.89966e-07	DOWN	-0.327528	2.76636	1.03815	0.32611	0.470529	NO
Adgrf3	-3.5589	1.80628	140.069	9.18583e-09	8.4332e-08	DOWN	-2.66704	1.80628	32.5874	5.04305e-05	0.000182464	DOWN	2.61979	1.80628	12.3876	0.00331773	0.0155726	UP
Hunk	3.67864	5.15965	211.571	9.21233e-09	8.45322e-08	UP	6.31481	5.15965	432.678	1.73215e-10	4.8978e-09	UP	-0.114661	5.15965	0.304524	0.591616	0.712636	NO
AU020206	-3.03412	3.34071	152.977	9.23809e-09	8.47255e-08	DOWN	-2.86997	3.34071	166.806	5.367e-09	7.95568e-08	DOWN	1.15519	3.34071	9.62032	0.00807424	0.0299711	UP
Kyat1	-2.29596	4.48769	153.183	9.25987e-09	8.48822e-08	DOWN	-1.65431	4.48769	88.6384	2.60443e-07	2.02954e-06	DOWN	-0.134119	4.48769	0.461544	0.508362	0.642441	NO
S100a16	1.47482	6.25609	152.824	9.26696e-09	8.4904e-08	UP	-0.0524804	6.25609	0.209013	0.654789	0.709429	NO	-0.0513516	6.25609	0.19967	0.662049	0.767957	NO
Ifngr1	-1.41487	5.44618	152.735	9.30098e-09	8.51724e-08	DOWN	-0.249746	5.44618	4.90352	0.0445035	0.068713	NO	-0.144147	5.44618	1.56006	0.232812	0.367873	NO
Tmem237	1.82668	3.35677	152.708	9.32034e-09	8.53064e-08	UP	1.05039	3.35677	63.3852	1.80308e-06	1.04088e-05	UP	0.181049	3.35677	1.9191	0.188349	0.315606	NO
Pxmp2	-4.23001	2.15905	152.947	9.33162e-09	8.53663e-08	DOWN	-1.02279	2.15905	7.5034	0.0163842	0.0284067	DOWN	-0.117691	2.15905	0.0448142	0.835502	0.896636	NO
Sh3bgr	6.70122	2.22409	165.487	9.36929e-09	8.56675e-08	UP	5.13732	2.22409	89.2582	3.55473e-07	2.65758e-06	UP	-0.237489	2.22409	0.986014	0.338899	0.483911	NO
Gm21451	5.07903	3.12328	169.903	9.40863e-09	8.59836e-08	UP	2.39066	3.12328	22.1999	0.000425868	0.00115965	UP	-1.10406	3.12328	23.2787	0.000348311	0.00299107	DOWN
Cfap36	1.94058	4.05793	152.304	9.46836e-09	8.64857e-08	UP	0.420743	4.05793	8.61472	0.0111819	0.0202634	NO	-0.243415	4.05793	3.03637	0.104064	0.20346	NO
Islr	3.12347	1.34861	152.526	9.49054e-09	8.66444e-08	UP	1.83016	1.34861	50.8738	6.13973e-06	2.96945e-05	UP	0.543808	1.34861	8.90275	0.0101772	0.0356387	NO
Magi3	-1.58707	5.0654	152.181	9.51488e-09	8.68227e-08	DOWN	-1.83615	5.0654	197.335	1.8458e-09	3.39466e-08	DOWN	1.09863	5.0654	62.9965	1.86582e-06	9.81951e-05	UP
C4b_3	3.56635	3.42845	153.884	9.52258e-09	8.6849e-08	UP	1.9699	3.42845	86.41	3.15364e-07	2.4005e-06	UP	2.11286	3.42845	75.6119	6.86744e-07	5.4818e-05	UP
Ptchd4	9.50495	0.81067	165.873	9.55277e-09	8.70803e-08	UP	6.21071	0.81067	148.2	1.87823e-08	2.22766e-07	UP	0.722926	0.81067	9.43164	0.00898524	0.0323799	UP
Numbl	3.90261	4.80612	206.094	9.59198e-09	8.73936e-08	UP	2.17889	4.80612	90.8658	7.81676e-07	5.16158e-06	UP	0.097105	4.80612	0.204505	0.659445	0.766026	NO
Traf6	-1.58527	5.35549	151.922	9.61643e-09	8.75721e-08	DOWN	-1.03805	5.35549	67.4985	1.26057e-06	7.6697e-06	DOWN	0.258969	5.35549	3.88568	0.0694839	0.150137	NO
Txnip	-1.7339	9.7782	151.871	9.63663e-09	8.77118e-08	DOWN	-1.20799	9.7782	75.5766	6.57294e-07	4.44604e-06	DOWN	-0.107648	9.7782	0.615562	0.446207	0.586576	NO
Ogfod2	-1.72497	3.82403	151.779	9.67459e-09	8.80129e-08	DOWN	-1.26569	3.82403	85.5555	3.17925e-07	2.41489e-06	DOWN	-0.127099	3.82403	0.716086	0.412132	0.555172	NO
Atp1b3	1.16811	7.28238	151.723	9.6958e-09	8.81614e-08	UP	1.42347	7.28238	223.033	8.44425e-10	1.76722e-08	UP	0.468242	7.28238	25.1009	0.000210875	0.00211226	NO
Ebpl	2.67082	3.58726	151.648	9.7309e-09	8.8436e-08	UP	0.119045	3.58726	0.364081	0.556219	0.619204	NO	-0.201016	3.58726	1.25874	0.281387	0.423124	NO
Creb3l1	-2.46473	4.88675	165.316	9.77573e-09	8.87987e-08	DOWN	-1.21071	4.88675	38.9928	3.08493e-05	0.000119221	DOWN	1.29892	4.88675	34.7935	5.38553e-05	0.000840441	UP
Tbcel	1.71237	4.17942	151.433	9.81384e-09	8.91e-08	UP	0.825081	4.17942	39.4854	2.3369e-05	9.42283e-05	UP	-0.668226	4.17942	28.6002	0.000115136	0.00137198	DOWN
Mrpl38	-1.64418	4.89779	151.377	9.83526e-09	8.92496e-08	DOWN	-0.908	4.89779	48.3404	8.04742e-06	3.73394e-05	DOWN	0.577036	4.89779	16.8699	0.00113894	0.00705098	NO
Rnf122	1.57273	7.20801	151.358	9.84261e-09	8.92713e-08	UP	2.31828	7.20801	314.58	9.14743e-11	3.00582e-09	UP	-0.316603	7.20801	6.54246	0.0232341	0.0656654	NO
Sec16b	-4.21226	5.05701	223.564	9.95223e-09	9.02202e-08	DOWN	-0.884152	5.05701	7.43091	0.0194981	0.0331117	DOWN	0.281286	5.05701	0.656878	0.434615	0.575657	NO
Slc31a2	-1.64866	3.86324	151.049	9.97053e-09	9.03407e-08	DOWN	-1.156	3.86324	67.3225	1.2796e-06	7.76977e-06	DOWN	-0.432078	3.86324	9.64385	0.00801233	0.0298038	NO
Id3	2.25009	4.53663	151.03	1.00015e-08	9.05756e-08	UP	0.405912	4.53663	10.2485	0.00664133	0.0127688	NO	-0.0217909	4.53663	0.0216298	0.885243	0.930098	NO
Bag1	-1.339	6.68011	150.921	1.00224e-08	9.0686e-08	DOWN	-0.6153	6.68011	32.7948	5.95014e-05	0.00021061	DOWN	0.120927	6.68011	1.2304	0.286636	0.428842	NO
Foxs1	-3.08374	2.5949	151.009	1.00237e-08	9.0686e-08	DOWN	-1.28161	2.5949	24.6116	0.000230773	0.000680698	DOWN	1.58254	2.5949	16.3695	0.00128216	0.00767936	UP
Dock11	6.56159	1.94525	125.527	1.00477e-08	9.08571e-08	UP	2.66541	1.94525	93.3454	7.284e-08	6.95256e-07	UP	-0.443383	1.94525	3.42755	0.0837387	0.1731	NO
Il6st	1.7809	8.91443	150.767	1.00865e-08	9.1133e-08	UP	1.11071	8.91443	60.9253	2.25244e-06	1.26036e-05	UP	-0.662746	8.91443	22.1401	0.000368693	0.00312704	DOWN
Ttc23	1.6418	4.606	150.765	1.00883e-08	9.1133e-08	UP	1.00564	4.606	59.8438	2.49065e-06	1.37279e-05	UP	-0.305512	4.606	6.06639	0.0278547	0.0753147	NO
[truncated: 16,043 more rows]
