# Supplementary material for: inDAGO: a user-friendly interface for seamless dual and bulk RNA-Seq analysis
Source: Front Bioinform. 2025 Nov 21;5:1696823. doi: 10.3389/fbinf.2025.1696823 (PMC12678335; doi:10.3389/fbinf.2025.1696823)
Supplement: Supplementary file 3 [file Table1.xlsx]

## Sheet: SupplementaryTable1
Supplementary Table 1. Filtering summaries.
Files	Size (gb)	mtime (y-m-d_h-m-s)	Processed	Retained	Discarded	Discarded_%
Filtered_SRR22559142SRR12763776_1.fq	10.5875	2025-03-10T11:28:24Z	35702825	35685953	16872	0.0005
Filtered_SRR22559142SRR12763776_2.fq	10.5851	2025-03-10T11:28:26Z	35702825	35685953	16872	0.0005
Filtered_SRR22559143SRR12763787_1.fq	10.7856	2025-03-10T11:28:38Z	36282091	36261719	20372	0.0006
Filtered_SRR22559143SRR12763787_2.fq	10.7825	2025-03-10T11:28:38Z	36282091	36261719	20372	0.0006
Filtered_SRR22559144SRR12763788_1.fq	11.3322	2025-03-10T11:28:53Z	38034066	38014805	19261	0.0005
Filtered_SRR22559144SRR12763788_2.fq	11.3292	2025-03-10T11:28:53Z	38034066	38014805	19261	0.0005
